# Supplementary material for: Crystal structure of trans-di­chlorido­(1,4,8,11-tetra­aza­cyclo­tetra­decane-κ4 N)chromium(III) bis­(form­amide-κO)(1,4,8,11-tetra­aza­cyclo­tetra­decane-κ4 N)chromium(III) bis­[tetra­chlorido­zincate(II)]
Source: Acta Crystallogr E Crystallogr Commun. 2020 Apr 9;76(Pt 5):656–9. doi: 10.1107/S2056989020004910 (PMC7199251; doi:10.1107/S2056989020004910)
Supplement: Supplementary file 1 [file e-76-00656-sup1.cif]

##############################################################################
#                                                                            #
# This CIF contains the data in a paper accepted for publication in          #
# Acta Crystallographica Section E. It conforms to the requirements of       #
# Notes for Authors for Acta Crystallographica Section E, and has been       #
# peer reviewed under the auspices of the IUCr Commission on Journals.       #
#                                                                            #
# Full details of the Crystallographic Information File format               #
# are given in the paper "The Crystallographic Information File (CIF):       #
# a New Standard Archive File for Crystallography" by S. R. Hall, F. H.      #
# Allen and I. D. Brown [Acta Cryst. (1991), A47, 655-685].                  #
#                                                                            #
# The current version of the core CIF dictionary is obtainable from          #
# ftp://ftp.iucr.org/pub/cif_core.dic.                                       #
#                                                                            #
# Software is freely available for graphical display of the structure(s)     #
# in this CIF. For information consult the CIF software page                 #
# http://www.iucr.org/resources/cif/software.                                #
#                                                                            #
# This file may be used for bona fide research purposes within the           #
# scientific community so long as proper attribution is given to the journal # 
# article from which it was obtained.                                        #
#                                                                            #
##############################################################################
data_I
_database_code_depnum_ccdc_archive 'CCDC 1995114'
_audit_creation_method     'SHELXL-2018/3'
_journal_date_recd_electronic     2020-03-30
_journal_date_accepted     2020-04-06
_journal_name_full     'Acta Crystallographica, Section E'
_journal_year     2020
_journal_volume     76
_journal_issue      5
_journal_page_first     656
_journal_page_last     659
_journal_paper_category     GM
_journal_paper_doi     10.1107/S2056989020004910
_journal_coeditor_code     VM2231
_publ_contact_author_name     'Jong-Ha Choi'
_publ_contact_author_address
;
Department of Chemistry, Andong National University,
Andong 36729, Republic of Korea.
;
_publ_contact_author_email     jhchoi@anu.ac.kr
_publ_contact_author_fax     '82 54 820 5452'
_publ_contact_author_phone     '+82-54-820-5458'
_publ_section_title
;\
Crystal structure of
<i>trans</i>-dichlorido(1,4,8,11-tetraazacyclotetradecane-\k^4^<i>N</i>)\
chromium(III)
bis(formamide-\k<i>O</i>)(1,4,8,11-tetraazacyclotetradecane-\k^4^<i>N</i>)\
chromium(III) bis[tetrachloridozincate(II)]
;
_publ_section_title_footnote     .
loop_
    _publ_author_name
    _publ_author_footnote
    _publ_author_address
    'Moon, Dohyun' .
;
Beamline Department, Pohang Accelerator Laboratory, POSTECH, Pohang 37673,
 Republic of Korea
;
    'Choi, Jong-Ha' .
;
Department of Chemistry, Andong National University, Andong 36729,
Republic of Korea
;
_publ_section_synopsis
;
In the title compound,
[CrCl~2~(C~10~H~24~N~4~)][Cr(HCONH~2~)~2~(C~10~H~24~N~4~)][ZnCl~4~]~2~, the
two Cr^III^ ions each show a distorted octahedral coordination with four N
atoms of cyclam in the equatorial plane and two Cl^-^ anions or O-bonded
formamide groups in axial positions. The macrocyclic moieties adopt the most
stable <i>trans</i>-III conformation. In the crystal,  extensive
N---H\\u008943Cl and C---H\\u008943Cl hydrogen bonds connect the
[CrCl~2~(C~10~H~24~N~4~)]^+^ and [Cr(HCONH~2~)~2~(C~10~H~24~N~4~)]^3+^ cations
and tetrachloridozincate anions, forming a three-dimensional network.
;
_chemical_name_systematic
;\
<i>trans</i>-Dichlorido(1,4,8,11-tetraazacyclotetradecane-\
\k^4^<i>N</i>)chromium(III) bis(formamide-\k<i>O</i>)(1,4,8,11-\
tetraazacyclotetradecane-\k^4^<i>N</i>)chromium(III)
bis[tetrachloridozincate(II)]
;
_chemical_name_common     ?
_chemical_formula_moiety
                      'C10 H24 Cl2 Cr1 N4 +, C12 H30 Cr1 N6 O2 3+, 2(Cl4 Zn 2-)'
_chemical_formula_sum     'C22 H54 Cl10 Cr2 N10 O2 Zn2'
_chemical_formula_iupac
                 '[Cr Cl2 (C10 H24 N4)] [Cr (C H3 N O)2 (C10 H24 N4)] [Zn Cl4]2'
_chemical_formula_weight     1079.99
_chemical_melting_point     ?
_space_group_crystal_system     monoclinic
_space_group_name_H-M_alt     'P 21/n'
_space_group_name_Hall     '-P 2yn'
loop_
    _space_group_symop_operation_xyz
    'x, y, z'
    '-x+1/2, y+1/2, -z+1/2'
    '-x, -y, -z'
    'x-1/2, -y-1/2, z-1/2'
_cell_length_a     10.406(2)
_cell_length_b     13.212(3)
_cell_length_c     15.011(3)
_cell_angle_alpha     90
_cell_angle_beta     95.85(3)
_cell_angle_gamma     90
_cell_volume     2053.0(7)
_cell_formula_units_Z     2
_cell_measurement_reflns_used     71380
_cell_measurement_theta_min     0.350
_cell_measurement_theta_max     33.679
_cell_measurement_temperature     220(2)
_exptl_crystal_description     'plate'
_exptl_crystal_colour     'purple'
_exptl_crystal_size_max     0.125
_exptl_crystal_size_mid     0.109
_exptl_crystal_size_min     0.075
_exptl_crystal_density_diffrn     1.747
_exptl_crystal_density_meas     ?
_exptl_crystal_density_method     ?
_exptl_crystal_F_000     1100
_exptl_absorpt_coefficient_mu     1.534
_exptl_absorpt_correction_type     empirical
_exptl_absorpt_process_details
;
(<i>HKL3000sm Scalepack</i>; Otwinowski & Minor, 1997)
;
_exptl_absorpt_correction_T_min     0.856
_exptl_absorpt_correction_T_max     1.000
_diffrn_ambient_temperature     220(2)
_diffrn_source     'PLSII 2D bending magnet'
_diffrn_radiation_type     synchrotron
_diffrn_radiation_wavelength     0.610
_diffrn_measurement_device_type     'Rayonix MX225HS CCD area detector'
_diffrn_measurement_method     'omega scan'
_diffrn_detector_area_resol_mean     ?
_diffrn_reflns_number     20797
_diffrn_reflns_av_R_equivalents     0.0652
_diffrn_reflns_av_unetI/netI     0.0399
_diffrn_reflns_theta_min     1.766
_diffrn_reflns_theta_max     24.999
_diffrn_reflns_theta_full     21.469
_diffrn_measured_fraction_theta_max     1.000
_diffrn_measured_fraction_theta_full     1.000
_diffrn_reflns_limit_h_min     -14
_diffrn_reflns_limit_h_max     14
_diffrn_reflns_limit_k_min     -18
_diffrn_reflns_limit_k_max     18
_diffrn_reflns_limit_l_min     -20
_diffrn_reflns_limit_l_max     20
_refine_special_details     ?
_reflns_number_total     5718
_reflns_number_gt     5424
_reflns_threshold_expression     'I > 2\s(I)'
_refine_ls_structure_factor_coef     Fsqd
_refine_ls_matrix_type     full
_refine_ls_R_factor_all     0.0430
_refine_ls_R_factor_gt     0.0418
_refine_ls_wR_factor_gt     0.1194
_refine_ls_wR_factor_ref     0.1204
_refine_ls_goodness_of_fit_ref     1.083
_refine_ls_restrained_S_all     1.083
_refine_ls_number_reflns     5718
_refine_ls_number_parameters     220
_refine_ls_number_restraints     0
_refine_ls_hydrogen_treatment     constr
_refine_ls_weighting_scheme     calc
_refine_ls_weighting_details
              'w=1/[\s^2^(Fo^2^)+(0.0579P)^2^+2.3444P] where P=(Fo^2^+2Fc^2^)/3'
_atom_sites_solution_hydrogens     geom
_atom_sites_solution_primary     ?
_atom_sites_solution_secondary     ?
_refine_ls_shift/su_max     0.001
_refine_ls_shift/su_mean     0.000
_refine_diff_density_max     1.024
_refine_diff_density_min     -1.048
_refine_ls_extinction_method     none
_refine_ls_extinction_coef     .
loop_
    _atom_type_symbol
    _atom_type_description
    _atom_type_scat_dispersion_real
    _atom_type_scat_dispersion_imag
    _atom_type_scat_source
    'C' 'C' 0.0019 0.0011
                         'International Tables Vol C Tables 4.2.6.8 and 6.1.1.4'
    'H' 'H' 0.0000 0.0000
                         'International Tables Vol C Tables 4.2.6.8 and 6.1.1.4'
    'N' 'N' 0.0040 0.0024
                         'International Tables Vol C Tables 4.2.6.8 and 6.1.1.4'
    'O' 'O' 0.0074 0.0043
                         'International Tables Vol C Tables 4.2.6.8 and 6.1.1.4'
    'Cl' 'Cl' 0.1166 0.1176
                         'International Tables Vol C Tables 4.2.6.8 and 6.1.1.4'
    'Cr' 'Cr' 0.2796 0.4720
                         'International Tables Vol C Tables 4.2.6.8 and 6.1.1.4'
    'Zn' 'Zn' 0.3295 1.0965
                         'International Tables Vol C Tables 4.2.6.8 and 6.1.1.4'
_computing_data_collection
;
<i>PAL BL2D-SMDC</i> (Shin <i>et al.</i>, 2016)
;
_computing_cell_refinement
;
<i>HKL3000sm</i> (Otwinowski & Minor, 1997)
;
_computing_data_reduction
;
<i>HKL3000sm</i> (Otwinowski & Minor, 1997)
;
_computing_structure_solution
;
<i>SHELXT2018</i> (Sheldrick, 2015a)
;
_computing_structure_refinement
;
<i>SHELXL2018</i> (Sheldrick, 2015b)
;
_computing_molecular_graphics
;
<i>DIAMOND 4</i> (Putz & Brandenburg, 2014)
;
_computing_publication_material
;
<i>publCIF</i> (Westrip, 2010)
;
loop_
    _atom_site_type_symbol
    _atom_site_label
    _atom_site_fract_x
    _atom_site_fract_y
    _atom_site_fract_z
    _atom_site_U_iso_or_equiv
    _atom_site_adp_type
    _atom_site_calc_flag
    _atom_site_occupancy
    _atom_site_disorder_assembly
    _atom_site_disorder_group
    Cr Cr1 0.500000 0.500000 0.500000 0.01905(11) Uani d 1 . .
    O O1 0.40779(18) 0.59415(14) 0.57570(12) 0.0304(4) Uani d 1 . .
    N N1 0.6599(2) 0.50926(16) 0.59314(13) 0.0263(4) Uani d 1 . .
    H H1 0.733309 0.478812 0.565654 0.032 Uiso calc 1 . .
    N N2 0.5477(2) 0.62362(15) 0.42632(14) 0.0270(4) Uani d 1 . .
    H H2 0.612781 0.600675 0.387054 0.032 Uiso calc 1 . .
    N N3 0.2731(3) 0.6910(2) 0.64216(15) 0.0381(5) Uani d 1 . .
    H H3AN 0.332356 0.736628 0.655071 0.046 Uiso calc 1 . .
    H H3BN 0.195781 0.699839 0.657996 0.046 Uiso calc 1 . .
    C C1 0.6336(3) 0.4436(2) 0.66990(16) 0.0335(5) Uani d 1 . .
    H H1A 0.576230 0.478762 0.707614 0.040 Uiso calc 1 . .
    H H1AB 0.714487 0.427910 0.706529 0.040 Uiso calc 1 . .
    C C2 0.6985(3) 0.6141(2) 0.62080(19) 0.0352(6) Uani d 1 . .
    H H2A 0.776779 0.611563 0.662933 0.042 Uiso calc 1 . .
    H H2AB 0.629729 0.645040 0.651654 0.042 Uiso calc 1 . .
    C C3 0.7237(3) 0.6793(2) 0.5405(2) 0.0399(6) Uani d 1 . .
    H H3A 0.768805 0.740799 0.562773 0.048 Uiso calc 1 . .
    H H3AB 0.781941 0.642161 0.504919 0.048 Uiso calc 1 . .
    C C4 0.6046(3) 0.7105(2) 0.4789(2) 0.0362(6) Uani d 1 . .
    H H4A 0.539889 0.738832 0.514956 0.043 Uiso calc 1 . .
    H H4AB 0.628599 0.763302 0.437894 0.043 Uiso calc 1 . .
    C C5 0.4294(3) 0.6526(2) 0.36674(17) 0.0343(5) Uani d 1 . .
    H H5A 0.452908 0.695465 0.317621 0.041 Uiso calc 1 . .
    H H5AB 0.369790 0.690444 0.400752 0.041 Uiso calc 1 . .
    C C6 0.3001(3) 0.60960(19) 0.59923(15) 0.0280(5) Uani d 1 . .
    H H6 0.235060 0.561016 0.585794 0.034 Uiso calc 1 . .
    Cr Cr2 0.500000 0.500000 0.000000 0.02063(12) Uani d 1 . .
    Cl Cl1 0.53785(6) 0.37596(5) -0.10350(4) 0.03271(14) Uani d 1 . .
    N N4 0.3223(2) 0.52342(16) -0.07214(13) 0.0249(4) Uani d 1 . .
    H H4 0.312441 0.470207 -0.118767 0.030 Uiso calc 1 . .
    N N5 0.4335(2) 0.38790(16) 0.08048(13) 0.0259(4) Uani d 1 . .
    H H5 0.431725 0.324363 0.045410 0.031 Uiso calc 1 . .
    C C7 0.3340(2) 0.62148(19) -0.11970(16) 0.0289(5) Uani d 1 . .
    H H7A 0.326491 0.677919 -0.078176 0.035 Uiso calc 1 . .
    H H7AB 0.264587 0.627579 -0.168695 0.035 Uiso calc 1 . .
    C C8 0.2067(2) 0.5165(2) -0.02153(17) 0.0307(5) Uani d 1 . .
    H H8A 0.128505 0.524049 -0.063273 0.037 Uiso calc 1 . .
    H H8AB 0.208634 0.572239 0.021703 0.037 Uiso calc 1 . .
    C C9 0.2009(3) 0.4161(2) 0.02812(19) 0.0342(5) Uani d 1 . .
    H H9A 0.210352 0.361121 -0.014533 0.041 Uiso calc 1 . .
    H H9AB 0.114986 0.409655 0.048899 0.041 Uiso calc 1 . .
    C C10 0.3022(3) 0.4014(2) 0.10863(17) 0.0319(5) Uani d 1 . .
    H H10A 0.301640 0.460400 0.148121 0.038 Uiso calc 1 . .
    H H10B 0.279482 0.341775 0.142624 0.038 Uiso calc 1 . .
    C C11 0.5356(3) 0.3751(2) 0.15662(16) 0.0297(5) Uani d 1 . .
    H H11A 0.524570 0.310127 0.186461 0.036 Uiso calc 1 . .
    H H11B 0.529597 0.429393 0.200469 0.036 Uiso calc 1 . .
    Zn Zn1 0.96538(3) 0.56371(2) 0.28510(2) 0.02620(9) Uani d 1 . .
    Cl Cl2 0.98118(7) 0.39522(5) 0.26256(6) 0.04267(17) Uani d 1 . .
    Cl Cl3 0.74908(6) 0.60423(6) 0.27489(4) 0.03418(15) Uani d 1 . .
    Cl Cl4 1.06521(7) 0.61932(6) 0.41833(4) 0.03892(16) Uani d 1 . .
    Cl Cl5 1.04313(8) 0.64946(6) 0.17226(5) 0.04333(17) Uani d 1 . .
loop_
    _atom_site_aniso_label
    _atom_site_aniso_U_11
    _atom_site_aniso_U_22
    _atom_site_aniso_U_33
    _atom_site_aniso_U_12
    _atom_site_aniso_U_13
    _atom_site_aniso_U_23
    Cr1 0.0141(2) 0.0235(2) 0.0203(2) -0.00100(17) 0.00503(17) -0.00244(16)
    O1 0.0269(9) 0.0323(8) 0.0318(8) -0.0007(7) 0.0021(7) -0.0048(7)
    N1 0.0193(9) 0.0342(10) 0.0252(9) 0.0019(8) 0.0023(7) -0.0054(7)
    N2 0.0258(9) 0.0278(9) 0.0290(9) -0.0009(8) 0.0112(8) -0.0015(7)
    N3 0.0382(12) 0.0437(12) 0.0337(11) 0.0089(11) 0.0106(9) -0.0063(9)
    C1 0.0319(13) 0.0465(14) 0.0219(10) 0.0058(11) 0.0012(9) -0.0015(9)
    C2 0.0252(12) 0.0393(13) 0.0396(13) -0.0027(11) -0.0040(10) -0.0118(11)
    C3 0.0270(12) 0.0382(13) 0.0551(16) -0.0124(11) 0.0073(12) -0.0071(12)
    C4 0.0354(14) 0.0298(11) 0.0448(14) -0.0075(11) 0.0120(11) -0.0030(10)
    C5 0.0367(13) 0.0367(12) 0.0302(11) 0.0044(11) 0.0076(10) 0.0056(10)
    C6 0.0286(11) 0.0343(11) 0.0216(9) 0.0002(10) 0.0045(8) 0.0011(8)
    Cr2 0.0185(2) 0.0252(2) 0.0181(2) 0.00430(18) 0.00144(18) -0.00252(16)
    Cl1 0.0330(3) 0.0374(3) 0.0274(3) 0.0097(3) 0.0014(2) -0.0065(2)
    N4 0.0218(9) 0.0307(9) 0.0218(8) 0.0056(8) 0.0000(7) -0.0043(7)
    N5 0.0242(9) 0.0311(9) 0.0224(8) 0.0015(8) 0.0022(7) -0.0003(7)
    C7 0.0258(11) 0.0338(11) 0.0264(10) 0.0108(10) -0.0003(8) 0.0010(9)
    C8 0.0189(10) 0.0417(13) 0.0313(11) 0.0054(10) 0.0024(9) -0.0029(10)
    C9 0.0216(11) 0.0435(13) 0.0375(13) -0.0062(11) 0.0029(10) -0.0013(11)
    C10 0.0261(11) 0.0406(13) 0.0297(11) -0.0020(10) 0.0066(9) 0.0008(10)
    C11 0.0301(12) 0.0351(12) 0.0235(10) 0.0041(10) 0.0011(9) 0.0028(9)
    Zn1 0.02112(15) 0.03240(16) 0.02530(14) 0.00089(11) 0.00344(11) 0.00152(10)
    Cl2 0.0293(3) 0.0332(3) 0.0636(4) 0.0034(3) -0.0047(3) -0.0042(3)
    Cl3 0.0233(3) 0.0487(4) 0.0312(3) 0.0076(3) 0.0060(2) 0.0028(2)
    Cl4 0.0373(3) 0.0493(4) 0.0288(3) 0.0094(3) -0.0033(2) -0.0059(3)
    Cl5 0.0461(4) 0.0509(4) 0.0353(3) -0.0029(3) 0.0155(3) 0.0100(3)
_geom_special_details
;
 All esds (except the esd in the dihedral angle between two l.s. planes)
 are estimated using the full covariance matrix.  The cell esds are taken
 into account individually in the estimation of esds in distances, angles
 and torsion angles; correlations between esds in cell parameters are only
 used when they are defined by crystal symmetry.  An approximate (isotropic)
 treatment of cell esds is used for estimating esds involving l.s. planes.
;
loop_
    _geom_bond_atom_site_label_1
    _geom_bond_atom_site_label_2
    _geom_bond_site_symmetry_2
    _geom_bond_distance
    _geom_bond_publ_flag
    Cr1 O1 . 1.9953(19) ?
    Cr1 O1 3_666 1.9954(19) ?
    Cr1 N2 . 2.061(2) ?
    Cr1 N2 3_666 2.061(2) ?
    Cr1 N1 3_666 2.065(2) ?
    Cr1 N1 . 2.065(2) ?
    O1 C6 . 1.226(3) ?
    N1 C1 . 1.489(3) ?
    N1 C2 . 1.490(3) ?
    N1 H1 . 0.9900 ?
    N2 C4 . 1.482(3) ?
    N2 C5 . 1.495(3) ?
    N2 H2 . 0.9900 ?
    N3 C6 . 1.299(3) ?
    N3 H3AN . 0.8700 ?
    N3 H3BN . 0.8700 ?
    C1 C5 3_666 1.509(4) ?
    C1 H1A . 0.9800 ?
    C1 H1AB . 0.9800 ?
    C2 C3 . 1.525(4) ?
    C2 H2A . 0.9800 ?
    C2 H2AB . 0.9800 ?
    C3 C4 . 1.525(4) ?
    C3 H3A . 0.9800 ?
    C3 H3AB . 0.9800 ?
    C4 H4A . 0.9800 ?
    C4 H4AB . 0.9800 ?
    C5 H5A . 0.9800 ?
    C5 H5AB . 0.9800 ?
    C6 H6 . 0.9400 ?
    Cr2 N4 . 2.069(2) ?
    Cr2 N4 3_665 2.069(2) ?
    Cr2 N5 3_665 2.074(2) ?
    Cr2 N5 . 2.074(2) ?
    Cr2 Cl1 . 2.3194(7) ?
    Cr2 Cl1 3_665 2.3194(7) ?
    N4 C8 . 1.490(3) ?
    N4 C7 . 1.490(3) ?
    N4 H4 . 0.9900 ?
    N5 C10 . 1.482(3) ?
    N5 C11 . 1.488(3) ?
    N5 H5 . 0.9900 ?
    C7 C11 3_665 1.519(4) ?
    C7 H7A . 0.9800 ?
    C7 H7AB . 0.9800 ?
    C8 C9 . 1.526(4) ?
    C8 H8A . 0.9800 ?
    C8 H8AB . 0.9800 ?
    C9 C10 . 1.533(4) ?
    C9 H9A . 0.9800 ?
    C9 H9AB . 0.9800 ?
    C10 H10A . 0.9800 ?
    C10 H10B . 0.9800 ?
    C11 H11A . 0.9800 ?
    C11 H11B . 0.9800 ?
    Zn1 Cl5 . 2.2555(8) ?
    Zn1 Cl2 . 2.2602(9) ?
    Zn1 Cl4 . 2.2792(9) ?
    Zn1 Cl3 . 2.3035(8) ?
loop_
    _geom_angle_atom_site_label_1
    _geom_angle_atom_site_label_2
    _geom_angle_atom_site_label_3
    _geom_angle_site_symmetry_1
    _geom_angle_site_symmetry_3
    _geom_angle
    _geom_angle_publ_flag
    O1 Cr1 O1 . 3_666 180.0 ?
    O1 Cr1 N2 . . 88.14(8) ?
    O1 Cr1 N2 3_666 . 91.86(8) ?
    O1 Cr1 N2 . 3_666 91.86(8) ?
    O1 Cr1 N2 3_666 3_666 88.14(8) ?
    N2 Cr1 N2 . 3_666 180.00(7) ?
    O1 Cr1 N1 . 3_666 91.23(8) ?
    O1 Cr1 N1 3_666 3_666 88.77(8) ?
    N2 Cr1 N1 . 3_666 84.54(9) ?
    N2 Cr1 N1 3_666 3_666 95.46(9) ?
    O1 Cr1 N1 . . 88.77(8) ?
    O1 Cr1 N1 3_666 . 91.23(8) ?
    N2 Cr1 N1 . . 95.45(9) ?
    N2 Cr1 N1 3_666 . 84.54(9) ?
    N1 Cr1 N1 3_666 . 180.0 ?
    C6 O1 Cr1 . . 140.79(18) ?
    C1 N1 C2 . . 113.0(2) ?
    C1 N1 Cr1 . . 106.88(16) ?
    C2 N1 Cr1 . . 114.80(16) ?
    C1 N1 H1 . . 107.3 ?
    C2 N1 H1 . . 107.3 ?
    Cr1 N1 H1 . . 107.3 ?
    C4 N2 C5 . . 112.3(2) ?
    C4 N2 Cr1 . . 115.64(16) ?
    C5 N2 Cr1 . . 107.20(15) ?
    C4 N2 H2 . . 107.1 ?
    C5 N2 H2 . . 107.1 ?
    Cr1 N2 H2 . . 107.1 ?
    C6 N3 H3AN . . 120.0 ?
    C6 N3 H3BN . . 120.0 ?
    H3AN N3 H3BN . . 120.0 ?
    N1 C1 C5 . 3_666 108.4(2) ?
    N1 C1 H1A . . 110.0 ?
    C5 C1 H1A 3_666 . 110.0 ?
    N1 C1 H1AB . . 110.0 ?
    C5 C1 H1AB 3_666 . 110.0 ?
    H1A C1 H1AB . . 108.4 ?
    N1 C2 C3 . . 111.6(2) ?
    N1 C2 H2A . . 109.3 ?
    C3 C2 H2A . . 109.3 ?
    N1 C2 H2AB . . 109.3 ?
    C3 C2 H2AB . . 109.3 ?
    H2A C2 H2AB . . 108.0 ?
    C4 C3 C2 . . 115.9(2) ?
    C4 C3 H3A . . 108.3 ?
    C2 C3 H3A . . 108.3 ?
    C4 C3 H3AB . . 108.3 ?
    C2 C3 H3AB . . 108.3 ?
    H3A C3 H3AB . . 107.4 ?
    N2 C4 C3 . . 111.7(2) ?
    N2 C4 H4A . . 109.3 ?
    C3 C4 H4A . . 109.3 ?
    N2 C4 H4AB . . 109.3 ?
    C3 C4 H4AB . . 109.3 ?
    H4A C4 H4AB . . 107.9 ?
    N2 C5 C1 . 3_666 107.6(2) ?
    N2 C5 H5A . . 110.2 ?
    C1 C5 H5A 3_666 . 110.2 ?
    N2 C5 H5AB . . 110.2 ?
    C1 C5 H5AB 3_666 . 110.2 ?
    H5A C5 H5AB . . 108.5 ?
    O1 C6 N3 . . 122.1(3) ?
    O1 C6 H6 . . 118.9 ?
    N3 C6 H6 . . 118.9 ?
    N4 Cr2 N4 . 3_665 180.0 ?
    N4 Cr2 N5 . 3_665 85.50(8) ?
    N4 Cr2 N5 3_665 3_665 94.49(8) ?
    N4 Cr2 N5 . . 94.49(8) ?
    N4 Cr2 N5 3_665 . 85.51(8) ?
    N5 Cr2 N5 3_665 . 180.0 ?
    N4 Cr2 Cl1 . . 87.64(6) ?
    N4 Cr2 Cl1 3_665 . 92.36(6) ?
    N5 Cr2 Cl1 3_665 . 91.43(6) ?
    N5 Cr2 Cl1 . . 88.57(6) ?
    N4 Cr2 Cl1 . 3_665 92.36(6) ?
    N4 Cr2 Cl1 3_665 3_665 87.64(6) ?
    N5 Cr2 Cl1 3_665 3_665 88.57(6) ?
    N5 Cr2 Cl1 . 3_665 91.43(6) ?
    Cl1 Cr2 Cl1 . 3_665 180.0 ?
    C8 N4 C7 . . 114.01(19) ?
    C8 N4 Cr2 . . 116.69(15) ?
    C7 N4 Cr2 . . 105.58(15) ?
    C8 N4 H4 . . 106.6 ?
    C7 N4 H4 . . 106.6 ?
    Cr2 N4 H4 . . 106.6 ?
    C10 N5 C11 . . 113.65(19) ?
    C10 N5 Cr2 . . 116.90(16) ?
    C11 N5 Cr2 . . 105.93(15) ?
    C10 N5 H5 . . 106.6 ?
    C11 N5 H5 . . 106.6 ?
    Cr2 N5 H5 . . 106.6 ?
    N4 C7 C11 . 3_665 108.69(19) ?
    N4 C7 H7A . . 110.0 ?
    C11 C7 H7A 3_665 . 110.0 ?
    N4 C7 H7AB . . 110.0 ?
    C11 C7 H7AB 3_665 . 110.0 ?
    H7A C7 H7AB . . 108.3 ?
    N4 C8 C9 . . 112.1(2) ?
    N4 C8 H8A . . 109.2 ?
    C9 C8 H8A . . 109.2 ?
    N4 C8 H8AB . . 109.2 ?
    C9 C8 H8AB . . 109.2 ?
    H8A C8 H8AB . . 107.9 ?
    C8 C9 C10 . . 115.9(2) ?
    C8 C9 H9A . . 108.3 ?
    C10 C9 H9A . . 108.3 ?
    C8 C9 H9AB . . 108.3 ?
    C10 C9 H9AB . . 108.3 ?
    H9A C9 H9AB . . 107.4 ?
    N5 C10 C9 . . 111.7(2) ?
    N5 C10 H10A . . 109.3 ?
    C9 C10 H10A . . 109.3 ?
    N5 C10 H10B . . 109.3 ?
    C9 C10 H10B . . 109.3 ?
    H10A C10 H10B . . 107.9 ?
    N5 C11 C7 . 3_665 108.09(19) ?
    N5 C11 H11A . . 110.1 ?
    C7 C11 H11A 3_665 . 110.1 ?
    N5 C11 H11B . . 110.1 ?
    C7 C11 H11B 3_665 . 110.1 ?
    H11A C11 H11B . . 108.4 ?
    Cl5 Zn1 Cl2 . . 110.19(3) ?
    Cl5 Zn1 Cl4 . . 109.31(3) ?
    Cl2 Zn1 Cl4 . . 114.54(3) ?
    Cl5 Zn1 Cl3 . . 104.84(4) ?
    Cl2 Zn1 Cl3 . . 107.73(3) ?
    Cl4 Zn1 Cl3 . . 109.78(4) ?
loop_
    _geom_torsion_atom_site_label_1
    _geom_torsion_atom_site_label_2
    _geom_torsion_atom_site_label_3
    _geom_torsion_atom_site_label_4
    _geom_torsion_site_symmetry_1
    _geom_torsion_site_symmetry_2
    _geom_torsion_site_symmetry_3
    _geom_torsion_site_symmetry_4
    _geom_torsion
    _geom_torsion_publ_flag
    C2 N1 C1 C5 . . . 3_666 168.9(2) ?
    Cr1 N1 C1 C5 . . . 3_666 41.6(2) ?
    C1 N1 C2 C3 . . . . -179.6(2) ?
    Cr1 N1 C2 C3 . . . . -56.6(3) ?
    N1 C2 C3 C4 . . . . 72.1(3) ?
    C5 N2 C4 C3 . . . . 179.0(2) ?
    Cr1 N2 C4 C3 . . . . 55.5(3) ?
    C2 C3 C4 N2 . . . . -71.2(3) ?
    C4 N2 C5 C1 . . . 3_666 -169.7(2) ?
    Cr1 N2 C5 C1 . . . 3_666 -41.6(2) ?
    Cr1 O1 C6 N3 . . . . -170.2(2) ?
    C8 N4 C7 C11 . . . 3_665 171.66(19) ?
    Cr2 N4 C7 C11 . . . 3_665 42.3(2) ?
    C7 N4 C8 C9 . . . . -178.4(2) ?
    Cr2 N4 C8 C9 . . . . -54.8(2) ?
    N4 C8 C9 C10 . . . . 70.3(3) ?
    C11 N5 C10 C9 . . . . 179.0(2) ?
    Cr2 N5 C10 C9 . . . . 55.1(3) ?
    C8 C9 C10 N5 . . . . -70.4(3) ?
    C10 N5 C11 C7 . . . 3_665 -171.3(2) ?
    Cr2 N5 C11 C7 . . . 3_665 -41.7(2) ?
loop_
    _geom_hbond_atom_site_label_D
    _geom_hbond_atom_site_label_H
    _geom_hbond_atom_site_label_A
    _geom_hbond_site_symmetry_A
    _geom_hbond_distance_DH
    _geom_hbond_distance_HA
    _geom_hbond_distance_DA
    _geom_hbond_angle_DHA
    _geom_hbond_publ_flag
    N1 H1 Cl4 3_766 0.99 2.46 3.346(2) 149 yes
    N2 H2 Cl3 . 0.99 2.31 3.255(2) 159 yes
    N3 H3AN Cl5 4_576 0.87 2.65 3.505(3) 167 yes
    N3 H3BN Cl2 3_666 0.87 2.61 3.334(3) 141 yes
    C2 H2A Cl2 3_766 0.98 2.65 3.606(3) 165 yes
    N4 H4 Cl3 3_665 0.99 2.56 3.493(2) 157 yes
    N5 H5 Cl4 2_645 0.99 2.76 3.549(2) 137 yes
    C3 H3A Cl1 2_655 0.98 2.71 3.650(3) 160 yes
    C4 H4A Cl5 4_576 0.98 2.78 3.555(3) 136 yes
    C7 H7AB Cl2 3_665 0.98 2.81 3.738(3) 159 yes
_shelx_space_group_comment
;
The symmetry employed for this shelxl refinement is uniquely defined
by the following loop, which should always be used as a source of
symmetry information in preference to the above space-group names.
They are only intended as comments.
;
_shelx_estimated_absorpt_T_min     0.831
_shelx_estimated_absorpt_T_max     0.894
_shelx_hkl_file
;
   0   0   2   68.28    2.83
   0   0  -2   67.90    2.73
   0   0   3    0.28    0.09
   0   0  -3    0.28    0.09
   0   0   4   53.12    2.54
   0   0  -4   52.46    2.35
   0   0   5    0.09    0.19
   0   0  -5    0.09    0.09
   0   0   6  648.70   23.17
   0   0  -6  614.42   22.13
   0   0   7    0.47    0.19
   0   0  -7    0.00    0.19
   0   0   8  156.62    6.69
   0   0  -8  138.91    5.74
   0   0   9    0.28    0.19
   0   0  -9    0.38    0.19
   0   0  10 1005.92   24.20
   0   0 -10  974.84   32.59
   0   0  11    0.47    0.28
   0   0 -11   -0.09    0.38
   0   0  12  273.49    6.88
   0   0 -12  252.12    9.61
   0   0  13    0.28    0.28
   0   0 -13   -0.09    0.28
   0   0  14  336.78    8.38
   0   0 -14  338.85   13.09
   0   0  15    0.38    0.38
   0   0 -15   -0.28    0.38
   0   0  16   93.80    2.83
   0   0 -16   95.31    4.33
   0   0  17   -0.09    0.57
   0   0 -17   -0.19    0.47
   0   0  18  146.73    4.14
   0   0 -18  151.06    6.22
   0   0  19   -0.38    0.75
   0   0 -19    0.47    0.57
   0   0  20    9.98    0.85
   0   0 -20   11.40    1.13
   0   0  21    0.00    0.66
   0   0 -21   -0.66    0.75
   0   0  22   11.30    1.13
   0   0 -22   10.45    1.22
   0   0  23    0.28    1.04
   0   0 -23    0.09    1.04
   0   0  24   10.83    1.41
   0   0 -24   14.03    1.41
   0  -1 -24   -0.28    0.75
   0   1  24   -0.38    1.04
   0  -1 -23   28.44    1.41
   0   1  23   26.09    1.51
   0  -1 -22   19.49    1.13
   0   1  22   18.08    1.32
   0  -1 -21    5.46    0.66
   0   1  21    6.12    0.94
   0  -1 -20    1.51    0.57
   0   1  20    0.94    0.75
   0  -1 -19    0.28    0.47
   0   1  19   -0.09    0.57
   0  -1 -18    0.57    0.38
   0   1  18    0.66    0.57
   0  -1 -17   33.24    1.51
   0   1  17   33.81    1.41
   0  -1 -16  103.03    3.30
   0   1  16  107.55    3.30
   0  -1 -15    7.72    0.66
   0   1  15    8.38    0.75
   0  -1 -14    4.61    0.38
   0   1  14    5.37    0.47
   0  -1 -13  272.36    7.44
   0   1  13  288.75    7.44
   0  -1 -12   89.56    2.73
   0   1  12   99.08    2.92
   0  -1 -11  303.07    7.72
   0   1  11  308.90   11.21
   0  -1 -10   52.08    1.79
   0   1  10   53.59    1.79
   0  -1  -9  631.37   16.01
   0   1   9  658.87   23.92
   0  -1  -8  228.10    6.40
   0   1   8  239.50    6.50
   0  -1  -7 2022.57   47.94
   0   1   7 2091.60   48.78
   0  -1  -6  350.72    9.23
   0   1   6  365.88    9.51
   0  -1  -5  413.73   10.74
   0   1   5  416.27   10.83
   0  -1  -4   28.25    0.94
   0   1   4   28.63    1.04
   0  -1  -3  662.83   16.01
   0   1   3  677.99   16.48
   0  -1  -2   25.15    0.85
   0   1   2   24.96    0.85
   0  -1  -1   60.18    1.70
   0   1   1   61.40    1.70
   0  -1   0    0.19    0.09
   0  -1   1   62.91    1.70
   0   1  -1   62.44    1.60
   0  -1   2   25.33    0.85
   0   1  -2   24.49    0.75
   0  -1   3  706.34   17.05
   0   1  -3  681.85   16.48
   0  -1   4   26.65    1.32
   0   1  -4   26.56    0.94
   0  -1   5  446.12   11.40
   0   1  -5  415.51   10.36
   0  -1   6  361.27    9.61
   0   1  -6  346.48    9.23
   0  -1   7 2155.55   50.86
   0   1  -7 2059.49   48.50
   0  -1   8  244.96    6.69
   0   1  -8  230.93    6.40
   0  -1   9  674.22   16.48
   0   1  -9  639.94   16.10
   0  -1  10   53.59    1.79
   0  -1  11  314.27    8.38
   0   1 -11  301.94    8.19
   0  -1  12  103.78    2.92
   0   1 -12   97.95    2.73
   0  -1  13  293.46   10.64
   0   1 -13  272.46    7.35
   0  -1  14    5.18    0.94
   0   1 -14    4.80    0.47
   0  -1  15    7.63    0.85
   0   1 -15    7.82    0.57
   0  -1  16  109.53    4.43
   0   1 -16  106.42    3.39
   0  -1  17   29.67    1.70
   0   1 -17   36.35    1.41
   0  -1  18    1.04    0.85
   0   1 -18    1.04    0.38
   0  -1  19    0.38    0.94
   0   1 -19    0.66    0.38
   0  -1  20    0.85    1.04
   0   1 -20    0.94    0.47
   0  -1  21    6.59    1.32
   0   1 -21    6.12    0.66
   0  -1  22   16.29    2.35
   0   1 -22   21.00    1.13
   0  -1  23   24.02    2.17
   0   1 -23   29.01    1.32
   0  -1  24    0.19    1.04
   0   1 -24    0.57    0.75
   0  -2 -24   10.45    0.94
   0   2  24    8.95    1.41
   0  -2 -23    0.38    0.57
   0   2  23    0.94    0.85
   0  -2 -22    4.80    0.75
   0   2  22    4.61    0.85
   0  -2 -21   15.45    0.94
   0   2  21   14.69    1.13
   0  -2 -20    3.01    0.57
   0   2  20    3.67    0.85
   0  -2 -19   40.59    1.51
   0   2  19   38.24    1.51
   0  -2 -18   86.46    2.73
   0   2  18   89.09    2.64
   0  -2 -17   88.53    3.01
   0   2  17   90.98    2.92
   0  -2 -16   -0.09    0.47
   0   2  16   -0.57    0.57
   0  -2 -15  120.74    3.67
   0   2  15  119.89    3.39
   0  -2 -14  324.82    8.66
   0   2  14  338.29    8.48
   0  -2 -13    8.85    0.57
   0   2  13    9.14    0.57
   0  -2 -12   37.58    1.22
   0   2  12   38.71    1.32
   0  -2 -11   69.69    2.17
   0   2  11   70.54    2.07
   0  -2 -10  598.22   14.88
   0   2  10  624.59   15.07
   0  -2  -9  542.75   13.84
   0   2   9  567.61   14.03
   0  -2  -8  122.24    3.67
   0   2   8  127.05    3.67
   0  -2  -7   10.08    0.47
   0   2   7   10.36    0.47
   0  -2  -6   41.53    1.41
   0   2   6   43.70    1.51
   0  -2  -5    8.95    0.47
   0   2   5    9.51    0.47
   0  -2  -4 1343.55   31.27
   0   2   4 1359.09   32.49
   0  -2  -3  420.69   10.55
   0   2   3  429.74   11.02
   0  -2  -2   54.81    1.70
   0   2   2   55.28    1.70
   0  -2  -1  915.70   22.04
   0   2   1  930.29   22.79
   0  -2   1  948.47   22.70
   0   2  -1  968.62   24.11
   0  -2   2   58.30    1.70
   0   2  -2   52.83    1.51
   0  -2   3  445.27   11.21
   0   2  -3  414.95   10.55
   0  -2   4 1420.77   33.72
   0   2  -4 1360.69   32.68
   0  -2   5    9.70    0.47
   0   2  -5    9.61    0.47
   0  -2   6   42.47    1.41
   0   2  -6   40.50    1.41
   0  -2   7   10.17    0.47
   0   2  -7   10.36    0.47
   0  -2   8  132.89    3.96
   0   2  -8  123.47    3.67
   0  -2   9  589.84   14.60
   0   2  -9  555.56   14.03
   0  -2  10  621.58   15.16
   0   2 -10  589.56   14.41
   0  -2  11   73.08    2.26
   0   2 -11   71.01    2.26
   0  -2  12   43.23    1.32
   0   2 -12   38.80    1.32
   0  -2  13    9.32    0.66
   0   2 -13    8.76    0.57
   0  -2  14  329.53    8.29
   0   2 -14  321.15    8.38
   0  -2  15  123.66    4.05
   0   2 -15  119.51    3.96
   0  -2  16    0.57    0.47
   0   2 -16    0.09    0.28
   0  -2  17   86.93    3.01
   0   2 -17   85.70    3.39
   0  -2  18   86.83    2.64
   0   2 -18   86.46    3.01
   0  -2  19   39.55    1.60
   0   2 -19   37.58    1.41
   0  -2  20    3.11    0.75
   0   2 -20    3.39    0.47
   0  -2  21   13.47    1.51
   0   2 -21   14.41    1.13
   0  -2  22    5.65    1.04
   0   2 -22    6.03    0.75
   0  -2  23    1.13    0.94
   0   2 -23    1.22    0.66
   0  -2  24    8.38    1.13
   0   2 -24   11.11    0.85
   0  -3 -24    1.13    0.66
   0   3  24    0.66    0.94
   0  -3 -23    1.13    0.66
   0   3  23    1.22    1.04
   0  -3 -22   52.17    2.73
   0   3  22   50.95    3.30
   0  -3 -21    1.22    0.57
   0   3  21    1.60    0.85
   0  -3 -20    9.61    0.85
   0   3  20    8.19    0.85
   0  -3 -19   59.80    2.26
   0   3  19   57.83    2.17
   0  -3 -18    2.92    0.47
   0   3  18    2.54    0.66
   0  -3 -17    5.74    0.57
   0   3  17    5.84    0.75
   0  -3 -16   92.29    2.92
   0   3  16   91.92    2.73
   0  -3 -15   65.08    2.17
   0   3  15   64.32    2.07
   0  -3 -14   16.29    0.75
   0   3  14   16.67    0.85
   0  -3 -13   46.90    1.60
   0   3  13   49.44    1.60
   0  -3 -12  228.57    6.69
   0   3  12  241.28    6.50
   0  -3 -11   88.15    2.64
   0   3  11   90.98    2.54
   0  -3 -10  124.97    3.67
   0   3  10  127.80    3.77
   0  -3  -9    1.04    0.19
   0   3   9    1.79    0.28
   0  -3  -8  354.20    9.32
   0   3   8  362.59    9.51
   0  -3  -7    0.94    0.19
   0   3   7    0.94    0.19
   0  -3  -6 1047.64   25.24
   0   3   6 1091.71   26.84
   0  -3  -5   51.80    1.70
   0   3   5   52.65    1.79
   0  -3  -4  260.21    7.06
   0   3   4  274.72    7.25
   0  -3  -3  892.90   21.38
   0   3   3  871.43   21.00
   0  -3  -2  778.95   18.55
   0   3   2  779.23   18.55
   0  -3  -1  149.18    3.96
   0   3   1  148.90    5.65
   0  -3   0    0.28    0.09
   0   3   0    0.19    0.09
   0  -3   1  149.65    3.86
   0   3  -1  152.47    3.96
   0  -3   2  799.95   18.84
   0   3  -2  761.53   17.80
   0  -3   3  900.63   21.76
   0   3  -3  861.54   20.81
   0  -3   4  285.08    7.44
   0   3  -4  276.32    7.44
   0  -3   5   53.96    1.70
   0   3  -5   50.48    2.35
   0  -3   6 1125.52   27.50
   0   3  -6 1050.94   25.71
   0  -3   7    0.66    0.19
   0   3  -7    0.85    0.19
   0  -3   8  376.05    9.98
   0   3  -8  349.02    9.14
   0  -3   9    1.88    0.28
   0   3  -9    1.79    0.28
   0  -3  10  130.25    3.96
   0   3 -10  123.09    3.77
   0  -3  11   87.11    2.64
   0   3 -11   88.15    2.73
   0  -3  12  244.11    6.40
   0   3 -12  230.08    6.22
   0  -3  13   49.73    1.60
   0   3 -13   46.43    1.60
   0  -3  14   17.05    0.94
   0   3 -14   16.29    0.85
   0  -3  15   66.40    2.07
   0   3 -15   65.83    2.35
   0  -3  16   93.99    3.11
   0   3 -16   94.74    3.30
   0  -3  17    6.69    0.66
   0   3 -17    6.31    0.47
   0  -3  18    3.39    0.66
   0   3 -18    3.01    0.47
   0  -3  19   61.59    2.17
   0   3 -19   58.58    2.07
   0  -3  20    8.01    1.04
   0   3 -20   10.64    0.85
   0  -3  21    1.79    0.75
   0   3 -21    2.17    0.57
   0  -3  22   50.67    3.30
   0   3 -22   51.33    2.35
   0  -3  23    1.32    0.85
   0   3 -23    1.88    0.66
   0  -3  24    0.75    1.32
   0   3 -24    0.85    0.94
   0  -4 -24    3.96    0.85
   0   4  24    2.64    1.22
   0  -4 -23    0.00    0.57
   0   4  23   -0.19    1.04
   0  -4 -22    8.95    0.85
   0   4  22    7.82    1.04
   0  -4 -21    0.19    0.47
   0   4  21    0.47    0.66
   0  -4 -20   49.26    1.98
   0   4  20   48.78    1.98
   0  -4 -19    8.38    0.66
   0   4  19    7.72    0.85
   0  -4 -18    3.86    0.57
   0   4  18    4.14    0.75
   0  -4 -17   85.98    3.48
   0   4  17   83.35    2.54
   0  -4 -16  134.02    4.61
   0   4  16  132.51    4.05
   0  -4 -15  116.31    3.39
   0   4  15  117.82    3.30
   0  -4 -14  122.71    3.39
   0   4  14  122.34    3.39
   0  -4 -13  315.97    7.91
   0   4  13  325.10    8.19
   0  -4 -12    0.47    0.28
   0   4  12    0.66    0.38
   0  -4 -11  112.26    3.48
   0   4  11  112.64    3.20
   0  -4 -10   47.37    1.70
   0   4  10   49.73    2.35
   0  -4  -9   19.02    0.85
   0   4   9   19.68    0.75
   0  -4  -8  104.73    3.20
   0   4   8  103.41    3.01
   0  -4  -7    2.35    0.19
   0   4   7    2.73    0.28
   0  -4  -6 1959.66   45.96
   0   4   6 2015.60   47.75
   0  -4  -5   26.09    0.94
   0   4   5   28.25    1.04
   0  -4  -4 1576.45   37.20
   0   4   4 1585.87   37.86
   0  -4  -3 1067.42   25.62
   0   4   3 1070.05   25.80
   0  -4  -2 1640.96   41.34
   0   4   2 1607.91   38.14
   0  -4  -1  341.30   12.24
   0   4   1  331.70    8.19
   0   4   0 3731.63   95.31
   0  -4   1  331.51    8.29
   0   4  -1  322.28    8.10
   0  -4   2 1669.78   38.90
   0   4  -2 1564.77   36.54
   0  -4   3 1118.56   26.37
   0   4  -3 1055.36   25.33
   0  -4   4 1640.02   38.33
   0   4  -4 1533.50   36.92
   0  -4   5   29.10    1.04
   0   4  -5   28.25    1.04
   0  -4   6 2080.30   48.50
   0   4  -6 1985.75   46.71
   0  -4   7    3.01    0.28
   0   4  -7    2.54    0.19
   0  -4   8  112.17    3.20
   0   4  -8  102.18    3.01
   0  -4   9   19.68    0.75
   0   4  -9   17.14    0.75
   0  -4  10   48.50    1.60
   0   4 -10   45.02    1.51
   0  -4  11  119.89    3.20
   0   4 -11  105.95    3.01
   0  -4  12    0.38    0.28
   0   4 -12    0.47    0.28
   0  -4  13  336.50    8.38
   0   4 -13  319.64    8.38
   0  -4  14  123.19    3.58
   0   4 -14  117.91    3.58
   0  -4  15  121.49    3.67
   0   4 -15  113.39    3.48
   0  -4  16  134.30    4.14
   0   4 -16  138.63    4.52
   0  -4  17   87.30    2.64
   0   4 -17   87.02    2.64
   0  -4  18    3.86    0.66
   0   4 -18    3.39    0.47
   0  -4  19    7.63    0.85
   0   4 -19    7.63    0.66
   0  -4  20   45.68    1.79
   0   4 -20   50.10    1.98
   0  -4  21    1.13    0.85
   0   4 -21    0.57    0.47
   0  -4  22    6.97    1.04
   0   4 -22    9.51    0.94
   0  -4  23    0.47    0.94
   0   4 -23    0.09    0.66
   0  -4  24    3.11    1.60
   0   4 -24    4.24    1.04
   0   5  24    5.18    2.45
   0  -5 -23    5.65    0.75
   0   5  23    4.52    0.94
   0  -5 -22    3.30    0.57
   0   5  22    2.73    0.94
   0  -5 -21    7.53    0.75
   0   5  21    7.35    1.04
   0  -5 -20   43.04    1.60
   0   5  20   41.82    1.70
   0  -5 -19   20.91    0.94
   0   5  19   20.53    1.22
   0  -5 -18   13.94    0.85
   0   5  18   13.47    0.94
   0  -5 -17    1.51    0.47
   0   5  17    1.41    0.66
   0  -5 -16   36.45    1.41
   0   5  16   39.55    1.51
   0  -5 -15   10.45    0.66
   0   5  15   11.11    0.66
   0  -5 -14   12.15    0.66
   0   5  14   10.64    0.66
   0  -5 -13  240.63    6.50
   0   5  13  250.70    6.40
   0  -5 -12   11.02    0.66
   0   5  12   10.08    0.66
   0  -5 -11   70.92    2.35
   0   5  11   68.84    1.98
   0  -5 -10  106.23    3.01
   0   5  10  106.14    3.01
   0  -5  -9   79.49    2.45
   0   5   9   80.71    2.45
   0  -5  -8   51.04    1.70
   0   5   8   51.61    1.79
   0  -5  -7 1190.04   42.57
   0   5   7 1219.89   29.20
   0  -5  -6  601.33   14.97
   0   5   6  610.09   15.35
   0  -5  -5  274.91    7.44
   0   5   5  276.70    7.44
   0  -5  -4  772.92   18.93
   0   5   4  772.26   18.93
   0  -5  -3   52.74    2.26
   0   5   3   56.41    1.79
   0  -5  -2  323.13    8.10
   0   5   2  323.50    8.38
   0  -5  -1    0.38    0.09
   0   5   1    0.75    0.09
   0  -5   0    1.51    0.09
   0   5   0    1.51    0.09
   0  -5   1    0.38    0.09
   0   5  -1    0.28    0.09
   0  -5   2  324.07    8.29
   0   5  -2  315.78    8.19
   0  -5   3   59.71    1.88
   0   5  -3   53.96    1.79
   0  -5   4  800.70   19.59
   0   5  -4  765.20   26.09
   0  -5   5  295.25    7.72
   0   5  -5  272.55    7.44
   0  -5   6  628.92   15.82
   0   5  -6  588.05   15.16
   0  -5   7 1252.38   30.42
   0   5  -7 1167.43   27.97
   0  -5   8   54.53    1.79
   0   5  -8   49.44    1.70
   0  -5   9   83.16    2.45
   0   5  -9   78.92    2.35
   0  -5  10  108.96    3.01
   0   5 -10  102.00    3.01
   0  -5  11   73.65    2.17
   0   5 -11   68.75    2.07
   0  -5  12   10.83    0.66
   0   5 -12   10.08    0.66
   0  -5  13  258.24    6.59
   0   5 -13  244.49    6.59
   0  -5  14   12.34    0.75
   0   5 -14   11.96    0.75
   0  -5  15   12.15    0.75
   0   5 -15   11.21    0.66
   0  -5  16   37.77    1.41
   0   5 -16   36.92    1.41
   0  -5  17    0.85    0.57
   0   5 -17    1.22    0.47
   0  -5  18   14.03    0.94
   0   5 -18   14.50    0.85
   0  -5  19   19.31    1.13
   0   5 -19   20.34    0.94
   0  -5  20   42.57    1.79
   0   5 -20   46.52    1.88
   0  -5  21    5.84    1.70
   0   5 -21    7.82    0.85
   0  -5  22    2.26    0.85
   0   5 -22    3.11    0.66
   0  -5  23    5.27    1.22
   0   5 -23    6.50    0.85
   0  -6 -23    2.07    0.66
   0   6  23    1.60    0.85
   0  -6 -22   15.45    1.04
   0   6  22   15.45    1.22
   0  -6 -21    1.88    0.66
   0   6  21    2.35    0.75
   0  -6 -20   38.05    1.51
   0   6  20   35.41    1.60
   0  -6 -19    2.73    0.57
   0   6  19    2.35    0.75
   0  -6 -18    1.88    0.47
   0   6  18    1.51    0.57
   0  -6 -17    4.43    0.47
   0   6  17    4.14    0.66
   0  -6 -16  160.86    4.61
   0   6  16  159.54    4.80
   0  -6 -15    0.09    0.28
   0   6  15    0.19    0.47
   0  -6 -14    2.17    0.38
   0   6  14    1.51    0.47
   0  -6 -13   74.02    2.26
   0   6  13   73.08    2.07
   0  -6 -12  253.43    7.16
   0   6  12  254.56    7.44
   0  -6 -11   61.78    1.88
   0   6  11   59.43    1.88
   0  -6 -10   13.94    0.57
   0   6  10   16.10    0.75
   0  -6  -9   57.54    1.98
   0   6   9   59.05    1.88
   0  -6  -8   74.78    2.26
   0   6   8   76.66    2.35
   0  -6  -7    2.83    0.19
   0   6   7    2.64    0.19
   0  -6  -6 1412.49   47.56
   0   6   6 1429.06   33.72
   0   6   5    3.11    0.28
   0  -6  -4   38.99    1.32
   0   6   4   36.64    1.60
   0  -6  -3  808.24   19.78
   0   6   3  810.50   19.78
   0  -6  -2 1730.05   58.11
   0   6   2 1667.52   54.91
   0  -6  -1   35.69    1.13
   0   6   1   37.86    1.22
   0  -6   0  106.80    3.01
   0   6   0  111.13    3.20
   0  -6   1   37.48    1.22
   0   6  -1   37.29    1.13
   0  -6   2 1781.01   40.69
   0   6  -2 1743.24   40.21
   0  -6   3  816.62   19.21
   0   6  -3  792.98   19.40
   0  -6   4   38.52    1.32
   0   6  -4   36.54    1.32
   0  -6   5    2.73    0.19
   0   6  -5    2.64    0.19
   0  -6   6 1476.43   34.56
   0   6  -6 1396.57   33.24
   0  -6   7    2.83    0.28
   0   6  -7    3.01    0.28
   0  -6   8   79.20    2.45
   0   6  -8   73.65    2.35
   0  -6   9   61.88    2.17
   0   6  -9   58.39    1.98
   0  -6  10   16.20    1.13
   0   6 -10   15.07    0.75
   0  -6  11   60.56    1.88
   0   6 -11   58.67    1.88
   0  -6  12  276.70    7.06
   0   6 -12  262.76    6.88
   0  -6  13   75.63    2.45
   0   6 -13   71.76    2.35
   0  -6  14    1.41    0.47
   0   6 -14    1.79    0.38
   0  -6  15    0.09    0.38
   0   6 -15    0.19    0.28
   0  -6  16  167.45    6.40
   0   6 -16  166.41    5.09
   0  -6  17    3.48    0.66
   0   6 -17    4.80    0.57
   0  -6  18    0.66    0.85
   0   6 -18    2.45    0.57
   0  -6  19    2.92    0.75
   0   6 -19    3.20    0.57
   0  -6  20   37.86    1.88
   0   6 -20   40.40    1.60
   0  -6  21    1.98    0.75
   0   6 -21    2.26    0.57
   0  -6  22   16.48    1.32
   0   6 -22   15.07    1.13
   0  -6  23    2.07    0.94
   0   6 -23    1.98    0.66
   0  -7 -23    1.13    0.85
   0   7  23    2.26    1.22
   0  -7 -22    3.20    0.66
   0   7  22    3.01    0.94
   0  -7 -21   16.76    1.04
   0   7  21   15.63    1.22
   0  -7 -20   15.63    0.94
   0   7  20   12.62    1.04
   0  -7 -19   30.70    1.32
   0   7  19   27.59    1.41
   0  -7 -18    2.54    0.66
   0   7  18    2.64    0.66
   0  -7 -17    0.28    0.38
   0   7  17    0.47    0.47
   0  -7 -16    8.85    0.57
   0   7  16    8.19    0.75
   0  -7 -15   19.59    0.85
   0   7  15   19.68    0.94
   0  -7 -14    4.43    0.38
   0   7  14    4.43    0.47
   0  -7 -13    5.09    0.47
   0   7  13    5.93    0.57
   0  -7 -12   16.10    1.13
   0   7  12   13.66    0.75
   0  -7 -11   16.10    0.66
   0   7  11   15.16    0.75
   0  -7 -10   54.91    1.60
   0   7  10   53.49    1.70
   0  -7  -9   65.08    1.98
   0   7   9   67.15    2.07
   0  -7  -8   16.20    0.85
   0   7   8   16.95    0.66
   0  -7  -7   90.79    2.73
   0   7   7   90.98    2.64
   0  -7  -6    0.75    0.19
   0   7   6    0.47    0.19
   0  -7  -5  560.55   14.22
   0   7   5  558.10   19.21
   0  -7  -4   16.76    0.66
   0   7   4   16.58    0.57
   0  -7  -3  520.99   13.09
   0   7   3  527.21   18.55
   0  -7  -2    5.27    0.28
   0   7   2    5.56    0.38
   0  -7  -1  166.41    4.61
   0   7   1  164.44    4.61
   0  -7   0    0.09    0.09
   0   7   0    0.09    0.09
   0  -7   1  169.90    4.61
   0   7  -1  170.09    4.52
   0  -7   2    5.09    0.28
   0   7  -2    5.27    0.28
   0  -7   3  548.21   13.37
   0   7  -3  523.35   13.37
   0  -7   4   14.13    0.75
   0   7  -4   15.26    0.94
   0  -7   5  588.33   15.16
   0   7  -5  545.67   13.84
   0  -7   6    0.57    0.19
   0   7  -6    0.47    0.19
   0  -7   7   98.89    2.92
   0   7  -7   93.71    2.92
   0  -7   8   17.05    0.75
   0   7  -8   17.23    0.66
   0  -7   9   68.37    2.17
   0   7  -9   63.66    1.88
   0  -7  10   55.85    1.70
   0   7 -10   51.52    1.70
   0  -7  11   15.82    0.75
   0   7 -11   15.07    0.66
   0  -7  12   15.26    0.75
   0   7 -12   15.16    0.75
   0  -7  13    6.69    0.47
   0   7 -13    6.12    0.47
   0  -7  14    4.80    0.47
   0   7 -14    4.61    0.38
   0  -7  15   20.72    1.04
   0   7 -15   20.34    1.04
   0  -7  16    9.61    0.66
   0   7 -16    9.32    0.66
   0  -7  17    0.47    0.57
   0   7 -17    0.19    0.38
   0  -7  18    2.54    0.75
   0   7 -18    2.73    0.57
   0  -7  19   30.51    1.51
   0   7 -19   30.23    1.22
   0  -7  20   14.88    1.22
   0   7 -20   15.16    1.04
   0  -7  21   17.80    1.32
   0   7 -21   17.89    1.04
   0  -7  22    3.01    1.04
   0   7 -22    4.14    0.75
   0  -7  23    1.79    1.04
   0   7 -23    1.79    0.85
   0  -8 -23    0.75    0.66
   0   8  23   -0.85    1.04
   0  -8 -22    3.96    0.66
   0   8  22    4.05    0.94
   0  -8 -21    0.00    0.57
   0   8  21    0.19    0.75
   0  -8 -20   14.88    0.85
   0   8  20   15.82    1.79
   0  -8 -19    0.85    0.57
   0   8  19    1.04    0.75
   0  -8 -18    6.50    0.66
   0   8  18    6.59    1.22
   0  -8 -17    0.38    0.38
   0   8  17    0.28    0.47
   0  -8 -16   49.91    1.60
   0   8  16   50.67    1.79
   0  -8 -15   29.01    1.13
   0   8  15   29.76    1.13
   0  -8 -14    2.83    0.38
   0   8  14    3.30    0.57
   0  -8 -13   29.01    1.22
   0   8  13   30.42    1.32
   0  -8 -12  512.71   13.00
   0   8  12  527.68   12.53
   0  -8 -11   12.15    0.57
   0   8  11   12.81    0.57
   0  -8 -10  107.65    3.01
   0   8  10  108.78    2.92
   0  -8  -9    1.41    0.19
   0   8   9    1.51    0.28
   0  -8  -8  234.69    6.12
   0   8   8  248.16    6.50
   0  -8  -7    1.51    0.19
   0   8   7    1.60    0.19
   0  -8  -6   45.21    1.41
   0   8   6   43.23    1.51
   0  -8  -5   68.75    2.26
   0   8   5   67.43    2.07
   0  -8  -4  113.39    3.30
   0   8   4  115.93    3.30
   0  -8  -3    5.27    0.28
   0   8   3    4.90    0.19
   0  -8  -2 1038.50   25.05
   0   8   2 1060.54   35.22
   0  -8  -1   97.85    2.73
   0   8   1  102.37    2.83
   0  -8   0 1052.16   35.88
   0   8   0 1036.62   24.96
   0  -8   1  108.40    4.43
   0   8  -1  104.44    2.83
   0  -8   2 1056.87   24.96
   0   8  -2 1050.28   24.58
   0  -8   3    4.52    0.28
   0   8  -3    5.09    0.28
   0  -8   4  114.80    3.20
   0   8  -4  114.05    3.20
   0  -8   5   67.34    2.07
   0   8  -5   66.21    2.07
   0  -8   6   45.21    1.41
   0   8  -6   44.17    1.60
   0  -8   7    1.88    0.28
   0   8  -7    1.79    0.19
   0  -8   8  253.62    6.59
   0   8  -8  233.28    6.12
   0  -8   9    1.41    0.28
   0   8  -9    1.60    0.19
   0  -8  10  114.71    3.39
   0   8 -10  106.70    3.11
   0  -8  11   13.37    0.66
   0   8 -11   12.34    0.66
   0  -8  12  565.54   20.06
   0   8 -12  549.25   13.66
   0  -8  13   32.87    1.13
   0   8 -13   34.09    1.22
   0  -8  14    3.39    0.47
   0   8 -14    3.30    0.38
   0  -8  15   31.36    1.22
   0   8 -15   29.85    1.13
   0  -8  16   51.99    1.88
   0   8 -16   54.44    1.88
   0  -8  17   -0.09    0.66
   0   8 -17    0.09    0.38
   0  -8  18    5.18    0.94
   0   8 -18    6.59    0.66
   0  -8  19    1.13    0.85
   0   8 -19    0.66    0.57
   0  -8  20   15.35    1.22
   0   8 -20   16.29    1.13
   0  -8  21    0.38    0.66
   0   8 -21    0.00    0.47
   0  -8  22    4.52    1.13
   0   8 -22    4.24    0.85
   0  -8  23    0.94    0.85
   0   8 -23    0.28    0.57
   0  -9 -23   -0.28    0.66
   0   9  23   -0.57    1.04
   0  -9 -22   -0.47    0.57
   0   9  22    0.19    0.85
   0  -9 -21    6.97    0.75
   0   9  21    6.40    0.94
   0  -9 -20    5.93    0.75
   0   9  20    4.71    0.94
   0  -9 -19   49.73    1.79
   0   9  19   48.69    2.07
   0  -9 -18    9.70    0.85
   0   9  18   10.36    1.04
   0  -9 -17    6.50    0.57
   0   9  17    7.16    0.75
   0  -9 -16   39.18    1.41
   0   9  16   39.37    1.51
   0  -9 -15    3.48    0.57
   0   9  15    3.11    0.66
   0  -9 -14    3.30    0.47
   0   9  14    3.58    0.57
   0  -9 -13   41.44    1.41
   0   9  13   41.44    1.41
   0  -9 -12   22.13    0.94
   0   9  12   23.36    1.04
   0  -9 -11   20.25    0.94
   0   9  11   22.23    0.94
   0  -9 -10   23.92    0.85
   0   9  10   24.30    0.85
   0  -9  -9   38.90    1.22
   0   9   9   38.71    1.22
   0  -9  -8   34.47    1.22
   0   9   8   37.01    1.13
   0  -9  -7    5.46    0.28
   0   9   7    5.84    0.38
   0  -9  -6   34.85    1.22
   0   9   6   36.07    1.60
   0  -9  -5   27.41    1.04
   0   9   5   27.97    1.04
   0  -9  -4  176.87    5.18
   0   9   4  180.16    4.90
   0  -9  -3   41.06    1.41
   0   9   3   42.66    1.41
   0  -9  -2    3.30    0.19
   0   9   2    3.67    0.19
   0  -9  -1    1.04    0.19
   0   9   1    1.04    0.28
   0  -9   0    0.28    0.09
   0   9   0    0.28    0.19
   0  -9   1    0.75    0.19
   0   9  -1    0.47    0.09
   0  -9   2    3.48    0.19
   0   9  -2    3.48    0.19
   0  -9   3   43.89    1.51
   0   9  -3   39.74    1.32
   0  -9   4  181.01    4.90
   0   9  -4  176.68    4.80
   0  -9   5   28.54    1.13
   0   9  -5   27.88    1.04
   0  -9   6   34.66    1.13
   0   9  -6   36.07    1.32
   0  -9   7    5.84    0.47
   0   9  -7    5.27    0.38
   0  -9   8   38.80    1.32
   0   9  -8   37.48    1.88
   0  -9   9   41.25    1.22
   0   9  -9   38.33    2.07
   0  -9  10   25.90    1.04
   0   9 -10   23.54    0.85
   0  -9  11   23.26    1.41
   0   9 -11   20.72    0.94
   0  -9  12   27.22    0.94
   0   9 -12   26.84    1.13
   0  -9  13   43.13    1.51
   0   9 -13   46.05    1.60
   0  -9  14    3.39    0.66
   0   9 -14    4.52    0.57
   0  -9  15    4.33    0.57
   0   9 -15    3.96    0.47
   0  -9  16   40.87    1.60
   0   9 -16   41.82    1.60
   0  -9  17    6.78    0.85
   0   9 -17    6.88    0.66
   0  -9  18   11.11    0.85
   0   9 -18   11.87    0.85
   0  -9  19   50.48    2.17
   0   9 -19   52.46    1.98
   0  -9  20    5.46    0.94
   0   9 -20    5.84    0.75
   0  -9  21    7.25    1.04
   0   9 -21    7.91    0.75
   0  -9  22   -0.19    0.85
   0   9 -22    0.09    0.57
   0 -10 -22    3.01    0.66
   0  10  22    3.11    0.94
   0 -10 -21    0.00    0.57
   0  10  21    0.47    1.32
   0 -10 -20    7.63    0.85
   0  10  20    7.72    1.04
   0 -10 -19    6.22    0.66
   0  10  19    6.22    1.04
   0 -10 -18    0.47    0.66
   0  10  18   -0.09    0.75
   0 -10 -17    0.57    0.47
   0  10  17    0.57    0.66
   0 -10 -16   29.76    1.22
   0  10  16   30.14    1.32
   0 -10 -15    3.01    0.47
   0 -10 -14   15.26    0.75
   0  10  14   15.26    0.85
   0 -10 -13   48.22    1.88
   0  10  13   48.31    1.79
   0 -10 -12   86.64    2.92
   0  10  12   86.08    2.54
   0 -10 -11    9.89    0.57
   0  10  11    9.04    0.85
   0 -10 -10   25.71    0.94
   0  10  10   24.77    0.94
   0 -10  -9    1.04    0.28
   0  10   9    1.41    0.28
   0 -10  -8  258.43    6.78
   0  10   8  268.22    9.42
   0 -10  -7    7.82    0.47
   0  10   7    8.19    0.47
   0 -10  -6   44.17    1.41
   0  10   6   46.24    1.98
   0 -10  -5    0.38    0.19
   0  10   5    0.19    0.28
   0 -10  -4  144.75    4.14
   0  10   4  147.67    3.96
   0 -10  -3  272.18   10.55
   0  10   3  272.36    6.88
   0 -10  -2  347.42    9.14
   0  10   2  358.16    9.04
   0 -10  -1   69.50    2.17
   0  10   1   71.29    2.26
   0 -10   0  457.33   11.77
   0  10   0  473.06   11.77
   0 -10   1   68.75    2.07
   0  10  -1   74.78    3.11
   0 -10   2  348.27   13.56
   0  10  -2  352.89    8.76
   0 -10   3  272.74    6.97
   0  10  -3  269.44    7.25
   0 -10   4  146.16    3.96
   0  10  -4  148.71    3.96
   0 -10   5    0.75    0.19
   0  10  -5    0.75    0.19
   0 -10   6   48.13    1.51
   0  10  -6   42.47    1.32
   0 -10   7    8.48    0.47
   0  10  -7    8.85    0.47
   0 -10   8  267.75    7.16
   0  10  -8  257.20    6.69
   0 -10   9    0.66    0.28
   0  10  -9    1.22    0.28
   0 -10  10   24.86    0.85
   0  10 -10   24.86    0.94
   0 -10  11   10.64    0.57
   0  10 -11   10.55    0.57
   0 -10  12   93.05    2.73
   0  10 -12   94.37    3.01
   0 -10  13   55.19    1.79
   0  10 -13   54.72    1.88
   0 -10  14   15.82    0.94
   0  10 -14   16.76    0.94
   0 -10  15    2.64    0.57
   0  10 -15    3.48    0.47
   0 -10  16   30.80    1.32
   0  10 -16   34.75    1.41
   0 -10  17    0.00    0.66
   0  10 -17    0.66    0.47
   0 -10  18    0.66    0.66
   0  10 -18    0.28    0.47
   0 -10  19    5.56    0.94
   0  10 -19    6.88    0.66
   0 -10  20    9.42    1.04
   0  10 -20    9.32    0.85
   0 -10  21    0.28    0.85
   0  10 -21    0.00    0.66
   0 -10  22    3.39    0.94
   0  10 -22    3.30    0.66
   0 -11 -22    0.19    0.57
   0  11  22    0.09    0.85
   0 -11 -21    2.45    0.57
   0  11  21    2.92    1.88
   0 -11 -20    3.86    0.75
   0  11  20    4.90    0.94
   0 -11 -19    0.28    0.47
   0  11  19    0.38    0.85
   0 -11 -18   28.63    1.88
   0  11  18   28.44    1.41
   0 -11 -17    2.07    0.57
   0  11  17    2.26    0.75
   0 -11 -16    6.88    0.57
   0  11  16    7.35    0.66
   0 -11 -15   15.63    0.75
   0  11  15   16.29    1.32
   0 -11 -14   10.27    0.57
   0  11  14    9.70    0.66
   0 -11 -13    3.01    0.38
   0  11  13    1.88    0.47
   0 -11 -12    0.66    0.28
   0  11  12    0.47    0.38
   0 -11 -11    0.38    0.38
   0 -11 -10  121.30    3.30
   0  11  10  136.37    3.96
   0 -11  -9    0.28    0.28
   0  11   9    0.19    0.28
   0 -11  -8   87.11    2.73
   0  11   8   85.42    2.45
   0 -11  -7    0.66    0.19
   0  11   7    0.57    0.28
   0 -11  -6    2.26    0.19
   0  11   6    1.32    0.38
   0 -11  -5   11.21    0.57
   0 -11  -4  109.44    3.20
   0  11   4  113.48    3.01
   0 -11  -3   26.93    1.04
   0  11   3   27.31    0.94
   0 -11  -2    1.22    0.09
   0  11   2    1.04    0.19
   0 -11  -1   13.00    0.57
   0  11   1   12.90    0.57
   0 -11   0    0.38    0.19
   0  11   0    0.28    0.09
   0 -11   1   13.28    0.57
   0  11  -1   12.53    0.47
   0 -11   2    1.51    0.19
   0  11  -2    1.41    0.19
   0 -11   3   27.88    1.32
   0  11  -3   27.12    0.94
   0 -11   4  116.88    5.27
   0  11  -4  115.27    3.11
   0 -11   5   10.74    0.47
   0  11  -5   10.45    0.47
   0 -11   6    1.51    0.38
   0  11  -6    1.70    0.28
   0 -11   7    0.75    0.28
   0  11  -7    0.57    0.19
   0 -11   8   87.21    3.67
   0  11  -8   85.80    3.77
   0 -11   9    0.19    0.38
   0  11  -9   -0.09    0.28
   0 -11  10  130.34    3.58
   0  11 -10  121.77    3.67
   0 -11  11    0.57    0.57
   0  11 -11    0.57    0.28
   0 -11  12    0.47    0.38
   0  11 -12    0.38    0.38
   0 -11  13    3.01    0.47
   0  11 -13    3.01    0.38
   0 -11  14   10.74    0.75
   0  11 -14   12.05    0.85
   0 -11  15   17.05    0.94
   0  11 -15   17.80    0.85
   0 -11  16    7.06    0.85
   0  11 -16    8.10    0.66
   0 -11  17    2.54    1.13
   0  11 -17    2.83    0.66
   0 -11  18   29.48    1.41
   0  11 -18   32.96    1.41
   0 -11  19    0.94    0.85
   0  11 -19   -0.09    0.66
   0 -11  20    3.20    0.94
   0  11 -20    4.43    0.85
   0 -11  21    1.70    0.94
   0  11 -21    2.73    0.75
   0 -11  22    0.00    0.94
   0  11 -22    1.04    0.85
   0 -12 -22    4.71    0.66
   0  12  22    4.43    0.85
   0 -12 -21    0.38    0.75
   0  12  21    1.88    1.70
   0 -12 -20    4.05    0.66
   0  12  20    3.67    1.32
   0 -12 -19    0.75    0.47
   0  12  19    0.57    1.04
   0 -12 -18    6.12    0.66
   0  12  18    5.18    1.04
   0 -12 -17    3.20    0.47
   0  12  17    3.11    0.66
   0 -12 -16   27.59    1.60
   0  12  16   30.23    1.32
   0 -12 -15    9.98    0.66
   0  12  15   10.36    0.75
   0 -12 -14   20.44    0.94
   0  12  14   18.36    0.94
   0 -12 -13    0.57    0.47
   0  12  13   -0.19    0.38
   0 -12 -12    3.58    0.47
   0  12  12    3.39    0.57
   0 -12 -11    2.64    0.38
   0  12  11    2.26    0.47
   0 -12 -10    4.99    0.38
   0  12  10    5.74    0.38
   0 -12  -9    2.54    0.28
   0  12   9    2.83    0.28
   0 -12  -8   18.46    0.94
   0  12   8   21.28    0.75
   0 -12  -7    0.38    0.19
   0  12   7    0.47    0.19
   0 -12  -6  158.50    4.33
   0  12   6  162.74    4.52
   0 -12  -5   11.58    0.57
   0  12   5   12.43    0.75
   0 -12  -4  244.11    6.69
   0  12   4  260.12    6.59
   0 -12  -3    8.10    0.38
   0  12   3    8.01    0.38
   0 -12  -2   24.02    0.94
   0 -12  -1  330.38    9.04
   0  12   1  385.09   13.09
   0 -12   0    0.94    0.19
   0  12   0    0.94    0.19
   0 -12   1  366.54    9.79
   0  12  -1  397.24    9.79
   0 -12   2   21.47    0.75
   0  12  -2   23.36    1.22
   0 -12   3    7.72    0.38
   0  12  -3    7.53    0.38
   0 -12   4  236.39    6.31
   0  12  -4  260.87   10.27
   0 -12   5   11.30    0.47
   0  12  -5   13.09    0.57
   0 -12   6  159.35    4.52
   0  12  -6  160.76    4.33
   0 -12   7    0.85    0.28
   0  12  -7    0.38    0.19
   0 -12   8   17.52    1.13
   0  12  -8   19.31    0.75
   0 -12   9    2.83    0.28
   0  12  -9    3.01    0.28
   0 -12  10    5.84    0.75
   0  12 -10    5.65    0.75
   0 -12  11    2.64    0.57
   0  12 -11    2.54    0.38
   0 -12  12    3.39    0.38
   0  12 -12    3.39    0.38
   0 -12  13    0.57    0.47
   0  12 -13    0.57    0.38
   0 -12  14   19.68    1.13
   0  12 -14   21.28    0.94
   0 -12  15    9.98    0.75
   0  12 -15   13.18    0.75
   0 -12  16   30.98    1.41
   0  12 -16   34.56    1.32
   0 -12  17    1.41    0.94
   0  12 -17    2.73    0.66
   0 -12  18    5.27    0.85
   0  12 -18    5.46    0.66
   0 -12  19    1.60    0.94
   0  12 -19    0.66    0.57
   0 -12  20    2.35    1.13
   0  12 -20    4.33    0.75
   0 -12  21    0.09    0.94
   0  12 -21    0.19    0.66
   0 -13 -21    0.19    0.57
   0  13  21    0.38    1.04
   0 -13 -20    0.47    0.47
   0  13  20   -0.38    0.66
   0 -13 -19    7.35    0.75
   0  13  19    7.25    0.94
   0 -13 -18    2.07    0.47
   0  13  18    2.83    0.66
   0 -13 -17    0.94    0.47
   0  13  17    1.22    0.57
   0 -13 -16    5.65    0.66
   0  13  16    6.78    0.85
   0 -13 -15    2.45    0.47
   0  13  15    1.60    0.57
   0 -13 -14    0.19    0.38
   0  13  14    0.57    0.47
   0 -13 -13   10.74    0.66
   0  13  13   11.40    0.85
   0 -13 -12   14.22    0.66
   0  13  12   13.66    0.66
   0 -13 -11    0.47    0.28
   0  13  11   -0.09    0.28
   0 -13 -10    3.86    0.28
   0  13  10    3.48    0.38
   0 -13  -9   20.91    0.75
   0  13   9   22.51    0.85
   0 -13  -8   21.47    0.75
   0  13   8   21.66    0.75
   0 -13  -7    0.75    0.19
   0  13   7    0.38    0.28
   0 -13  -6   46.15    1.51
   0  13   6   46.34    1.32
   0 -13  -5    7.63    0.57
   0  13   5    8.19    0.47
   0 -13  -4   26.37    1.13
   0  13   4   28.63    0.94
   0 -13  -3    1.32    0.19
   0  13   3    0.85    0.28
   0 -13  -2   12.24    0.57
   0  13   2   13.00    0.57
   0 -13  -1    1.88    0.19
   0  13   1    1.70    0.19
   0 -13   0    0.09    0.28
   0  13   0    0.00    0.19
   0 -13   1    2.17    0.38
   0  13  -1    1.51    0.19
   0 -13   2   12.05    0.57
   0  13  -2   13.00    0.66
   0 -13   3    1.13    0.19
   0  13  -3    1.41    0.38
   0 -13   4   27.22    1.13
   0  13  -4   28.82    0.94
   0 -13   5    8.85    0.47
   0  13  -5    8.48    0.47
   0 -13   6   45.39    1.32
   0  13  -6   47.18    1.51
   0 -13   7    0.94    0.28
   0  13  -7    0.66    0.19
   0 -13   8   20.63    0.94
   0  13  -8   22.13    0.75
   0 -13   9   19.31    0.75
   0  13  -9   19.68    0.85
   0 -13  10    4.05    0.47
   0  13 -10    4.24    0.38
   0 -13  11    0.28    0.47
   0  13 -11   -0.09    0.38
   0  13 -12   15.16    0.75
   0 -13  13   10.83    0.66
   0  13 -13   12.81    0.75
   0 -13  14    0.38    0.57
   0  13 -14    0.09    0.38
   0 -13  15    1.60    0.66
   0  13 -15    1.98    0.57
   0 -13  16    6.31    0.66
   0  13 -16    6.12    0.66
   0 -13  17    2.17    0.94
   0  13 -17    1.60    0.47
   0 -13  18    1.22    0.85
   0  13 -18    3.01    0.66
   0 -13  19    4.99    0.94
   0  13 -19    7.72    0.85
   0 -13  20   -0.47    1.04
   0  13 -20    0.28    0.75
   0 -13  21    0.28    0.94
   0  13 -21   -0.09    0.75
   0 -14 -21    0.00    0.47
   0  14  21    0.28    0.66
   0 -14 -20    3.48    0.57
   0  14  20    3.39    0.85
   0 -14 -19    0.28    0.57
   0  14  19    0.00    0.66
   0 -14 -18    7.82    0.66
   0  14  18    8.76    0.85
   0 -14 -17    1.88    0.75
   0  14  17    1.79    0.85
   0 -14 -16    0.28    0.47
   0  14  16    0.85    0.85
   0 -14 -15   15.35    0.75
   0  14  15   14.60    0.94
   0 -14 -14   21.00    0.94
   0  14  14   21.85    1.22
   0 -14 -13    1.13    0.38
   0  14  13    1.79    0.47
   0 -14 -12    2.26    0.38
   0  14  12    1.98    0.66
   0 -14 -11    4.14    0.38
   0  14  11    3.48    0.57
   0 -14 -10   51.61    1.70
   0  14  10   53.02    1.70
   0 -14  -9   34.28    1.13
   0  14   9   35.60    1.79
   0 -14  -8    3.39    0.38
   0  14   8    3.39    0.38
   0 -14  -7   16.67    0.66
   0  14   7   16.95    0.75
   0 -14  -6  200.69    5.18
   0  14   6  204.08    7.53
   0 -14  -5   76.47    2.26
   0  14   5   77.79    2.17
   0 -14  -4   47.09    2.17
   0  14   4   47.65    1.51
   0 -14  -3   18.74    0.75
   0  14   3   18.65    0.75
   0 -14  -2   23.07    0.94
   0  14   2   20.25    0.75
   0 -14  -1   50.29    1.70
   0  14   1   47.75    1.41
   0 -14   0   17.42    0.75
   0  14   0   17.33    0.75
   0 -14   1   47.47    1.70
   0  14  -1   48.60    2.35
   0 -14   2   20.91    0.85
   0  14  -2   22.23    0.85
   0 -14   3   17.61    0.66
   0  14  -3   18.08    0.75
   0 -14   4   45.21    1.41
   0  14  -4   48.78    1.51
   0 -14   5   71.01    2.17
   0  14  -5   75.15    2.17
   0 -14   6  202.77    5.37
   0  14  -6  204.37    5.74
   0 -14   7   15.54    0.66
   0  14  -7   16.95    0.75
   0 -14   8    2.92    0.38
   0  14  -8    3.48    0.38
   0 -14   9   35.22    1.79
   0  14  -9   35.51    1.41
   0 -14  10   53.49    1.70
   0  14 -10   56.88    1.98
   0 -14  11    4.24    0.57
   0  14 -11    4.43    0.47
   0 -14  12    1.98    0.57
   0  14 -12    2.45    0.57
   0 -14  13    1.41    0.66
   0  14 -13    2.07    0.47
   0 -14  14   21.66    1.04
   0  14 -14   25.43    1.22
   0 -14  15   12.34    1.32
   0  14 -15   19.59    1.51
   0 -14  16    0.38    0.57
   0  14 -16    1.13    0.47
   0 -14  17    1.79    0.75
   0  14 -17    2.45    0.57
   0 -14  18    8.76    1.13
   0  14 -18    8.76    0.85
   0 -14  19    0.09    0.85
   0  14 -19    0.19    0.66
   0 -14  20    4.05    1.13
   0  14 -20    2.92    1.22
   0  14 -21   -0.66    1.32
   0  15  21    0.94    1.13
   0 -15 -20   -0.19    0.57
   0  15  20    0.19    0.85
   0 -15 -19    0.09    0.47
   0  15  19   -0.19    0.85
   0 -15 -18   -0.75    1.04
   0  15  18   -0.09    0.94
   0 -15 -17    3.39    0.47
   0  15  17    3.01    0.75
   0 -15 -16    0.85    0.47
   0  15  16    0.94    0.57
   0 -15 -15    6.78    0.57
   0  15  15    6.69    0.85
   0 -15 -14    2.83    0.47
   0  15  14    2.54    0.57
   0 -15 -13    0.38    0.38
   0  15  13    0.09    0.47
   0 -15 -12    7.82    0.85
   0  15  12    9.14    0.75
   0 -15 -11    0.28    0.38
   0  15  11    0.66    0.66
   0 -15 -10   38.90    1.22
   0  15  10   37.77    1.32
   0 -15  -9    1.13    0.28
   0  15   9    0.94    0.38
   0 -15  -8    7.53    0.38
   0  15   8    7.25    0.47
   0 -15  -7    9.98    0.47
   0  15   7    9.79    0.57
   0 -15  -6    7.72    0.38
   0  15   6    8.38    0.47
   0 -15  -5   16.48    0.66
   0  15   5   16.10    0.66
   0 -15  -4    9.51    0.47
   0  15   4    9.61    0.57
   0 -15  -3    1.32    0.28
   0  15   3    1.13    0.19
   0 -15  -2    4.24    0.28
   0  15   2    3.48    0.28
   0 -15  -1    0.75    0.09
   0  15   1    0.94    0.19
   0 -15   0    0.09    0.19
   0  15   0    0.19    0.19
   0 -15   1    1.13    0.28
   0  15  -1    1.22    0.19
   0 -15   2    3.67    0.28
   0  15  -2    3.86    0.28
   0 -15   3    1.60    0.19
   0  15  -3    1.51    0.19
   0 -15   4   10.36    0.57
   0  15  -4    9.42    0.66
   0 -15   5   15.54    0.66
   0  15  -5   17.05    0.66
   0 -15   6    7.53    0.47
   0  15  -6    6.97    0.47
   0 -15   7    9.14    0.47
   0  15  -7   10.36    0.57
   0 -15   8    7.44    0.47
   0  15  -8    7.06    0.47
   0 -15   9    0.85    0.38
   0  15  -9    0.85    0.28
   0 -15  10   40.87    1.32
   0  15 -10   43.42    1.60
   0 -15  11    0.00    0.38
   0  15 -11   -0.09    0.28
   0 -15  12    9.23    0.85
   0  15 -12    9.70    0.66
   0 -15  13    0.57    0.57
   0  15 -13    0.38    0.57
   0 -15  14    2.07    0.57
   0  15 -14    3.01    0.47
   0 -15  15    6.78    0.75
   0  15 -15    7.63    0.57
   0 -15  16    0.94    1.13
   0  15 -16    1.51    0.66
   0 -15  17    3.39    0.66
   0  15 -17    4.14    0.66
   0 -15  18    0.28    0.85
   0  15 -18   -0.19    0.57
   0 -15  19    0.19    0.66
   0  15 -19    0.28    0.66
   0 -15  20    0.19    0.85
   0  15 -20    0.66    0.66
   0 -16 -20    0.75    0.75
   0 -16 -19   -0.85    1.13
   0  16  19   -0.38    0.94
   0 -16 -18    5.93    0.66
   0  16  18    6.12    0.85
   0 -16 -17    0.09    0.38
   0  16  17   -0.09    0.57
   0 -16 -16    0.75    0.57
   0  16  16    0.75    0.75
   0 -16 -15    0.66    0.38
   0  16  15    0.38    0.57
   0 -16 -14   18.74    1.04
   0  16  14   17.42    1.13
   0 -16 -13    0.75    0.38
   0  16  13    0.85    0.66
   0 -16 -12    0.57    0.28
   0  16  12    0.66    0.38
   0 -16 -11    0.09    0.28
   0  16  11    0.19    0.38
   0 -16 -10   59.80    1.98
   0  16  10   59.52    1.98
   0 -16  -9    1.04    0.38
   0  16   9    0.75    0.47
   0 -16  -8   10.74    0.57
   0  16   8   10.55    0.57
   0 -16  -7    0.66    0.28
   0  16   7    0.57    0.38
   0 -16  -6    1.22    0.28
   0  16   6    1.32    0.28
   0 -16  -5    0.19    0.38
   0  16   5    0.09    0.28
   0 -16  -4    4.14    0.28
   0  16   4    3.77    0.28
   0 -16  -3    1.70    0.38
   0  16   3    1.13    0.28
   0 -16  -2   12.24    0.57
   0  16   2   11.68    0.57
   0 -16  -1    5.46    0.38
   0  16   1    4.99    0.38
   0 -16   0  132.79    5.37
   0  16   0  129.97    4.90
   0 -16   1    5.27    0.38
   0  16  -1    5.46    0.28
   0 -16   2   11.58    0.85
   0  16  -2   12.81    0.57
   0 -16   3    1.41    0.19
   0  16  -3    1.51    0.19
   0 -16   4    3.67    0.28
   0  16  -4    4.05    0.38
   0 -16   5    0.00    0.28
   0  16  -5    0.28    0.28
   0 -16   6    1.13    0.28
   0  16  -6    1.04    0.28
   0 -16   7    0.38    0.38
   0  16  -7    0.38    0.28
   0 -16   8   10.27    0.57
   0  16  -8   11.77    0.57
   0 -16   9    1.04    0.47
   0  16  -9    0.85    0.28
   0 -16  10   59.05    2.54
   0  16 -10   72.89    2.17
   0 -16  11    0.47    0.57
   0  16 -11   -0.09    0.28
   0 -16  12    0.38    0.47
   0  16 -12    0.94    0.47
   0 -16  13    0.57    0.47
   0  16 -13    1.22    0.38
   0 -16  14   19.31    1.13
   0  16 -14   22.41    1.13
   0 -16  15    0.57    0.47
   0  16 -15    0.94    0.57
   0 -16  16    1.41    0.66
   0  16 -16    1.04    0.47
   0 -16  17   -0.75    1.13
   0  16 -17    0.38    0.66
   0 -16  18    5.18    0.75
   0  16 -18    7.44    0.75
   0 -16  19    0.28    0.85
   0  16 -19   -0.19    0.75
   0  16 -20    2.45    1.04
   0 -17 -18    0.19    0.38
   0  17  18   -0.19    1.04
   0 -17 -17    0.66    0.66
   0 -17 -16    0.85    0.47
   0  17  16    0.28    0.57
   0 -17 -15   -0.09    0.57
   0  17  15    0.19    0.75
   0 -17 -14   -0.09    0.38
   0  17  14    0.09    0.57
   0 -17 -13    4.14    0.38
   0  17  13    3.48    0.66
   0 -17 -12    0.66    0.38
   0  17  12    0.57    0.47
   0 -17 -11    0.38    0.38
   0  17  11    0.57    0.38
   0 -17 -10    0.09    0.19
   0  17  10    0.09    0.28
   0 -17  -9    0.09    0.38
   0  17   9    0.09    0.38
   0 -17  -8    0.28    0.28
   0  17   8    0.00    0.57
   0 -17  -7   24.86    0.94
   0  17   7   22.60    0.85
   0 -17  -6   10.83    0.57
   0  17   6   10.92    0.57
   0 -17  -5   18.84    0.66
   0  17   5   18.55    0.75
   0 -17  -4    2.73    0.28
   0  17   4    2.54    0.28
   0 -17  -3    5.93    0.38
   0  17   3    5.74    0.57
   0 -17  -2    0.28    0.19
   0  17   2    0.28    0.28
   0 -17  -1    4.33    0.57
   0  17   1    3.39    0.47
   0 -17   0    0.00    0.19
   0  17   0    0.00    0.19
   0 -17   1    4.33    0.28
   0  17  -1    3.58    0.28
   0 -17   2    0.38    0.19
   0  17  -2    0.57    0.19
   0 -17   3    6.40    0.38
   0  17  -3    6.31    0.38
   0 -17   4    2.07    0.28
   0  17  -4    2.26    0.38
   0 -17   5   20.63    0.94
   0  17  -5   20.91    0.85
   0 -17   6   10.08    0.75
   0  17  -6   12.24    0.66
   0 -17   7   23.36    1.22
   0  17  -7   24.58    1.04
   0 -17   8    0.00    0.28
   0  17  -8    0.28    0.28
   0 -17   9    0.09    0.28
   0  17  -9    0.38    0.28
   0 -17  10   -0.09    0.47
   0  17 -10   -0.19    0.38
   0 -17  11    1.13    0.85
   0  17 -11    0.19    0.47
   0 -17  12    0.66    0.47
   0  17 -12    1.04    0.38
   0 -17  13    3.58    0.75
   0  17 -13    4.14    0.57
   0 -17  14    0.09    0.47
   0  17 -14    0.28    0.38
   0 -17  15    0.09    0.57
   0  17 -15    0.28    0.57
   0 -17  16    0.38    0.85
   0  17 -16    0.85    0.57
   0 -17  17    0.38    0.66
   0  17 -17    0.38    0.47
   0 -17  18    0.57    0.85
   0  17 -18    0.00    0.75
   0 -17  19    0.28    0.94
   0 -18 -16    0.38    0.57
   0 -18 -15    0.28    0.38
   0  18  15    1.13    0.57
   0 -18 -14    3.77    0.57
   0  18  14    3.67    0.66
   0 -18 -13    0.66    0.38
   0  18  13   -0.28    0.75
   0 -18 -12    1.13    0.38
   0  18  12    0.38    0.85
   0 -18 -11    1.04    0.38
   0  18  11    0.94    0.85
   0 -18 -10   13.47    0.75
   0  18  10   13.56    0.75
   0 -18  -9    7.35    0.47
   0  18   9    6.59    0.57
   0 -18  -8   10.92    0.57
   0  18   8    9.89    0.57
   0 -18  -7   12.34    0.66
   0  18   7   10.83    0.57
   0 -18  -6    0.00    0.28
   0  18   6    0.09    0.28
   0 -18  -5    8.66    0.47
   0  18   5    8.29    0.47
   0 -18  -4   24.58    0.94
   0  18   4   21.66    0.85
   0 -18  -3    0.19    0.19
   0 -18  -2    0.00    0.28
   0  18   2    0.00    0.19
   0 -18  -1    7.72    0.57
   0  18   1    7.44    0.38
   0 -18   0   75.91    2.35
   0  18   0   68.00    2.07
   0 -18   1    7.06    0.66
   0  18  -1    7.44    0.38
   0 -18   2    0.28    0.28
   0  18  -2    0.09    0.28
   0 -18   3    0.38    0.19
   0  18  -3    0.28    0.19
   0 -18   4   23.83    1.13
   0  18  -4   26.09    0.94
   0 -18   5    8.66    0.66
   0  18  -5    9.61    0.47
   0 -18   6   -0.19    0.47
   0  18  -6   -0.09    0.28
   0 -18   7   10.17    0.94
   0  18  -7   12.81    0.75
   0 -18   8   10.17    0.57
   0  18  -8   13.28    0.57
   0 -18   9    7.06    0.57
   0  18  -9    9.42    0.94
   0 -18  10   13.37    1.04
   0  18 -10   16.39    0.94
   0 -18  11    1.04    0.38
   0  18 -11    1.32    0.38
   0 -18  12    1.13    0.47
   0  18 -12    1.60    0.47
   0 -18  13    0.38    0.57
   0  18 -13    0.47    0.57
   0 -18  14    4.33    0.75
   0  18 -14    4.61    0.66
   0 -18  15    0.38    0.75
   0  18 -15    0.57    0.57
   0 -18  16    0.75    0.57
   0  18 -16    0.85    0.57
   0 -19 -13    0.47    0.47
   0  19  13    0.09    0.75
   0 -19 -12    1.88    0.38
   0  19  12    2.64    0.57
   0 -19 -11    1.22    0.38
   0  19  11   -0.28    0.75
   0 -19 -10    0.47    0.28
   0  19  10    0.28    0.38
   0 -19  -9    5.46    0.66
   0  19   9    4.43    0.47
   0 -19  -8    0.57    0.28
   0  19   8    0.75    0.38
   0 -19  -7    1.13    0.28
   0  19   7    0.85    0.28
   0 -19  -6   10.74    0.47
   0  19   6    9.89    0.85
   0 -19  -5    0.47    0.19
   0  19   5    0.66    0.38
   0 -19  -4    2.17    0.38
   0  19   4    1.88    0.38
   0 -19  -3    0.57    0.19
   0  19   3    0.66    0.28
   0 -19  -2    2.54    0.38
   0  19   2    2.35    0.28
   0 -19  -1    3.67    0.28
   0  19   1    3.30    0.28
   0 -19   0    0.00    0.19
   0  19   0    0.00    0.19
   0 -19   1    3.77    0.28
   0  19  -1    3.39    0.28
   0 -19   2    3.48    0.38
   0  19  -2    2.64    0.38
   0 -19   3    1.13    0.28
   0  19  -3    0.94    0.19
   0 -19   4    2.17    0.28
   0  19  -4    2.35    0.28
   0 -19   5    0.94    0.38
   0  19  -5    0.75    0.38
   0 -19   6   12.15    0.85
   0  19  -6   12.81    0.66
   0 -19   7    0.85    0.47
   0  19  -7    1.13    0.38
   0 -19   8    0.75    0.28
   0  19  -8    0.94    0.28
   0 -19   9    6.97    0.85
   0  19  -9    7.35    0.57
   0 -19  10    0.38    0.38
   0  19 -10    0.66    0.38
   0 -19  11    1.22    0.47
   0  19 -11    1.22    0.38
   0 -19  12    1.70    0.85
   0  19 -12    2.35    0.47
   0 -19  13    0.38    0.38
   0  19 -13    0.38    0.38
   0 -19  14    0.47    0.85
   0  19 -14    0.57    0.57
   0 -20 -10    0.09    0.47
   0  20  10   -0.09    0.38
   0 -20  -9   -0.09    0.28
   0  20   9    0.38    0.47
   0 -20  -8    4.05    0.38
   0  20   8    3.01    0.57
   0 -20  -7    0.66    0.28
   0  20   7    0.28    0.28
   0 -20  -6    5.65    0.38
   0  20   6    4.14    0.38
   0 -20  -5    0.28    0.19
   0  20   5    0.19    0.28
   0 -20  -3    1.04    0.19
   0 -20  -2    0.09    0.19
   0  20   2    0.09    0.19
   0 -20  -1    1.70    0.19
   0  20   1    1.32    0.19
   0 -20   0    2.83    0.19
   0  20   0    1.79    0.28
   0 -20   1    2.17    0.19
   0 -20   2    0.09    0.19
   0  20  -2   -0.09    0.19
   0 -20   3    1.70    0.28
   0  20  -3    1.22    0.19
   0 -20   4   10.64    0.66
   0 -20   5    0.38    0.28
   0  20  -5    0.28    0.19
   0 -20   6    6.03    0.57
   0  20  -6    6.50    0.47
   0 -20   7    0.66    0.28
   0  20  -7    1.04    0.28
   0 -20   8    3.67    0.57
   0  20  -8    4.90    0.38
   0 -20   9    0.19    0.38
   0  20  -9    0.00    0.57
   0 -20  10    0.09    0.66
   0  20 -10    0.09    0.38
   0 -20  11    1.32    0.66
   0  20 -11    1.22    0.28
   0  21  -3    0.00    0.09
   0 -21   4    0.19    0.19
   0  21  -4    0.28    0.28
   0 -21   5    0.57    0.19
   0  21  -5    0.47    0.19
   0  21  -6    0.66    0.28
  -1  21  -7    0.19    0.28
   1 -21   7    0.38    0.47
  -1  21  -6    1.51    0.47
   1 -21   6    0.94    0.47
  -1  21  -5    0.94    0.28
   1 -21   5    0.94    0.28
  -1  21  -4    5.37    0.47
   1 -21   4    4.52    0.47
  -1  21  -3    0.00    0.28
   1 -21   3    0.00    0.28
  -1  21  -2    2.07    0.28
   1 -21   2    2.54    0.28
  -1  21  -1    0.75    0.28
   1 -21   1    0.75    0.28
  -1  21   0    1.41    0.28
   1 -21   0    1.79    0.38
  -1  21   1    0.47    0.38
   1 -21  -1    0.47    0.19
  -1  21   2    0.47    0.28
   1 -21  -2    0.28    0.28
  -1  21   3    0.19    0.28
   1 -21  -3    0.19    0.19
  -1  21   4    3.67    0.47
   1 -21  -4    4.05    0.38
  -1  21   5    0.09    0.28
  -1  21   6    1.51    0.38
   1 -21  -6    2.17    0.47
   1 -21  -7    0.28    0.47
  -1  20 -11    1.41    0.57
   1 -20  11    0.75    0.47
  -1  20 -10    1.13    0.38
   1 -20  10    0.66    0.57
  -1  20  -9    0.09    0.47
   1 -20   9   -0.19    0.38
  -1  20  -8    2.07    0.38
   1 -20   8    1.70    0.47
  -1  20  -7    0.28    0.38
   1 -20   7    0.38    0.57
   1 -20   6    0.19    0.38
  -1  20  -5    0.00    0.28
   1 -20   5    0.00    0.38
  -1  20  -4    2.07    0.28
   1 -20   4    1.88    0.28
  -1  20  -3    3.01    0.28
   1 -20   3    2.83    0.38
  -1  20  -2    0.09    0.28
   1 -20   2   -0.09    0.28
  -1  20  -1    4.90    0.38
   1 -20   1    6.12    0.38
  -1  20   0    0.28    0.28
   1 -20   0    0.66    0.28
  -1  20   1    2.54    0.28
   1 -20  -1    2.64    0.28
  -1  20   2    1.04    0.28
   1 -20  -2    1.60    0.28
  -1  20   3    0.75    0.28
   1 -20  -3    1.04    0.28
  -1  20   4    2.07    0.38
   1 -20  -4    1.79    0.47
  -1  20   5    2.64    0.38
   1 -20  -5    3.11    0.38
  -1  20   6    0.57    0.38
   1 -20  -6    0.66    0.28
  -1  20   7    0.57    0.57
   1 -20  -7    0.66    0.38
  -1  20   8    1.79    0.47
   1 -20  -8    1.70    0.28
  -1  20   9    0.28    0.38
   1 -20  -9    0.00    0.38
  -1  20  10    0.19    0.47
   1 -20 -10   -0.19    0.28
  -1  20  11    0.94    0.47
   1 -20 -11    0.75    0.38
  -1  19 -14    2.73    0.94
   1 -19  14    2.73    0.75
  -1  19 -13    4.61    0.57
   1 -19  13    3.48    0.57
  -1  19 -12    1.04    0.47
   1 -19  12    0.75    0.66
  -1  19 -11    0.19    0.57
   1 -19  11    0.09    0.57
  -1  19 -10    7.25    0.66
   1 -19  10    5.74    0.57
  -1  19  -9    0.19    0.38
   1 -19   9    0.19    0.38
  -1  19  -8    1.22    0.38
   1 -19   8    0.47    0.38
  -1  19  -7   -0.09    0.38
   1 -19   7    0.09    0.38
  -1  19  -6   30.98    1.13
   1 -19   6   23.26    0.94
  -1  19  -5    1.41    0.38
   1 -19   5    1.32    0.38
  -1  19  -4    4.52    0.38
   1 -19   4    3.86    0.57
  -1  19  -3    7.63    0.47
   1 -19   3    6.78    0.47
  -1  19  -2   37.01    1.22
   1 -19   2   40.31    2.07
   1 -19   1   12.90    0.57
  -1  19   0    0.38    0.28
   1 -19   0    0.09    0.28
  -1  19   1    0.85    0.47
   1 -19  -1    0.66    0.38
  -1  19   2   18.55    0.75
   1 -19  -2   21.57    0.85
  -1  19   3    2.92    0.38
   1 -19  -3    3.01    0.28
  -1  19   4    1.98    0.57
   1 -19  -4    1.70    0.28
  -1  19   5    3.96    0.38
   1 -19  -5    4.52    0.28
  -1  19   6    6.97    0.75
  -1  19   7    0.19    0.66
   1 -19  -7    0.19    0.38
  -1  19   8    8.48    0.66
   1 -19  -8   10.55    0.94
  -1  19   9    1.79    0.38
   1 -19  -9    2.17    0.47
  -1  19  10    1.60    0.66
   1 -19 -10    1.70    0.38
  -1  19  11    1.32    0.47
   1 -19 -11    1.41    0.38
  -1  19  12    2.73    0.94
   1 -19 -12    1.88    0.47
  -1  19  13    0.19    1.04
   1 -19 -13    0.85    0.57
  -1  19  14    0.47    0.47
   1 -19 -14    0.75    0.38
  -1  18 -17   -0.19    0.57
   1 -18  17    0.28    0.47
  -1  18 -16    0.00    0.57
   1 -18  16    0.19    0.75
  -1  18 -15    0.47    0.57
   1 -18  15    0.57    0.75
  -1  18 -14    0.66    0.47
   1 -18  14    0.85    0.57
  -1  18 -13    1.88    0.66
   1 -18  13    1.13    0.66
  -1  18 -12    1.04    0.85
   1 -18  12    0.38    0.85
  -1  18 -11    7.53    0.57
   1 -18  11    5.18    0.57
  -1  18 -10    4.24    0.47
   1 -18  10    3.39    0.47
  -1  18  -9    1.88    0.38
   1 -18   9    1.70    0.38
  -1  18  -8   21.57    1.13
   1 -18   8   18.74    0.85
  -1  18  -7    7.53    0.47
   1 -18   7    5.74    0.57
  -1  18  -6    2.17    0.66
   1 -18   6    3.11    0.66
  -1  18  -5    0.19    0.28
   1 -18   5    0.38    0.38
  -1  18  -4    5.18    0.47
   1 -18   4    4.33    0.38
  -1  18  -3    0.19    0.28
   1 -18   3    0.19    0.38
  -1  18  -2   12.90    0.57
   1 -18   2   11.96    0.75
  -1  18  -1    0.47    0.28
   1 -18   1    0.47    0.19
  -1  18   0    0.47    0.19
   1 -18   0    0.66    0.28
  -1  18   1    3.01    0.57
   1 -18  -1    3.96    0.28
  -1  18   2   15.82    0.75
   1 -18  -2   18.27    0.75
  -1  18   3   15.92    0.66
   1 -18  -3   17.23    0.75
  -1  18   4    4.43    0.38
   1 -18  -4    4.14    0.38
  -1  18   5    5.84    0.38
   1 -18  -5    6.12    0.47
  -1  18   6    1.32    0.38
   1 -18  -6    1.60    0.28
  -1  18   7    6.97    0.57
   1 -18  -7    6.50    0.57
  -1  18   8    5.27    0.57
   1 -18  -8    5.18    0.47
  -1  18   9    4.61    0.47
   1 -18  -9    3.96    0.66
  -1  18  10    3.30    0.57
   1 -18 -10    4.61    0.47
  -1  18  11    0.19    0.38
   1 -18 -11    0.19    0.38
  -1  18  12    1.41    0.47
   1 -18 -12    1.51    0.38
  -1  18  13    0.94    0.66
   1 -18 -13    1.51    0.47
  -1  18  14    0.94    0.66
   1 -18 -14    0.75    0.47
  -1  18  15   -0.19    0.75
   1 -18 -15    0.09    0.38
  -1  18  16    0.19    0.57
   1 -18 -16    0.75    0.47
  -1  17 -18    2.07    0.57
   1 -17  18    1.13    0.66
  -1  17 -17    0.00    0.66
   1 -17  17    0.09    0.66
  -1  17 -16    9.89    0.85
   1 -17  16    6.88    0.85
  -1  17 -15    0.85    0.47
   1 -17  15    0.57    0.57
  -1  17 -14    2.26    0.66
   1 -17  14    1.88    0.75
  -1  17 -13    4.52    0.57
   1 -17  13    3.11    0.57
  -1  17 -12   15.54    0.85
   1 -17  12   11.96    0.75
  -1  17 -11    2.35    0.57
   1 -17  11    2.73    0.85
  -1  17 -10    6.69    0.57
   1 -17  10    6.31    0.66
  -1  17  -9    4.14    0.47
   1 -17   9    3.67    0.57
  -1  17  -8    5.37    0.47
   1 -17   8    4.90    0.47
  -1  17  -7    1.98    0.28
   1 -17   7    1.04    0.28
  -1  17  -6   41.91    1.41
   1 -17   6   39.74    1.32
  -1  17  -5    0.00    0.47
   1 -17   5    0.38    0.47
  -1  17  -4    2.17    0.28
   1 -17   4    2.17    0.28
  -1  17  -3   19.87    0.75
   1 -17   3   17.71    0.75
   1 -17   2   35.41    1.32
  -1  17  -1   28.07    0.94
   1 -17   1   27.97    1.04
  -1  17   0    6.31    0.47
   1 -17   0    6.50    0.38
  -1  17   1    3.58    0.47
   1 -17  -1    3.30    0.38
  -1  17   2   54.91    1.70
   1 -17  -2   56.04    2.45
  -1  17   3   29.10    1.04
   1 -17  -3   28.63    0.94
  -1  17   4    0.09    0.28
   1 -17  -4   -0.09    0.19
  -1  17   5   14.03    0.66
   1 -17  -5   14.22    0.66
  -1  17   6   23.64    1.32
   1 -17  -6   26.65    1.98
  -1  17   7    0.19    0.38
   1 -17  -7    0.19    0.28
  -1  17   8   32.49    1.60
   1 -17  -8   30.33    1.32
  -1  17   9    5.18    0.57
   1 -17  -9    4.71    0.47
  -1  17  10    5.09    0.66
   1 -17 -10    5.18    0.47
  -1  17  11    2.64    0.57
   1 -17 -11    1.88    0.38
  -1  17  12   28.82    1.32
   1 -17 -12   31.83    1.22
  -1  17  13    0.94    0.57
   1 -17 -13    1.22    0.47
  -1  17  14    2.35    0.75
   1 -17 -14    2.73    0.47
  -1  17  15    0.85    0.57
   1 -17 -15    1.13    0.47
  -1  17  16    4.33    0.66
   1 -17 -16    4.99    0.66
  -1  17  17    0.28    0.57
   1 -17 -17    0.09    0.47
  -1  17  18    4.71    0.75
   1 -17 -18    3.96    0.66
  -1  16 -19    0.75    0.85
   1 -16  19    0.75    1.41
  -1  16 -18    0.57    0.57
   1 -16  18   -0.19    0.66
  -1  16 -17    1.22    0.57
   1 -16  17    0.28    0.66
  -1  16 -16    0.28    0.57
   1 -16  16   -0.19    0.75
  -1  16 -15    0.75    0.47
   1 -16  15    0.28    0.66
  -1  16 -14    0.38    0.38
   1 -16  14    0.19    0.57
  -1  16 -13    3.30    0.57
   1 -16  13    2.73    1.04
  -1  16 -12   -0.09    0.47
   1 -16  12   -0.28    0.66
  -1  16 -11    0.57    0.38
   1 -16  11    0.85    0.47
  -1  16 -10    4.33    0.47
   1 -16  10    3.39    0.47
  -1  16  -9   11.58    0.66
   1 -16   9    9.89    0.57
  -1  16  -8    7.91    0.47
   1 -16   8    7.35    0.47
  -1  16  -7   27.31    0.94
   1 -16   7   25.05    1.04
  -1  16  -6    3.30    0.38
   1 -16   6    2.83    0.28
  -1  16  -5   14.03    0.57
   1 -16   5   14.22    0.66
  -1  16  -4    2.92    0.38
   1 -16   4    2.92    0.38
  -1  16  -3   16.76    0.66
   1 -16   3   15.92    0.94
  -1  16  -2    0.75    0.28
   1 -16   2    0.47    0.38
  -1  16  -1   29.76    0.94
   1 -16   1   30.14    1.60
  -1  16   0    2.07    0.28
   1 -16   0    1.60    0.38
  -1  16   1   29.38    1.04
   1 -16  -1   30.14    1.70
  -1  16   2    3.01    0.38
   1 -16  -2    3.48    0.47
  -1  16   3   55.47    2.17
   1 -16  -3   55.75    1.88
  -1  16   4   -0.28    0.28
   1 -16  -4   -0.09    0.28
  -1  16   5    0.85    0.38
   1 -16  -5    0.94    0.19
  -1  16   6    1.98    0.28
   1 -16  -6    1.70    0.28
  -1  16   7   11.02    0.66
   1 -16  -7   11.02    0.57
  -1  16   8    6.78    0.47
   1 -16  -8    6.03    0.38
  -1  16   9   29.10    1.32
   1 -16  -9   28.72    1.13
  -1  16  10    0.47    0.38
   1 -16 -10    0.19    0.28
  -1  16  11    1.51    0.47
   1 -16 -11    0.57    0.38
  -1  16  12    2.54    0.57
   1 -16 -12    2.92    0.57
  -1  16  13    2.17    0.57
   1 -16 -13    2.26    0.47
  -1  16  14    1.98    0.66
   1 -16 -14    2.17    0.47
  -1  16  15    2.07    0.85
   1 -16 -15    1.04    0.47
  -1  16  16    0.00    0.57
   1 -16 -16    0.09    0.38
  -1  16  17    1.60    0.75
   1 -16 -17    0.75    0.57
  -1  16  18   -0.09    0.85
   1 -16 -18    0.00    0.57
  -1  16  19    1.32    0.75
   1 -16 -19    0.94    0.47
  -1  16  20    0.38    0.66
   1 -16 -20    1.60    0.57
  -1  15 -20    5.93    1.04
  -1  15 -19    0.19    0.66
   1 -15  19   -0.19    0.85
  -1  15 -18    0.66    0.75
   1 -15  18    0.47    1.04
  -1  15 -17    2.83    0.66
   1 -15  17    2.07    0.66
  -1  15 -16   33.53    1.41
   1 -15  16   26.65    1.41
  -1  15 -15   11.40    1.04
   1 -15  15    9.42    1.04
  -1  15 -14    8.57    0.66
   1 -15  14    5.93    0.75
  -1  15 -13   22.98    1.13
   1 -15  13   18.65    1.04
  -1  15 -12   57.17    1.98
   1 -15  12   48.22    1.70
  -1  15 -11    3.11    0.47
   1 -15  11    3.39    0.57
  -1  15 -10    2.45    0.47
   1 -15  10    1.98    0.57
  -1  15  -9    9.42    0.85
   1 -15   9    9.61    0.75
  -1  15  -8   99.64    3.77
   1 -15   8   97.10    2.73
  -1  15  -7    1.04    0.28
   1 -15   7    0.85    0.38
  -1  15  -6   22.98    1.22
   1 -15   6   21.76    0.94
  -1  15  -5    4.99    0.38
   1 -15   5    5.27    0.38
  -1  15  -4   10.83    0.47
   1 -15   4   10.92    0.47
  -1  15  -3    0.09    0.28
   1 -15   3    0.38    0.28
  -1  15  -2   48.22    2.17
   1 -15   2   43.79    1.60
  -1  15  -1    2.64    0.28
   1 -15   1    3.20    0.28
  -1  15   0   18.46    0.75
   1 -15   0   18.36    0.75
  -1  15   1    0.38    0.19
   1 -15  -1    0.09    0.28
  -1  15   2   82.69    2.35
   1 -15  -2   87.40    4.14
  -1  15   3    1.04    0.19
   1 -15  -3    1.04    0.19
  -1  15   4   14.13    0.57
   1 -15  -4   16.01    0.66
  -1  15   5    1.60    0.28
   1 -15  -5    1.70    0.28
  -1  15   6   20.06    0.75
   1 -15  -6   19.97    0.75
  -1  15   7    0.28    0.38
   1 -15  -7    0.09    0.19
  -1  15   8   28.63    1.04
   1 -15  -8   26.46    1.79
  -1  15   9    2.35    0.38
   1 -15  -9    2.54    0.38
  -1  15  10    4.05    0.47
   1 -15 -10    4.90    0.47
  -1  15  11   13.66    0.85
   1 -15 -11   14.13    0.66
  -1  15  12   57.73    2.07
   1 -15 -12   57.92    1.98
  -1  15  13    1.04    0.57
   1 -15 -13    1.13    0.38
  -1  15  14   -0.19    0.47
   1 -15 -14   -0.09    0.38
  -1  15  15    8.19    1.04
   1 -15 -15    8.29    0.66
  -1  15  16    7.91    0.85
   1 -15 -16    9.42    1.13
  -1  15  17    0.38    0.75
   1 -15 -17   -0.09    0.57
  -1  15  18    1.13    0.75
   1 -15 -18    1.41    0.47
  -1  15  19    1.22    0.85
   1 -15 -19    0.57    0.66
  -1  15  20    3.48    0.75
   1 -15 -20    4.14    0.66
  -1  14 -20    0.57    0.75
   1 -14  20   -0.47    0.94
  -1  14 -19    4.52    0.75
   1 -14  19    3.86    0.94
  -1  14 -18    2.64    0.66
   1 -14  18    2.83    1.13
  -1  14 -17    7.53    0.85
   1 -14  17    6.78    1.41
  -1  14 -16    0.09    0.47
   1 -14  16    0.09    0.57
  -1  14 -15    6.59    0.66
   1 -14  15    5.74    0.75
  -1  14 -14    4.71    0.66
   1 -14  14    4.05    0.85
  -1  14 -13    0.38    0.38
   1 -14  13    0.28    0.57
  -1  14 -12    1.88    0.47
   1 -14  12    1.88    0.47
  -1  14 -11   17.80    0.85
   1 -14  11   14.69    0.75
  -1  14 -10    9.42    0.57
   1 -14  10    9.04    0.57
  -1  14  -9    9.79    0.57
   1 -14   9    8.85    0.57
  -1  14  -8   72.80    2.26
   1 -14   8   70.63    2.17
  -1  14  -7   27.03    1.22
   1 -14   7   22.89    0.94
  -1  14  -6    6.31    0.38
   1 -14   6    6.69    0.47
  -1  14  -5   15.26    0.66
   1 -14   5   13.94    0.66
  -1  14  -4    0.28    0.19
   1 -14   4    0.28    0.19
  -1  14  -3    6.03    0.38
   1 -14   3    5.37    0.38
  -1  14  -2   35.98    1.13
   1 -14   2   35.79    1.22
  -1  14  -1    0.19    0.19
   1 -14   1   -0.09    0.19
  -1  14   0    2.26    0.19
   1 -14   0    2.07    0.19
  -1  14   1   33.53    1.13
   1 -14  -1   32.96    1.13
  -1  14   2   30.51    1.04
   1 -14  -2   31.46    1.79
  -1  14   3    1.04    0.28
   1 -14  -3    0.47    0.38
  -1  14   4   31.46    1.13
   1 -14  -4   30.42    1.04
  -1  14   5    8.57    0.47
   1 -14  -5    8.29    0.47
  -1  14   6    2.35    0.57
   1 -14  -6    2.26    0.47
  -1  14   7    5.27    0.47
   1 -14  -7    4.52    0.38
  -1  14   8   22.70    1.22
   1 -14  -8   22.23    0.85
  -1  14   9   11.96    0.66
   1 -14  -9   11.11    0.57
  -1  14  10   13.28    0.75
   1 -14 -10   12.71    0.57
  -1  14  11    0.85    0.47
   1 -14 -11    0.57    0.28
  -1  14  12    7.82    0.66
   1 -14 -12    7.44    0.66
  -1  14  13    4.33    0.47
   1 -14 -13    4.24    0.47
  -1  14  14    1.04    0.66
   1 -14 -14    1.04    0.47
  -1  14  15    1.79    0.57
   1 -14 -15    1.98    0.66
  -1  14  16    3.01    0.85
   1 -14 -16    3.96    0.57
  -1  14  17    1.88    0.66
   1 -14 -17    2.45    0.47
  -1  14  18    1.60    0.85
   1 -14 -18    1.32    0.57
  -1  14  19    3.86    0.75
   1 -14 -19    2.54    0.57
  -1  14  20    1.70    1.13
   1 -14 -20    2.83    0.66
  -1  14  21   -0.09    0.94
   1 -14 -21    0.00    0.75
  -1  13 -21    1.13    0.94
   1 -13  21   -0.94    1.51
  -1  13 -20    4.99    0.75
   1 -13  20    4.05    0.94
  -1  13 -19    3.86    0.94
   1 -13  19    5.37    1.04
  -1  13 -18    0.38    0.57
   1 -13  18   -0.19    0.94
  -1  13 -17    7.44    0.85
   1 -13  17    7.53    0.94
  -1  13 -16   27.97    1.98
   1 -13  16   23.83    1.32
  -1  13 -15   10.27    0.66
   1 -13  15    8.19    0.75
  -1  13 -14   17.42    0.85
   1 -13  14   15.54    0.85
  -1  13 -13   36.45    1.60
   1 -13  13   35.60    1.41
  -1  13 -12   61.12    2.64
   1 -13  12   58.58    1.79
  -1  13 -11    8.19    0.47
   1 -13  11    8.85    0.57
  -1  13 -10    0.28    0.28
   1 -13  10    0.75    0.38
  -1  13  -9   11.77    0.75
   1 -13   9    9.98    0.66
  -1  13  -8   97.57    2.83
   1 -13   8   92.58    2.92
  -1  13  -7    1.32    0.28
   1 -13   7    1.41    0.38
  -1  13  -6   18.08    0.75
   1 -13   6   14.79    0.66
  -1  13  -5    3.39    0.28
   1 -13   5    3.01    0.28
  -1  13  -4  101.34    3.11
   1 -13   4   99.92    2.83
  -1  13  -3  199.09    5.37
   1 -13   3  194.57    5.09
  -1  13  -2   82.12    2.54
   1 -13   2   76.85    2.26
  -1  13  -1   93.52    2.73
   1 -13   1   89.47    2.64
  -1  13   0    0.28    0.19
   1 -13   0    0.19    0.19
  -1  13   1   81.18    3.11
   1 -13  -1   72.42    3.20
  -1  13   2   98.13    2.73
   1 -13  -2   95.50    3.01
  -1  13   3  157.37    4.05
   1 -13  -3  148.80    4.33
  -1  13   4   96.72    2.54
   1 -13  -4   92.20    3.01
  -1  13   5   17.99    0.66
   1 -13  -5   16.58    0.66
  -1  13   6    6.12    0.38
   1 -13  -6    6.22    0.38
  -1  13   7    1.70    0.38
   1 -13  -7    1.41    0.28
  -1  13   8   30.14    1.04
   1 -13  -8   29.20    1.04
  -1  13   9    1.22    0.28
   1 -13  -9    1.32    0.28
  -1  13  10    7.82    0.47
   1 -13 -10    8.38    0.57
  -1  13  11    0.38    0.38
   1 -13 -11    0.66    0.28
  -1  13  12   32.59    1.70
   1 -13 -12   32.87    1.22
  -1  13  13    7.72    0.75
   1 -13 -13    7.25    0.66
  -1  13  14   44.55    1.51
   1 -13 -14   43.79    2.07
  -1  13  15    5.56    0.66
   1 -13 -15    5.37    0.57
  -1  13  16   20.34    1.13
   1 -13 -16   21.10    1.04
  -1  13  17    4.52    0.75
   1 -13 -17    4.14    0.66
  -1  13  18    2.07    0.75
   1 -13 -18    1.32    0.47
  -1  13  19    0.28    1.13
   1 -13 -19    0.09    0.57
  -1  13  20    2.64    1.13
   1 -13 -20    1.60    0.85
  -1  13  21    0.28    0.85
   1 -13 -21    0.28    0.66
  -1  12 -21    0.38    0.66
   1 -12  21    0.38    0.85
  -1  12 -20    4.14    0.75
   1 -12  20    4.05    0.85
  -1  12 -19   -0.28    0.66
   1 -12  19    0.38    0.94
  -1  12 -18   13.00    0.75
   1 -12  18   11.11    1.13
  -1  12 -17    0.38    0.57
   1 -12  17    0.28    0.75
  -1  12 -16    5.37    0.75
   1 -12  16    5.37    0.94
  -1  12 -15    6.03    0.57
   1 -12  15    6.22    0.66
  -1  12 -14    8.66    0.57
   1 -12  14    7.44    0.66
  -1  12 -13    0.75    0.38
   1 -12  13    0.85    0.47
  -1  12 -12   19.97    1.04
   1 -12  12   20.91    1.04
  -1  12 -11    7.35    0.57
   1 -12  11    6.12    0.94
  -1  12 -10   86.64    2.83
   1 -12  10   82.97    2.45
  -1  12  -9    0.28    0.28
   1 -12   9    0.57    0.38
  -1  12  -8  121.11    3.67
   1 -12   8  143.62    6.03
  -1  12  -7   13.94    0.75
   1 -12   7   15.16    0.75
  -1  12  -6   89.94    2.64
   1 -12   6   90.98    2.64
  -1  12  -5   49.91    2.17
   1 -12   5   56.04    1.70
  -1  12  -4   43.23    1.32
   1 -12   4   44.73    1.41
  -1  12  -3   15.73    0.66
   1 -12   3   16.01    0.66
  -1  12  -2    7.91    0.38
   1 -12   2    8.10    0.47
  -1  12  -1   52.36    1.51
   1 -12   1   52.83    2.54
  -1  12   0    0.47    0.19
   1 -12   0    0.47    0.19
  -1  12   1   70.45    2.07
   1 -12  -1   72.42    3.39
  -1  12   2   11.11    0.47
   1 -12  -2   11.68    0.57
  -1  12   3   12.34    0.57
   1 -12  -3   12.71    0.66
  -1  12   4   30.61    0.94
   1 -12  -4   30.61    1.13
  -1  12   5   53.12    1.70
   1 -12  -5   55.57    1.88
  -1  12   6  132.23    3.96
   1 -12  -6  117.63    3.39
  -1  12   7    0.57    0.28
   1 -12  -7    0.66    0.19
  -1  12   8   95.31    2.83
   1 -12  -8   89.47    2.73
  -1  12   9   20.34    0.85
   1 -12  -9   20.53    0.85
  -1  12  10   75.63    2.26
   1 -12 -10   69.22    2.64
  -1  12  11   33.90    1.32
   1 -12 -11   31.74    2.45
  -1  12  12   20.34    1.51
   1 -12 -12   20.44    0.94
  -1  12  13    0.28    0.47
   1 -12 -13   -0.38    0.47
  -1  12  14    1.60    0.66
   1 -12 -14    1.32    0.38
  -1  12  15    9.89    0.75
   1 -12 -15   12.34    0.75
  -1  12  16    2.73    0.57
   1 -12 -16    3.11    0.47
  -1  12  17    0.57    0.66
   1 -12 -17    0.00    0.47
  -1  12  18    0.94    0.75
   1 -12 -18    0.75    0.47
  -1  12  19    0.66    0.75
   1 -12 -19   -0.28    0.57
  -1  12  20    1.60    1.04
   1 -12 -20    0.57    0.66
  -1  12  21    1.32    0.94
   1 -12 -21    0.75    0.66
  -1  12  22    0.19    0.94
   1 -12 -22    0.47    0.57
  -1  11 -21    5.93    0.85
   1 -11  21    4.80    1.60
  -1  11 -20    0.57    0.57
   1 -11  20    1.13    0.85
  -1  11 -19   10.83    0.94
   1 -11  19    7.16    1.04
  -1  11 -18   26.75    1.22
   1 -11  18   23.17    1.41
  -1  11 -17   47.94    1.98
   1 -11  17   48.97    2.54
  -1  11 -16    5.84    0.75
   1 -11  16    7.44    0.94
  -1  11 -15    1.32    0.38
   1 -11  15    0.94    0.57
  -1  11 -14   92.86    3.01
   1 -11  14   80.52    2.45
  -1  11 -13    2.07    0.38
   1 -11  13    2.07    0.47
  -1  11 -12    9.89    0.57
   1 -11  12    9.89    1.04
  -1  11 -11   96.91    2.73
   1 -11  11   96.82    2.83
  -1  11 -10   78.07    2.45
   1 -11  10   79.86    2.45
  -1  11  -9    3.11    0.38
   1 -11   9    3.01    0.38
  -1  11  -8    0.19    0.28
   1 -11   8    0.00    0.28
  -1  11  -7    3.30    0.28
   1 -11   7    2.83    0.28
  -1  11  -6   78.92    2.26
   1 -11   6   78.73    3.20
  -1  11  -5   24.11    0.75
   1 -11   5   23.07    0.85
  -1  11  -4   66.11    2.83
   1 -11   4   65.45    1.88
  -1  11  -3  314.27    7.63
   1 -11   3  319.74    8.01
  -1  11  -2  146.82    4.24
   1 -11   2  140.04    3.86
  -1  11  -1  172.16    4.61
   1 -11   1  174.42    6.50
  -1  11   0   99.08    2.73
   1 -11   0  102.65    3.11
  -1  11   1  341.68    8.38
   1 -11  -1  338.48    9.32
  -1  11   2   31.83    1.04
   1 -11  -2   31.36    1.13
  -1  11   3  251.27    6.69
   1 -11  -3  245.05    6.59
  -1  11   4   98.42    3.77
   1 -11  -4   96.91    3.01
  -1  11   5   38.05    1.22
   1 -11  -5   37.48    1.32
  -1  11   6  111.98    4.24
   1 -11  -6  107.08    3.11
  -1  11   7    3.30    0.28
   1 -11  -7    3.01    0.28
  -1  11   8   14.69    0.66
   1 -11  -8   14.13    0.66
  -1  11   9    4.43    0.66
   1 -11  -9    3.86    0.28
  -1  11  10   32.68    1.88
   1 -11 -10   33.34    1.22
  -1  11  11   24.96    1.04
   1 -11 -11   25.24    0.94
  -1  11  12   52.93    1.79
   1 -11 -12   48.50    2.92
  -1  11  13    4.43    0.47
   1 -11 -13    4.99    0.38
  -1  11  14   49.35    1.60
   1 -11 -14   48.69    1.60
  -1  11  15    1.32    0.47
   1 -11 -15    0.85    0.38
  -1  11  16    9.14    0.94
   1 -11 -16   10.55    0.75
  -1  11  17   15.45    1.70
   1 -11 -17   14.60    0.85
  -1  11  18   11.02    1.13
   1 -11 -18   11.58    0.85
  -1  11  19    2.45    0.75
   1 -11 -19    2.92    0.57
  -1  11  20    1.32    1.04
   1 -11 -20    2.35    0.57
  -1  11  21   -0.09    0.94
   1 -11 -21    0.19    0.57
  -1  11  22    5.37    1.70
   1 -11 -22    5.46    0.94
  -1  10 -22    7.53    0.94
   1 -10  22    5.37    1.13
  -1  10 -21    2.92    0.75
   1 -10  21    1.98    1.32
  -1  10 -20    6.03    0.85
   1 -10  20    6.03    1.04
  -1  10 -19   19.87    1.04
   1 -10  19   13.84    1.79
  -1  10 -18    0.09    0.47
   1 -10  18   -0.09    0.66
  -1  10 -17   26.56    1.22
   1 -10  17   24.58    1.60
  -1  10 -16    4.90    0.66
   1 -10  16    4.14    0.85
  -1  10 -15   11.02    0.66
   1 -10  15   10.64    0.85
  -1  10 -14    0.19    0.38
   1 -10  14    0.28    0.47
  -1  10 -13    0.57    0.28
   1 -10  13    0.38    0.47
  -1  10 -12   86.55    2.73
   1 -10  12   92.01    4.24
  -1  10 -11   39.18    1.60
   1 -10  11   38.05    1.32
  -1  10 -10   55.94    2.07
   1 -10  10   55.85    2.26
  -1  10  -9   86.27    2.83
   1 -10   9   90.88    3.77
  -1  10  -8    2.07    0.28
   1 -10   8    2.35    0.47
  -1  10  -7   29.85    1.13
   1 -10   7   30.70    1.04
  -1  10  -6  126.86    3.48
   1 -10   6  128.84    3.58
  -1  10  -5   15.82    0.66
   1 -10   5   17.99    0.75
  -1  10  -4  122.53    3.30
   1 -10   4  128.27    4.71
  -1  10  -3    0.38    0.19
   1 -10   3    0.94    0.28
  -1  10  -2   12.34    0.47
   1 -10   2   12.71    0.57
  -1  10  -1   31.36    1.13
   1 -10   1   31.46    1.22
  -1  10   0   47.47    1.51
   1 -10   0   46.52    1.51
  -1  10   1   51.23    1.70
   1 -10  -1   50.76    1.79
  -1  10   2   12.81    0.57
   1 -10  -2   12.34    0.57
  -1  10   3   77.60    2.26
   1 -10  -3   73.18    2.35
  -1  10   4  144.85    3.86
   1 -10  -4  142.02    5.93
  -1  10   5    9.89    0.57
   1 -10  -5    9.23    0.57
  -1  10   6  257.01    6.50
   1 -10  -6  252.21    6.59
  -1  10   7   57.83    2.73
   1 -10  -7   54.72    1.79
  -1  10   8    0.47    0.28
   1 -10  -8    0.38    0.19
  -1  10   9   24.49    0.94
   1 -10  -9   24.02    0.85
  -1  10  10   25.15    0.94
   1 -10 -10   25.24    0.85
  -1  10  11    1.79    0.47
   1 -10 -11    2.17    0.38
  -1  10  12   57.45    1.79
   1 -10 -12   53.49    2.73
  -1  10  13    0.94    0.47
   1 -10 -13    0.85    0.38
  -1  10  14    0.38    0.47
   1 -10 -14    0.75    0.38
  -1  10  15    1.88    0.47
   1 -10 -15    2.73    0.38
  -1  10  16   22.13    1.70
   1 -10 -16   24.30    1.04
  -1  10  17   20.53    1.13
   1 -10 -17   18.84    1.13
  -1  10  18    0.75    0.75
   1 -10 -18    0.09    0.47
  -1  10  19    2.07    0.85
   1 -10 -19    2.64    0.66
  -1  10  20    9.32    1.13
   1 -10 -20    9.42    0.85
  -1  10  21    0.38    0.94
   1 -10 -21   -0.09    0.57
  -1  10  22    1.13    2.07
   1 -10 -22    1.70    0.85
  -1   9 -22    3.48    0.66
   1  -9  22    2.92    0.94
  -1   9 -21    1.41    0.66
   1  -9  21    2.92    0.94
  -1   9 -20    8.01    0.75
   1  -9  20    6.88    1.04
  -1   9 -19   -0.09    0.66
   1  -9  19    0.85    0.94
  -1   9 -18   90.03    3.11
   1  -9  18   83.63    2.73
  -1   9 -17    2.54    0.57
   1  -9  17    3.01    0.66
  -1   9 -16   13.66    0.94
   1  -9  16   13.09    1.04
  -1   9 -15    4.71    0.57
   1  -9  15    4.80    0.66
  -1   9 -14  127.14    3.67
   1  -9  14  130.25    3.58
  -1   9 -13   25.33    0.94
   1  -9  13   25.15    1.04
  -1   9 -12    2.92    0.38
   1  -9  12    2.45    0.57
  -1   9 -11   22.13    0.94
   1  -9  11   23.45    1.04
  -1   9 -10  418.62   11.49
   1  -9  10  458.55   17.61
  -1   9  -9    0.94    0.28
   1  -9   9    1.13    0.38
  -1   9  -8    6.97    0.47
   1  -9   8    7.16    0.47
  -1   9  -7   53.96    1.70
   1  -9   7   56.22    1.70
  -1   9  -6  188.36    5.18
   1  -9   6  205.31    5.37
  -1   9  -5  100.77    2.92
   1  -9   5  105.76    2.92
  -1   9  -4   76.28    2.26
   1  -9   4   76.38    2.17
  -1   9  -3    2.07    0.19
   1  -9   3    2.83    0.19
  -1   9  -2   60.93    1.88
   1  -9   2   59.43    1.79
  -1   9  -1   37.77    1.22
   1  -9   1   40.97    1.32
  -1   9   0 1038.41   25.15
   1  -9   0 1018.44   24.67
  -1   9   1   95.97    2.83
   1  -9  -1   91.82    2.83
  -1   9   2   56.60    1.70
   1  -9  -2   54.53    1.79
  -1   9   3    0.66    0.19
   1  -9  -3    1.22    0.19
  -1   9   4   74.40    2.35
   1  -9  -4   74.21    2.17
  -1   9   5    3.48    0.28
   1  -9  -5    3.39    0.28
  -1   9   6   71.29    2.07
   1  -9  -6   69.50    2.17
  -1   9   7   11.77    0.47
   1  -9  -7   12.62    0.57
  -1   9   8   61.50    1.88
   1  -9  -8   60.74    1.88
  -1   9   9   48.41    1.51
   1  -9  -9   48.69    1.51
  -1   9  10  267.18    7.16
   1  -9 -10  266.71    6.78
  -1   9  11  115.75    3.48
   1  -9 -11  120.64    3.77
  -1   9  12    1.22    0.47
   1  -9 -12    1.60    0.38
  -1   9  13   47.47    1.51
   1  -9 -13   47.75    1.60
  -1   9  14   36.45    1.32
   1  -9 -14   36.54    1.32
  -1   9  15    4.61    0.47
   1  -9 -15    5.46    0.47
  -1   9  16    8.48    0.75
   1  -9 -16    8.48    0.75
  -1   9  17    4.52    0.85
   1  -9 -17    4.14    0.57
  -1   9  18   90.22    2.83
   1  -9 -18   92.95    3.01
  -1   9  19    1.04    0.75
   1  -9 -19    0.38    0.47
  -1   9  20   12.05    1.22
   1  -9 -20    9.61    0.85
  -1   9  21    0.00    1.32
   1  -9 -21    0.38    0.57
  -1   9  22    0.28    0.85
   1  -9 -22    0.47    0.66
  -1   9  23    0.00    0.85
   1  -9 -23    0.09    0.57
  -1   8 -22    1.88    0.75
   1  -8  22    1.70    0.85
  -1   8 -21   12.34    0.94
   1  -8  21   10.45    1.13
  -1   8 -20    3.01    0.47
   1  -8  20    2.17    0.75
  -1   8 -19   24.20    1.22
   1  -8  19   19.40    1.41
  -1   8 -18   10.55    0.75
   1  -8  18   10.64    0.94
  -1   8 -17    3.96    0.57
   1  -8  17    4.14    0.75
  -1   8 -16    0.00    0.47
   1  -8  16    0.85    0.75
  -1   8 -15    6.78    0.66
   1  -8  15    6.31    0.75
  -1   8 -14    0.47    0.28
   1  -8  14    0.47    0.57
  -1   8 -13    1.13    0.38
   1  -8  13    1.32    0.75
  -1   8 -12    0.28    0.28
   1  -8  12    0.28    0.38
  -1   8 -11  107.36    3.20
   1  -8  11  111.13    3.20
  -1   8 -10   52.65    1.60
   1  -8  10   56.13    1.70
  -1   8  -9   89.47    2.73
   1  -8   9   93.52    3.01
  -1   8  -8   25.33    0.94
   1  -8   8   27.69    1.13
  -1   8  -7   15.73    0.57
   1  -8   7   15.35    0.85
  -1   8  -6    0.28    0.19
   1  -8   6    0.66    0.19
  -1   8  -5  727.90   18.08
   1  -8   5  763.69   18.46
  -1   8  -4   11.11    0.47
   1  -8   4   13.66    0.47
  -1   8  -3  128.36    3.58
   1  -8   3  133.83    3.96
  -1   8  -2   41.63    1.41
   1  -8   2   41.72    1.98
  -1   8  -1   99.83    2.92
   1  -8   1   99.36    2.92
  -1   8   0  153.51    4.24
   1  -8   0  150.97    4.24
  -1   8   1   32.11    1.13
   1  -8  -1   32.96    1.60
  -1   8   2  190.99    5.18
   1  -8  -2  184.12    5.09
  -1   8   3    4.52    0.28
   1  -8  -3    4.52    0.28
  -1   8   4   67.53    2.92
   1  -8  -4   65.74    2.07
  -1   8   5  391.31   10.45
   1  -8  -5  375.96    9.89
  -1   8   6    2.26    0.28
   1  -8  -6    2.17    0.19
  -1   8   7  205.50    5.37
   1  -8  -7  204.08    5.46
  -1   8   8    7.44    0.47
   1  -8  -8    6.59    0.38
  -1   8   9    1.04    0.28
   1  -8  -9    0.38    0.19
  -1   8  10   47.28    2.35
   1  -8 -10   44.64    1.32
  -1   8  11   96.44    2.92
   1  -8 -11   93.90    2.83
  -1   8  12    9.51    0.66
   1  -8 -12    9.51    0.75
  -1   8  13    0.75    0.47
   1  -8 -13    0.85    0.38
  -1   8  14    2.26    0.47
   1  -8 -14    2.35    0.38
  -1   8  15   54.81    1.88
   1  -8 -15   52.65    1.79
  -1   8  16    4.14    0.57
   1  -8 -16    4.14    0.47
  -1   8  17    3.67    0.85
   1  -8 -17    3.67    0.57
  -1   8  18    0.09    0.66
   1  -8 -18   -0.28    0.47
  -1   8  19    1.70    0.75
   1  -8 -19    2.07    0.57
  -1   8  20   15.82    1.79
   1  -8 -20   15.63    0.94
  -1   8  21   10.55    1.13
   1  -8 -21   13.18    0.85
  -1   8  22    2.07    0.85
   1  -8 -22    2.26    0.66
  -1   8  23    6.03    0.94
   1  -8 -23    4.80    0.66
  -1   7 -23    1.41    0.75
   1  -7  23    2.35    1.13
  -1   7 -22    4.24    0.85
   1  -7  22    5.84    1.13
  -1   7 -21    3.20    0.57
   1  -7  21    3.11    0.85
  -1   7 -20   35.32    1.51
   1  -7  20   31.46    1.41
  -1   7 -19    0.09    0.47
   1  -7  19    0.75    0.66
  -1   7 -18   60.18    2.07
   1  -7  18   60.27    2.17
  -1   7 -17   71.29    2.35
   1  -7  17   70.45    2.35
  -1   7 -16   13.75    0.75
   1  -7  16   13.28    1.04
  -1   7 -15    5.93    0.57
   1  -7  15    6.69    0.66
  -1   7 -14  182.42    5.37
   1  -7  14  186.57    4.90
  -1   7 -13    1.32    0.38
   1  -7  13    1.22    0.47
  -1   7 -12   14.69    0.66
   1  -7  12   15.73    1.13
  -1   7 -11  179.32    5.37
   1  -7  11  194.48    5.37
  -1   7 -10  140.42    3.96
   1  -7  10  145.41    3.96
  -1   7  -9    3.01    0.28
   1  -7   9    2.64    0.28
  -1   7  -8  442.64   11.02
   1  -7   8  460.16   11.49
  -1   7  -7  111.88    3.39
   1  -7   7  116.50    3.30
  -1   7  -6   21.66    0.85
   1  -7   6   22.89    0.85
  -1   7  -5    3.01    0.19
   1  -7   5    3.11    0.28
  -1   7  -4  209.92    6.03
   1  -7   4  217.93    5.93
  -1   7  -3   33.15    1.22
   1  -7   3   35.03    1.22
  -1   7  -2  110.28    3.11
   1  -7   2  107.36    3.20
  -1   7  -1  435.67   10.83
   1  -7   1  441.51   11.30
  -1   7   0 1236.09   29.01
   1  -7   0 1258.03   29.67
  -1   7   1   26.56    0.94
   1  -7  -1   26.93    0.94
  -1   7   2  168.86    4.52
   1  -7  -2  166.41    4.71
  -1   7   3 1084.84   37.20
   1  -7  -3 1078.06   26.09
  -1   7   4  791.29   27.69
   1  -7  -4  798.07   20.34
  -1   7   5  196.55    5.46
   1  -7  -5  195.23    5.37
  -1   7   6    5.65    0.28
   1  -7  -6    5.93    0.38
  -1   7   7    3.39    0.28
   1  -7  -7    2.73    0.19
  -1   7   8  173.29    4.80
   1  -7  -8  174.32    5.09
  -1   7   9  102.28    3.01
   1  -7  -9  102.18    3.01
  -1   7  10  660.00   15.73
   1  -7 -10  640.04   15.73
  -1   7  11    8.10    0.57
   1  -7 -11    8.57    0.66
  -1   7  12   41.16    1.32
   1  -7 -12   41.44    1.32
  -1   7  13    0.47    0.28
   1  -7 -13    0.19    0.28
  -1   7  14  299.30    8.29
   1  -7 -14  304.38    8.19
  -1   7  15   17.80    1.04
   1  -7 -15   18.84    0.94
  -1   7  16   10.55    0.75
   1  -7 -16    9.70    0.66
  -1   7  17    1.88    1.04
   1  -7 -17    0.94    0.57
  -1   7  18   61.59    2.26
   1  -7 -18   63.48    2.45
  -1   7  19    4.33    1.04
   1  -7 -19    4.71    0.57
  -1   7  20   35.51    1.60
   1  -7 -20   37.11    1.51
  -1   7  21    3.48    0.85
   1  -7 -21    4.33    0.66
  -1   7  22    1.60    0.85
   1  -7 -22    2.83    0.57
  -1   7  23    2.26    1.32
   1  -7 -23    2.83    0.66
  -1   6 -23    0.94    0.66
   1  -6  23   -0.57    0.94
  -1   6 -22    9.14    0.85
   1  -6  22    9.04    1.13
  -1   6 -21    0.66    0.57
   1  -6  21    1.22    0.85
  -1   6 -20   17.42    1.13
   1  -6  20   16.76    1.22
  -1   6 -19    1.22    0.47
   1  -6  19    1.41    0.57
  -1   6 -18    0.66    0.38
   1  -6  18    1.79    0.57
  -1   6 -17    9.23    0.75
   1  -6  17   11.02    0.94
  -1   6 -16    1.88    0.47
   1  -6  16    1.98    0.57
  -1   6 -15   12.53    0.85
   1  -6  15   12.90    0.85
  -1   6 -14   10.83    0.75
   1  -6  14    9.89    0.75
  -1   6 -13   21.19    0.94
   1  -6  13   23.07    0.94
  -1   6 -12  123.28    3.67
   1  -6  12  133.54    3.58
  -1   6 -11   25.62    1.04
   1  -6  11   26.37    0.94
  -1   6 -10  175.17    4.80
   1  -6  10  183.65    4.90
  -1   6  -9  203.14    5.56
   1  -6   9  212.09    5.65
  -1   6  -8    2.73    0.28
   1  -6   8    2.26    0.28
  -1   6  -7   58.30    1.88
   1  -6   7   63.29    1.88
  -1   6  -6  230.36    6.03
   1  -6   6  238.65    6.31
  -1   6  -5  118.85    3.48
   1  -6   5  124.32    3.48
  -1   6  -4  913.62   31.83
   1  -6   4  944.23   23.17
  -1   6  -3  140.33    3.96
   1  -6   3  147.39    4.05
  -1   6  -2   40.50    1.22
   1  -6   2   43.13    1.41
  -1   6  -1    7.06    0.47
   1  -6   1    7.16    0.28
  -1   6   0    6.50    0.38
   1  -6   0    6.40    0.28
  -1   6   1  434.07   11.02
   1  -6  -1  435.86   15.82
  -1   6   2   11.21    0.47
   1  -6  -2   11.68    0.66
  -1   6   3 1024.47   24.49
   1  -6  -3 1023.72   25.15
  -1   6   4  524.67   13.09
   1  -6  -4  520.90   13.28
  -1   6   5  516.66   12.90
   1  -6  -5  536.16   13.75
  -1   6   6  317.29    8.29
   1  -6  -6  310.32    8.10
  -1   6   7  338.38    8.95
   1  -6  -7  333.49    9.04
  -1   6   8    0.47    0.19
   1  -6  -8    0.38    0.19
  -1   6   9   44.83    1.41
   1  -6  -9   44.83    1.60
  -1   6  10   18.46    0.75
   1  -6 -10   18.84    0.66
  -1   6  11   18.55    0.66
   1  -6 -11   19.21    0.75
  -1   6  12  188.73    5.09
   1  -6 -12  187.23    5.09
  -1   6  13    0.94    0.38
   1  -6 -13    0.66    0.28
  -1   6  14    6.31    0.57
   1  -6 -14    7.06    0.57
  -1   6  15    0.57    0.57
   1  -6 -15    0.38    0.47
  -1   6  16    1.70    0.57
   1  -6 -16    1.88    0.38
  -1   6  17   21.28    1.13
   1  -6 -17   21.57    1.13
  -1   6  18    1.22    0.66
   1  -6 -18    0.28    0.47
  -1   6  19    4.43    0.75
   1  -6 -19    5.56    0.57
  -1   6  20    0.19    0.75
   1  -6 -20    0.75    0.47
  -1   6  21   17.80    1.41
   1  -6 -21   19.21    1.04
  -1   6  22   10.74    1.13
   1  -6 -22   10.27    1.13
  -1   6  23   10.08    2.07
   1  -6 -23   11.68    1.13
  -1   5 -23    0.85    0.75
   1  -5  23    1.88    1.13
  -1   5 -22   14.32    1.04
   1  -5  22   13.37    1.22
  -1   5 -21    4.24    0.66
   1  -5  21    4.14    0.94
  -1   5 -20    2.17    0.57
   1  -5  20    2.07    0.75
  -1   5 -19    0.28    0.47
   1  -5  19    1.04    0.66
  -1   5 -18   14.13    0.85
   1  -5  18   14.22    1.13
  -1   5 -17   73.84    2.45
   1  -5  17   74.68    2.35
  -1   5 -16   53.49    1.79
   1  -5  16   54.34    1.88
  -1   5 -15   99.73    3.20
   1  -5  15  105.95    3.20
  -1   5 -14   55.66    1.98
   1  -5  14   55.75    1.79
  -1   5 -13  105.29    3.20
   1  -5  13  109.62    3.01
  -1   5 -12   90.41    2.92
   1  -5  12   97.95    2.83
  -1   5 -11  193.54    7.91
   1  -5  11  200.98    5.56
  -1   5 -10    9.79    0.47
   1  -5  10   10.36    0.57
  -1   5  -9    0.66    0.19
   1  -5   9    0.47    0.28
  -1   5  -8  859.85   21.47
   1  -5   8  909.20   22.41
  -1   5  -7  482.76   12.34
   1  -5   7  497.36   12.53
  -1   5  -6   31.27    1.13
   1  -5   6   34.09    1.22
  -1   5  -5  228.95    6.22
   1  -5   5  239.02    6.31
  -1   5  -4 1091.53   26.09
   1  -5   4 1142.48   26.84
  -1   5  -3   74.21    2.17
  -1   5  -2  226.22    5.93
   1  -5   2  232.24    6.50
  -1   5  -1  145.60    4.14
   1  -5   1  145.51    3.96
  -1   5   0 1189.09   28.35
   1  -5   0 1177.51   27.88
  -1   5   1  188.45    5.18
   1  -5  -1  183.46    4.99
  -1   5   2  169.71    4.71
   1  -5  -2  164.44    4.61
  -1   5   3  403.37   10.27
   1  -5  -3  394.80   10.36
  -1   5   4 3381.28   77.70
   1  -5  -4 3331.27   82.03
  -1   5   5  340.08    8.85
   1  -5  -5  335.27    8.76
  -1   5   6  812.38   20.34
   1  -5  -6  784.51   19.40
  -1   5   7   88.06    2.73
   1  -5  -7   86.36    2.73
  -1   5   8    3.20    0.28
   1  -5  -8    3.11    0.28
  -1   5   9   63.19    1.98
   1  -5  -9   63.57    2.07
  -1   5  10  211.62    5.65
   1  -5 -10  204.27    5.46
  -1   5  11  310.69    8.01
   1  -5 -11  309.28    8.01
  -1   5  12   57.07    2.07
   1  -5 -12   58.48    2.17
  -1   5  13  333.39    8.38
   1  -5 -13  310.98    8.76
  -1   5  14  467.12   11.96
   1  -5 -14  462.70   12.34
  -1   5  15   15.35    0.85
   1  -5 -15   16.20    0.85
  -1   5  16    0.28    0.66
   1  -5 -16    0.09    0.47
  -1   5  17    1.79    0.57
   1  -5 -17    2.17    0.47
  -1   5  18    4.90    0.57
   1  -5 -18    5.09    0.57
  -1   5  19    0.85    0.66
   1  -5 -19    0.57    0.47
  -1   5  20    8.57    0.85
   1  -5 -20    8.29    0.66
  -1   5  21    2.17    1.13
   1  -5 -21    3.11    0.75
  -1   5  22   18.36    1.22
   1  -5 -22   19.78    1.13
  -1   5  23    0.28    0.85
   1  -5 -23    0.28    0.57
  -1   5  24   15.82    2.07
   1  -5 -24   18.36    1.51
  -1   4 -23    8.19    0.94
   1  -4  23    6.88    1.04
  -1   4 -22    7.25    0.66
   1  -4  22    4.90    0.94
  -1   4 -21    6.12    1.04
   1  -4  21    5.27    1.04
  -1   4 -20   12.05    0.85
   1  -4  20   10.55    1.04
  -1   4 -19    0.75    0.57
   1  -4  19    0.28    0.94
  -1   4 -18    2.54    0.57
   1  -4  18    2.92    0.57
  -1   4 -17    0.09    0.38
   1  -4  17    0.57    0.57
  -1   4 -16    0.66    0.38
   1  -4  16    0.94    0.47
  -1   4 -15   48.78    1.79
   1  -4  15   49.35    1.51
  -1   4 -14   15.73    0.75
   1  -4  14   16.20    0.85
  -1   4 -13   37.01    1.22
   1  -4  13   40.40    1.32
  -1   4 -12   72.52    2.45
   1  -4  12   76.66    2.54
  -1   4 -11   11.96    0.57
   1  -4  11   13.47    0.66
  -1   4 -10   92.95    2.64
   1  -4  10  100.02    2.83
  -1   4  -9  269.63    7.06
   1  -4   9  283.19    7.72
  -1   4  -8   80.99    2.45
   1  -4   8   85.70    2.73
  -1   4  -7   15.92    0.66
   1  -4   7   16.76    0.75
  -1   4  -6  420.22   10.92
   1  -4   6  446.97   11.40
  -1   4  -5  384.44   10.08
   1  -4   5  407.60   10.45
  -1   4  -4  316.06    8.38
   1  -4   4  335.75    8.66
  -1   4  -3  424.18   10.83
   1  -4   3  443.49   15.07
  -1   4  -2    1.32    0.09
   1  -4   2    1.98    0.19
  -1   4  -1  169.71    4.61
   1  -4   1  170.09    4.52
  -1   4   0   94.27    2.64
   1  -4   0   94.18    2.73
  -1   4   1  588.52   14.32
   1  -4  -1  579.20   14.32
  -1   4   2 1607.15   37.67
   1  -4  -2 1586.43   37.11
  -1   4   3  462.13   11.87
   1  -4  -3  459.02   11.68
  -1   4   4  239.02    6.59
   1  -4  -4  237.80    6.50
  -1   4   5  124.41    3.67
   1  -4  -5  126.95    5.18
  -1   4   6  472.02   12.43
   1  -4  -6  464.11   17.23
  -1   4   7  380.29    9.89
   1  -4  -7  368.52    9.79
  -1   4   8  445.37   11.58
   1  -4  -8  442.26   11.49
  -1   4   9  297.41    7.82
   1  -4  -9  288.19    8.01
  -1   4  10   62.25    1.98
   1  -4 -10   58.20    1.98
  -1   4  11    9.32    0.57
   1  -4 -11    9.51    0.47
  -1   4  12    5.18    0.57
   1  -4 -12    5.27    0.57
  -1   4  13    0.85    0.38
   1  -4 -13    1.22    0.28
  -1   4  14   11.30    0.85
   1  -4 -14   10.64    0.75
  -1   4  15   20.63    1.04
   1  -4 -15   19.97    0.94
  -1   4  16   42.10    1.51
   1  -4 -16   45.49    1.60
  -1   4  17   80.43    2.73
   1  -4 -17   77.23    3.01
  -1   4  18   28.63    1.22
   1  -4 -18   28.91    1.22
  -1   4  19    3.58    0.66
   1  -4 -19    3.86    0.47
  -1   4  20   23.36    1.41
   1  -4 -20   23.45    1.22
  -1   4  21    1.88    0.75
   1  -4 -21    1.98    0.57
  -1   4  22   30.98    1.60
   1  -4 -22   33.90    1.51
  -1   4  23   -0.47    0.75
   1  -4 -23    0.09    0.57
  -1   4  24    6.03    2.07
   1  -4 -24    5.74    0.85
  -1   3 -23    6.12    0.66
   1  -3  23    5.46    1.04
  -1   3 -22   14.03    1.04
   1  -3  22   13.18    1.41
  -1   3 -21   18.55    1.13
   1  -3  21   16.39    1.32
  -1   3 -20    3.01    0.66
   1  -3  20    2.54    0.85
  -1   3 -19   20.81    1.04
   1  -3  19   19.31    1.13
  -1   3 -18    8.48    0.66
   1  -3  18    7.82    0.75
  -1   3 -17    1.13    0.38
   1  -3  17    1.32    0.66
  -1   3 -16  132.51    3.86
   1  -3  16  133.64    4.24
  -1   3 -15  234.41    7.06
   1  -3  15  238.08    6.88
  -1   3 -14    2.64    0.38
   1  -3  14    1.79    0.38
  -1   3 -13   70.82    2.26
   1  -3  13   76.10    2.26
  -1   3 -12  499.99   13.75
   1  -3  12  525.14   14.97
  -1   3 -11   51.14    1.60
   1  -3  11   52.74    1.60
  -1   3 -10   64.04    2.07
   1  -3  10   69.88    1.98
  -1   3  -9   55.66    1.70
   1  -3   9   59.90    1.88
  -1   3  -8   69.69    2.07
   1  -3   8   75.15    2.45
  -1   3  -7   16.01    0.75
   1  -3   7   17.05    0.75
  -1   3  -6  401.39   10.55
   1  -3   6  431.52   11.40
  -1   3  -5  323.13    8.38
   1  -3   5  346.20    8.85
  -1   3  -4  501.88   12.53
   1  -3   4  531.17   12.90
  -1   3  -3  167.73    4.71
   1  -3   3  171.31    4.61
  -1   3  -2    4.14    0.19
   1  -3   2    5.27    0.28
  -1   3  -1  242.04    6.22
   1  -3   1  241.94    6.12
  -1   3   0  116.50    3.01
   1  -3   0  116.03    3.11
  -1   3   1 1018.91   24.02
   1  -3  -1  976.91   23.17
  -1   3   2  807.20   19.97
   1  -3  -2  808.71   19.59
  -1   3   3  621.67   15.63
   1  -3  -3  618.00   15.16
  -1   3   4  685.99   17.14
   1  -3  -4  664.80   16.29
  -1   3   5   62.25    2.07
   1  -3  -5   60.93    1.88
  -1   3   6  773.30   19.21
   1  -3  -6  761.34   19.12
  -1   3   7  134.02    3.86
   1  -3  -7  132.04    3.96
  -1   3   8    6.03    0.38
  -1   3   9  940.56   22.98
   1  -3  -9  917.11   23.17
  -1   3  10   14.13    0.66
   1  -3 -10   12.43    0.66
  -1   3  11  280.75    7.44
   1  -3 -11  269.54    7.25
  -1   3  12  607.17   14.50
   1  -3 -12  581.74   14.69
  -1   3  13  227.25    6.12
   1  -3 -13  221.04    6.22
  -1   3  14   95.50    3.11
   1  -3 -14   93.80    3.30
  -1   3  15  267.28    6.69
   1  -3 -15  255.03    6.88
  -1   3  16  113.86    3.20
   1  -3 -16  114.99    3.30
  -1   3  17   22.23    1.22
   1  -3 -17   22.98    1.04
  -1   3  18   21.47    1.13
   1  -3 -18   22.41    1.13
  -1   3  19    3.58    0.75
   1  -3 -19    3.48    0.57
  -1   3  20    4.71    0.66
   1  -3 -20    4.61    0.66
  -1   3  21    4.61    0.85
   1  -3 -21    3.86    0.66
  -1   3  22   33.62    1.79
   1  -3 -22   36.92    1.70
  -1   3  23   13.09    1.22
   1  -3 -23   14.50    0.94
  -1   3  24   16.20    1.41
   1  -3 -24   19.02    1.04
  -1   2 -24    0.66    0.85
   1  -2  24   -0.47    1.32
  -1   2 -23    5.09    0.94
   1  -2  23    3.67    2.17
  -1   2 -22   -0.09    0.47
   1  -2  22    0.00    1.22
  -1   2 -21    7.72    0.66
   1  -2  21    6.03    1.41
  -1   2 -20   -0.19    0.57
   1  -2  20    0.47    1.41
  -1   2 -19    0.47    0.38
   1  -2  19    0.00    0.94
  -1   2 -18   27.31    1.13
   1  -2  18   28.72    1.32
  -1   2 -17    2.07    0.38
   1  -2  17    1.88    0.57
  -1   2 -16    7.91    0.66
   1  -2  16    8.10    0.85
  -1   2 -15    0.28    0.28
   1  -2  15    0.19    0.38
  -1   2 -14   10.64    0.66
   1  -2  14   11.58    0.75
  -1   2 -13   46.15    1.51
   1  -2  13   47.56    1.70
  -1   2 -12   41.34    1.51
   1  -2  12   44.17    1.88
  -1   2 -11   78.07    2.26
   1  -2  11   84.67    2.45
  -1   2 -10   81.94    2.45
   1  -2  10   84.10    3.48
  -1   2  -9  183.84    4.99
   1  -2   9  190.52    5.27
  -1   2  -8  704.08   17.23
   1  -2   8  742.22   17.99
  -1   2  -7  208.13    5.65
   1  -2   7  224.33    6.12
  -1   2  -6   13.09    0.57
   1  -2   6   13.09    0.57
  -1   2  -5   37.11    1.32
   1  -2   5   39.27    1.32
  -1   2  -4 2636.90   63.85
   1  -2   4 2748.97   64.23
  -1   2  -3   63.29    1.98
   1  -2   3   63.85    1.88
  -1   2  -2   25.62    0.85
   1  -2   2   26.37    0.85
  -1   2  -1   38.24    1.13
   1  -2   1   37.48    1.22
  -1   2   0   17.99    0.57
   1  -2   0   18.27    0.57
  -1   2   1  150.59    4.05
   1  -2  -1  148.61    3.96
  -1   2   2  117.35    3.30
   1  -2  -2  114.24    3.11
  -1   2   3  470.70   11.87
   1  -2  -3  441.70   10.74
  -1   2   4   77.32    2.45
   1  -2  -4   74.50    2.35
  -1   2   5 1247.49   30.33
   1  -2  -5 1213.86   29.48
  -1   2   6   88.90    2.73
   1  -2  -6   83.63    2.73
  -1   2   7  167.73    4.71
   1  -2  -7  165.75    4.90
  -1   2   8 1564.21   37.48
   1  -2  -8 1523.62   37.58
  -1   2   9   89.38    2.73
   1  -2  -9   85.61    2.83
  -1   2  10  104.73    3.11
   1  -2 -10   98.60    3.01
  -1   2  11   53.68    1.70
   1  -2 -11   51.23    1.79
  -1   2  12  184.68    4.99
   1  -2 -12  182.23    5.09
  -1   2  13    0.66    0.38
   1  -2 -13    0.85    0.28
  -1   2  14   17.05    0.94
   1  -2 -14   14.97    0.85
  -1   2  15   13.09    0.66
   1  -2 -15   12.81    0.66
  -1   2  16  102.37    3.11
   1  -2 -16  103.22    3.39
  -1   2  17    3.20    0.66
   1  -2 -17    3.67    0.47
  -1   2  18  162.65    4.43
   1  -2 -18  166.41    4.71
  -1   2  19   23.07    1.22
   1  -2 -19   23.45    1.22
  -1   2  20   22.13    1.13
   1  -2 -20   22.04    1.13
  -1   2  21   15.35    1.32
   1  -2 -21   16.20    1.04
  -1   2  22    1.32    0.75
   1  -2 -22    1.98    0.57
  -1   2  23    2.07    1.04
   1  -2 -23    1.88    0.75
  -1   2  24    4.24    1.22
   1  -2 -24    3.58    0.75
  -1   1 -24    1.51    1.22
   1  -1  24    1.13    1.04
  -1   1 -23    4.71    0.94
   1  -1  23    2.54    0.85
  -1   1 -22   12.53    1.22
   1  -1  22    9.32    1.04
  -1   1 -21   21.47    1.98
   1  -1  21   20.53    1.51
  -1   1 -20   90.41    4.33
   1  -1  20   83.72    2.73
  -1   1 -19   12.90    1.04
   1  -1  19   11.30    0.75
  -1   1 -18    3.20    0.66
   1  -1  18    3.11    0.57
  -1   1 -17    8.57    0.85
   1  -1  17    7.53    0.66
  -1   1 -16   93.33    3.96
   1  -1  16   95.40    2.92
  -1   1 -15   19.02    1.60
   1  -1  15   17.71    1.04
  -1   1 -14   12.43    1.98
   1  -1  14   14.60    1.60
  -1   1 -13   21.38    1.41
   1  -1  13   24.11    1.60
  -1   1 -12  175.17    7.06
   1  -1  12  184.02    6.88
  -1   1 -11   99.73    4.14
   1  -1  11  106.89    4.71
  -1   1 -10  502.54   17.99
   1  -1  10  545.48   19.78
  -1   1  -9   67.62    3.01
   1  -1   9   72.05    3.20
  -1   1  -8   61.12    3.01
   1  -1   8   64.79    3.20
  -1   1  -7   65.27    2.83
   1  -1   7   68.56    3.11
  -1   1  -6  792.42   27.59
   1  -1   6  823.68   29.57
  -1   1  -5   90.32    3.86
   1  -1   5   92.58    4.14
  -1   1  -4 1617.42   53.49
   1  -1   4 1694.36   57.83
  -1   1  -3   15.35    0.85
   1  -1   3   15.35    0.85
  -1   1  -2 4113.24  151.82
   1  -1   2 4226.16  154.55
  -1   1  -1  357.12   11.96
   1  -1   1  365.22   12.43
  -1   1   0  225.46    7.63
   1  -1   0  223.01    7.44
  -1   1   1  243.26    8.95
  -1   1   2 4043.45  140.61
   1  -1  -2 3739.91  131.85
  -1   1   3    4.80    0.28
   1  -1  -3    4.90    0.28
  -1   1   4  168.67    4.80
   1  -1  -4  163.12    6.50
  -1   1   5  562.43   14.60
   1  -1  -5  538.89   19.78
  -1   1   6   35.22    1.32
   1  -1  -6   34.75    1.79
  -1   1   7  392.82   10.64
   1  -1  -7  377.94   13.94
  -1   1   8 1084.93   26.09
   1  -1  -8 1048.49   37.29
  -1   1   9  412.12   10.74
   1  -1  -9  377.09   13.66
  -1   1  10    3.48    0.38
   1  -1 -10    3.39    0.38
  -1   1  11    0.94    0.28
   1  -1 -11    0.94    0.28
  -1   1  12  553.11   13.28
   1  -1 -12  519.49   18.65
  -1   1  13    5.84    0.47
   1  -1 -13    5.56    0.38
  -1   1  14   22.51    0.94
   1  -1 -14   23.54    0.94
  -1   1  15  104.82    3.11
   1  -1 -15  106.99    3.11
  -1   1  16  325.48    8.38
   1  -1 -16  321.34    8.66
  -1   1  17   22.23    1.13
   1  -1 -17   20.25    0.94
  -1   1  18   39.37    1.60
   1  -1 -18   42.10    1.60
  -1   1  19    2.54    0.66
   1  -1 -19    2.45    0.47
  -1   1  20   63.19    2.35
   1  -1 -20   62.91    2.35
  -1   1  21    2.45    0.75
   1  -1 -21    2.35    0.57
  -1   1  22    5.93    0.94
   1  -1 -22    6.22    0.75
  -1   1  23    6.78    1.04
   1  -1 -23    7.53    0.75
  -1   1  24    1.13    1.04
   1  -1 -24    0.38    0.75
  -1   0 -24    0.00    0.57
   1   0  24    0.09    0.94
  -1   0 -23    0.47    0.66
   1   0  23    0.28    0.85
  -1   0 -22    0.38    0.57
   1   0  22    0.66    0.66
  -1   0 -21    2.45    0.57
   1   0  21    1.32    0.75
  -1   0 -20    0.47    0.57
   1   0  20    0.19    0.75
  -1   0 -19    6.78    0.57
   1   0  19    8.10    0.85
  -1   0 -18    0.09    0.38
   1   0  18   -0.47    0.47
  -1   0 -17   34.94    1.70
   1   0  17   36.73    1.60
  -1   0 -16    0.00    0.28
   1   0  16    0.00    0.38
  -1   0 -15   68.28    2.26
   1   0  15   69.13    2.17
  -1   0 -14    0.28    0.28
   1   0  14    0.38    0.38
  -1   0 -13  310.98    8.19
   1   0  13  320.21    8.48
  -1   0 -12    0.28    0.19
   1   0  12   -0.19    0.28
  -1   0 -11  108.59    3.01
   1   0  11  114.52    3.20
  -1   0 -10    0.00    0.28
   1   0  10    0.00    0.28
  -1   0  -9  938.67   22.89
   1   0   9  999.51   24.20
  -1   0  -8   -0.09    0.09
   1   0   8    0.38    0.19
  -1   0  -7 1127.03   26.65
   1   0   7 1192.30   28.44
  -1   0  -6    0.28    0.19
   1   0   6    0.28    0.19
  -1   0  -5  349.21    9.23
   1   0   5  345.73    9.23
  -1   0  -4    0.38    0.09
   1   0   4    0.19    0.19
  -1   0  -3   84.57    2.45
   1   0   3   83.35    2.45
  -1   0  -2    0.28    0.09
   1   0   2    0.38    0.09
  -1   0  -1   52.83    1.51
   1   0   1   52.08    1.51
  -1   0   0    0.19    0.09
   1   0   0    0.19    0.09
  -1   0   1  564.98   13.37
   1   0  -1  552.17   13.00
  -1   0   2    0.19    0.09
   1   0  -2    0.19    0.09
  -1   0   3 2121.93   50.57
   1   0  -3 2096.97   52.46
  -1   0   4    0.19    0.09
   1   0  -4    0.19    0.09
  -1   0   5  175.55    4.99
   1   0  -5  169.43    4.80
  -1   0   6    0.09    0.28
   1   0  -6    0.28    0.09
  -1   0   7 2295.78   76.00
   1   0  -7 2183.90   51.42
  -1   0   8    0.38    0.28
   1   0  -8    0.28    0.09
  -1   0   9 1702.65   55.19
   1   0  -9 1632.02   38.90
  -1   0  10    0.57    0.28
   1   0 -10    0.09    0.19
  -1   0  11   94.93    3.77
   1   0 -11   88.90    2.73
  -1   0  12    0.57    0.38
   1   0 -12    0.00    0.28
  -1   0  13    6.88    0.94
   1   0 -13    6.97    0.47
  -1   0  14    0.47    0.57
   1   0 -14    0.09    0.28
  -1   0  15   53.12    2.73
   1   0 -15   52.27    1.98
  -1   0  16    0.28    0.66
   1   0 -16    0.00    0.28
  -1   0  17   78.45    3.96
   1   0 -17   76.28    2.83
  -1   0  18    0.38    0.75
   1   0 -18    0.09    0.38
  -1   0  19  119.23    3.77
   1   0 -19  119.14    3.96
  -1   0  20   -0.19    0.66
   1   0 -20    0.28    0.47
  -1   0  21    4.52    1.04
   1   0 -21    4.61    0.75
  -1   0  22   -0.28    0.75
   1   0 -22   -0.19    0.47
  -1   0  23    4.90    1.13
   1   0 -23    4.99    0.75
  -1   0  24   -0.57    1.13
   1   0 -24   -0.09    0.66
  -1  -1 -24    1.04    0.57
   1   1  24    1.04    0.85
  -1  -1 -23    3.96    0.66
   1   1  23    3.86    0.94
  -1  -1 -22   10.36    0.85
   1   1  22    8.95    1.04
  -1  -1 -21   22.13    1.13
   1   1  21   19.21    1.32
  -1  -1 -20   85.98    3.48
   1   1  20   81.37    2.64
  -1  -1 -19   13.94    0.85
   1   1  19   11.30    0.85
  -1  -1 -18    3.11    0.47
   1   1  18    2.83    0.75
  -1  -1 -17    8.10    0.57
   1   1  17    7.63    0.66
  -1  -1 -16   91.26    3.30
   1   1  16   90.51    2.92
  -1  -1 -15   17.14    0.75
   1   1  15   18.18    0.85
  -1  -1 -14    6.40    0.57
   1   1  14    7.63    0.94
  -1  -1 -13   19.02    0.85
   1   1  13   19.68    0.85
  -1  -1 -12  175.93    4.80
   1   1  12  178.94    4.61
  -1  -1 -11   99.26    2.83
   1   1  11  104.07    3.01
  -1  -1 -10  517.89   12.90
   1   1  10  539.55   13.28
  -1  -1  -9   64.98    2.07
   1   1   9   68.75    2.07
  -1  -1  -8   60.56    1.98
   1   1   8   61.22    2.07
  -1  -1  -7   63.19    1.98
   1   1   7   64.79    2.17
  -1  -1  -6  781.59   19.21
   1   1   6  805.13   20.34
  -1  -1  -5   89.38    2.73
   1   1   5   86.83    2.64
  -1  -1  -4 1643.22   38.52
   1   1   4 1623.16   38.33
  -1  -1  -3   14.50    0.47
   1   1   3   15.07    0.57
  -1  -1  -2 3249.72   82.41
   1   1   2 3562.01   90.98
  -1  -1  -1  361.64    8.48
   1   1   1  365.98   12.34
  -1  -1   0  240.81    7.91
   1   1   0  233.28    5.46
  -1  -1   1  233.28    5.74
   1   1  -1  231.96    7.91
  -1  -1   2 3899.36   94.46
   1   1  -2 3184.92   80.43
  -1  -1   3    4.52    0.19
   1   1  -3    4.24    0.19
  -1  -1   4  164.72    4.61
   1   1  -4  162.27    4.80
  -1  -1   5  562.72   14.13
   1   1  -5  536.44   13.56
  -1  -1   6   36.82    1.32
   1   1  -6   34.19    1.22
  -1  -1   7  399.32   10.27
   1   1  -7  372.19    9.98
  -1  -1   8 1102.83   26.93
   1   1  -8 1026.17   25.15
  -1  -1   9  405.34   10.64
   1   1  -9  391.97   10.55
  -1  -1  10    3.58    0.28
   1   1 -10    3.96    0.38
  -1  -1  11    0.75    0.28
   1   1 -11    0.57    0.19
  -1  -1  12  541.53   13.66
   1   1 -12  526.27   13.28
  -1  -1  13    6.88    0.57
   1   1 -13    6.50    0.38
  -1  -1  14   23.17    0.85
   1   1 -14   22.60    0.94
  -1  -1  15  106.33    3.01
   1   1 -15  105.76    3.01
  -1  -1  16  328.31    8.66
   1   1 -16  321.43    8.85
  -1  -1  17   21.28    1.04
   1   1 -17   21.00    1.04
  -1  -1  18   37.77    1.41
   1   1 -18   40.59    1.79
  -1  -1  19    2.26    0.66
   1   1 -19    2.73    0.57
  -1  -1  20   60.18    2.54
   1   1 -20   63.57    2.54
  -1  -1  21    2.07    0.66
   1   1 -21    3.01    0.66
  -1  -1  22    4.80    1.04
   1   1 -22    5.18    0.85
  -1  -1  23    7.25    1.13
   1   1 -23    8.10    0.75
  -1  -1  24    0.94    1.04
   1   1 -24    1.04    0.66
  -1  -2 -24    0.94    0.66
   1   2  24    1.13    1.04
  -1  -2 -23    4.05    0.75
   1   2  23    4.99    1.04
  -1  -2 -22    0.09    0.66
   1   2  22    0.19    0.75
  -1  -2 -21    7.63    0.66
   1   2  21    5.37    0.85
  -1  -2 -20    0.00    0.57
   1   2  20    0.28    0.66
  -1  -2 -19    0.38    0.47
   1   2  19    0.00    0.66
  -1  -2 -18   27.69    1.22
   1   2  18   26.46    1.22
  -1  -2 -17    0.94    0.47
   1   2  17    1.70    0.57
  -1  -2 -16    7.72    0.57
   1   2  16    8.57    0.66
  -1  -2 -15    0.19    0.28
   1   2  15    0.00    0.38
  -1  -2 -14   10.92    0.66
   1   2  14   11.49    0.75
  -1  -2 -13   43.42    1.41
   1   2  13   46.99    1.60
  -1  -2 -12   42.95    1.51
   1   2  12   46.05    1.51
  -1  -2 -11   76.10    2.26
   1   2  11   78.54    2.26
  -1  -2 -10   80.43    2.54
   1   2  10   83.54    2.54
  -1  -2  -9  178.47    5.09
   1   2   9  184.31    5.18
  -1  -2  -8  680.44   17.05
   1   2   8  697.20   17.23
  -1  -2  -7  206.44    5.74
   1   2   7  210.30    6.03
  -1  -2  -6   11.96    0.47
   1   2   6   12.62    0.57
  -1  -2  -5   37.01    1.32
   1   2   5   37.01    1.32
  -1  -2  -4 2518.80   85.14
   1   2   4 2506.84   61.03
  -1  -2  -3   63.01    1.98
   1   2   3   63.85    2.07
  -1  -2  -2   26.93    1.22
   1   2   2   26.09    0.85
  -1  -2  -1   36.82    1.04
   1   2   1   36.16    1.04
  -1  -2   1  150.78    3.77
   1   2  -1  143.62    4.90
  -1  -2   2  111.98    2.92
   1   2  -2  114.05    3.20
  -1  -2   3  447.35   11.21
   1   2  -3  422.77   10.64
  -1  -2   4   71.86    2.26
   1   2  -4   71.48    2.26
  -1  -2   5 1270.65   30.33
   1   2  -5 1211.60   29.57
  -1  -2   6   91.73    2.83
   1   2  -6   85.51    2.83
  -1  -2   7  166.22    6.69
   1   2  -7  159.07    4.61
  -1  -2   8 1576.73   37.58
   1   2  -8 1481.61   36.07
  -1  -2   9   92.67    2.92
   1   2  -9   86.46    2.54
  -1  -2  10  104.82    3.11
   1   2 -10   97.76    3.01
  -1  -2  11   53.59    1.70
   1   2 -11   51.61    1.70
  -1  -2  12  185.72    4.71
   1   2 -12  176.77    4.90
  -1  -2  13    0.85    0.28
   1   2 -13    0.66    0.28
  -1  -2  14   15.07    0.75
   1   2 -14   16.29    0.85
  -1  -2  15   12.53    0.75
   1   2 -15   13.00    0.66
  -1  -2  16  105.39    3.58
   1   2 -16  102.28    3.48
  -1  -2  17    4.33    0.57
   1   2 -17    3.67    0.38
  -1  -2  18  166.98    4.90
   1   2 -18  165.00    4.71
  -1  -2  19   23.45    1.13
   1   2 -19   23.83    1.13
  -1  -2  20   20.44    1.22
   1   2 -20   21.47    1.04
  -1  -2  21   14.97    1.22
   1   2 -21   16.10    1.13
  -1  -2  22    1.79    0.75
   1   2 -22    2.26    0.57
  -1  -2  23    2.07    1.04
   1   2 -23    2.35    0.75
  -1  -2  24    3.58    0.94
   1   2 -24    4.71    0.75
  -1  -3 -24    8.85    0.85
   1   3  24    9.14    1.13
  -1  -3 -23    4.99    0.85
   1   3  23    4.05    1.13
  -1  -3 -22   13.66    1.04
   1   3  22   12.34    1.32
  -1  -3 -21   17.23    1.04
   1   3  21   14.79    1.22
  -1  -3 -20    2.35    0.66
   1   3  20    2.45    0.85
  -1  -3 -19   18.93    0.94
   1   3  19   18.27    0.94
  -1  -3 -18    9.14    0.66
   1   3  18    9.14    0.85
  -1  -3 -17    1.13    0.38
   1   3  17    1.13    0.57
  -1  -3 -16  125.54    3.86
   1   3  16  130.44    3.86
  -1  -3 -15  223.86    6.12
   1   3  15  232.06    5.93
  -1  -3 -14    2.35    0.38
   1   3  14    3.11    0.47
  -1  -3 -13   68.75    1.98
   1   3  13   68.56    2.07
  -1  -3 -12  475.88   11.77
   1   3  12  485.02   11.96
  -1  -3 -11   50.29    1.60
   1   3  11   51.99    1.60
  -1  -3 -10   61.59    1.88
   1   3  10   64.32    1.98
  -1  -3  -9   54.15    1.79
   1   3   9   57.26    1.79
  -1  -3  -8   68.84    2.26
   1   3   8   70.92    2.26
  -1  -3  -7   16.76    0.94
   1   3   7   16.29    0.75
  -1  -3  -6  399.13   14.88
   1   3   6  409.96   10.83
  -1  -3  -5  331.98    8.66
   1   3   5  334.62    8.95
  -1  -3  -4  498.30   12.81
   1   3   4  501.88   13.18
  -1  -3  -3  161.23    4.61
   1   3   3  160.57    4.52
  -1  -3  -2    5.09    0.28
   1   3   2    4.14    0.19
  -1  -3  -1  239.02    5.93
   1   3   1  228.38    5.65
  -1  -3   1  980.87   24.11
   1   3  -1  899.68   22.60
  -1  -3   2  819.07   19.40
   1   3  -2  791.66   19.21
  -1  -3   3  605.66   14.88
   1   3  -3  591.44   14.32
  -1  -3   4  695.69   17.23
   1   3  -4  661.13   16.39
  -1  -3   5   63.66    1.98
   1   3  -5   60.93    1.98
  -1  -3   6  786.86   19.68
   1   3  -6  746.08   18.46
  -1  -3   7  132.23    3.86
   1   3  -7  126.58    3.96
  -1  -3   8    5.65    0.38
   1   3  -8    5.46    0.28
  -1  -3   9  950.35   23.45
   1   3  -9  899.21   22.13
  -1  -3  10   14.69    0.66
   1   3 -10   14.03    0.66
  -1  -3  11  276.79    7.44
   1   3 -11  257.58    6.88
  -1  -3  12  573.17   14.13
   1   3 -12  543.31   13.18
  -1  -3  13  223.20    6.03
   1   3 -13  221.13    6.12
  -1  -3  14   96.16    3.20
   1   3 -14   92.01    2.92
  -1  -3  15  255.03    6.40
   1   3 -15  256.73    6.97
  -1  -3  16  109.62    3.20
   1   3 -16  112.83    3.48
  -1  -3  17   23.26    1.41
   1   3 -17   23.45    1.22
  -1  -3  18   22.04    1.13
   1   3 -18   22.89    1.04
  -1  -3  19    3.20    0.66
   1   3 -19    2.54    0.47
  -1  -3  20    4.24    0.75
   1   3 -20    4.05    0.57
  -1  -3  21    3.67    0.85
   1   3 -21    4.52    0.66
  -1  -3  22   34.56    1.88
   1   3 -22   36.73    1.60
  -1  -3  23   12.81    1.22
   1   3 -23   14.13    0.94
  -1  -3  24   14.79    1.70
   1   3 -24   18.08    1.41
  -1  -4 -24    1.22    0.75
   1   4  24    2.45    1.60
  -1  -4 -23    7.25    0.94
   1   4  23    8.01    1.32
  -1  -4 -22    5.93    0.75
   1   4  22    6.03    0.85
  -1  -4 -21    6.31    0.75
   1   4  21    6.22    0.94
  -1  -4 -20   11.58    0.75
   1   4  20   10.55    0.94
  -1  -4 -19    0.47    0.47
   1   4  19    0.75    0.75
  -1  -4 -18    2.35    0.47
   1   4  18    3.11    0.66
  -1  -4 -17    0.66    0.47
   1   4  17   -0.19    0.66
  -1  -4 -16    0.94    0.38
   1   4  16    0.09    0.47
  -1  -4 -15   46.15    1.60
   1   4  15   43.98    2.07
  -1  -4 -14   15.63    0.75
   1   4  14   15.45    0.75
  -1  -4 -13   36.16    1.22
   1   4  13   38.05    1.32
  -1  -4 -12   69.32    1.98
   1   4  12   69.13    2.26
  -1  -4 -11   12.81    0.57
   1   4  11   13.94    0.85
   1   4  10   94.74    3.86
  -1  -4  -9  266.43    7.06
   1   4   9  268.97    7.25
  -1  -4  -8   79.86    2.54
   1   4   8   79.96    2.64
  -1  -4  -7   13.84    0.57
   1   4   7   14.50    0.66
  -1  -4  -6  406.47   10.74
   1   4   6  420.51   11.11
  -1  -4  -5  382.93   10.08
   1   4   5  386.23   10.27
  -1  -4  -4  313.99    8.29
   1   4   4  309.85    8.48
  -1  -4  -3  407.23   10.64
   1   4   3  410.90   10.64
  -1  -4  -2    1.60    0.09
   1   4   2    1.32    0.09
  -1  -4  -1  161.23    4.14
   1   4   1  157.84    3.96
   1   4   0   93.99    3.39
  -1  -4   1  577.41   13.56
   1   4  -1  578.63   18.84
  -1  -4   2 1616.95   38.90
   1   4  -2 1577.20   39.65
  -1  -4   3  462.79   12.05
   1   4  -3  444.14   11.30
  -1  -4   4  242.04    6.50
   1   4  -4  229.89    6.50
  -1  -4   5  127.33    3.67
   1   4  -5  123.37    3.77
  -1  -4   6  474.85   12.53
   1   4  -6  447.54   11.87
  -1  -4   7  385.38   10.08
   1   4  -7  353.64    9.61
  -1  -4   8  450.93   11.49
   1   4  -8  414.10   11.11
  -1  -4   9  296.76    7.72
   1   4  -9  276.22    7.53
  -1  -4  10   61.12    1.98
   1   4 -10   56.88    1.88
  -1  -4  11    9.61    0.47
   1   4 -11   10.08    0.57
  -1  -4  12    5.74    0.47
   1   4 -12    6.12    0.47
  -1  -4  13    1.41    0.38
   1   4 -13    1.32    0.28
  -1  -4  14   10.08    0.75
   1   4 -14   10.17    0.66
  -1  -4  15   19.40    0.94
   1   4 -15   21.28    0.94
  -1  -4  16   42.76    1.51
   1   4 -16   43.51    1.60
  -1  -4  17   77.04    2.35
   1   4 -17   76.47    2.45
  -1  -4  18   27.22    1.22
   1   4 -18   28.44    1.51
  -1  -4  19    3.58    0.75
   1   4 -19    3.58    0.47
  -1  -4  20   22.98    1.32
   1   4 -20   24.02    1.32
  -1  -4  21    1.79    0.85
   1   4 -21    2.17    0.57
  -1  -4  22   30.42    1.60
   1   4 -22   34.66    1.51
  -1  -4  23   -0.19    0.94
   1   4 -23   -0.47    0.75
  -1  -4  24    6.59    1.04
   1   4 -24    5.65    0.85
  -1  -5 -23    1.51    0.57
   1   5  23    0.00    0.85
  -1  -5 -22   14.03    0.94
   1   5  22   12.81    1.70
  -1  -5 -21    4.05    0.75
   1   5  21    3.96    0.94
  -1  -5 -20    2.35    0.57
   1   5  20    1.51    0.75
  -1  -5 -19    0.38    0.47
   1   5  19    0.38    0.66
  -1  -5 -18   12.81    0.85
   1   5  18   13.00    1.04
  -1  -5 -17   74.12    2.26
   1   5  17   69.22    2.17
  -1  -5 -16   48.13    1.79
   1   5  16   51.61    1.79
  -1  -5 -15   94.55    2.92
   1   5  15   96.82    4.05
  -1  -5 -14   49.73    1.88
   1   5  14   48.97    1.51
  -1  -5 -13   97.66    3.96
   1   5  13   97.29    2.64
  -1  -5 -12   84.95    2.35
   1   5  12   84.10    2.64
  -1  -5 -11  187.79    4.90
   1   5  11  184.87    4.71
  -1  -5 -10    9.04    0.47
   1   5  10    9.42    0.47
  -1  -5  -9    0.66    0.19
   1   5   9    0.28    0.19
  -1  -5  -8  817.75   20.34
   1   5   8  859.57   21.47
  -1  -5  -7  461.47   16.39
   1   5   7  458.08   17.05
  -1  -5  -6   32.49    1.22
   1   5   6   33.15    1.22
  -1  -5  -5  225.18    6.12
   1   5   5  228.10    6.12
  -1  -5  -4 1052.35   35.98
   1   5   4 1062.52   25.24
  -1  -5  -3   74.02    2.17
   1   5   3   75.91    2.26
  -1  -5  -2  221.70    5.74
   1   5   2  212.37    5.46
  -1  -5  -1  142.68    3.77
   1   5   1  139.95    4.99
  -1  -5   0 1120.63   27.12
   1   5   0 1145.87   39.27
  -1  -5   1  177.53    4.43
   1   5  -1  172.25    4.33
  -1  -5   2  170.18    4.52
   1   5  -2  163.87    4.33
  -1  -5   3  404.97   15.07
   1   5  -3  388.01    9.98
  -1  -5   4 3302.17   77.60
   1   5  -4 3171.92   80.71
  -1  -5   5  329.44    8.57
   1   5  -5  319.45    8.57
  -1  -5   6  824.25   20.15
   1   5  -6  783.00   20.06
  -1  -5   7   89.38    2.83
   1   5  -7   84.85    2.73
  -1  -5   8    4.05    0.28
   1   5  -8    3.77    0.28
  -1  -5   9   64.14    2.07
   1   5  -9   58.58    1.98
  -1  -5  10  215.01    5.65
   1   5 -10  196.64    5.46
  -1  -5  11  311.82    8.01
   1   5 -11  295.63    7.63
  -1  -5  12   57.45    1.79
   1   5 -12   55.66    1.88
  -1  -5  13  312.39    7.82
   1   5 -13  305.51    8.19
  -1  -5  14  461.57   12.05
   1   5 -14  446.59   11.30
  -1  -5  15   14.97    0.75
   1   5 -15   16.20    0.75
  -1  -5  16    0.94    0.47
   1   5 -16    0.28    0.28
  -1  -5  17    1.60    0.57
   1   5 -17    2.64    0.38
  -1  -5  18    5.27    0.75
   1   5 -18    5.37    0.57
  -1  -5  19   -0.19    0.66
   1   5 -19    1.32    0.57
  -1  -5  20    8.85    0.94
   1   5 -20   10.36    0.75
  -1  -5  21    2.83    1.13
   1   5 -21    3.30    0.75
  -1  -5  22   17.80    1.32
   1   5 -22   19.78    1.04
  -1  -5  23    0.19    1.04
   1   5 -23    0.47    0.66
  -1  -5  24   17.14    2.64
   1   5 -24   18.46    1.79
  -1  -6 -23   -0.38    0.66
   1   6  23    0.00    0.85
  -1  -6 -22    8.66    0.94
   1   6  22   10.45    1.32
  -1  -6 -21    0.85    0.47
   1   6  21    0.75    0.75
  -1  -6 -20   16.29    0.94
   1   6  20   16.10    1.22
  -1  -6 -19    1.32    0.57
   1   6  19    0.75    0.66
  -1  -6 -18    0.75    0.47
   1   6  18    0.94    0.66
  -1  -6 -17    9.79    0.57
   1   6  17   10.55    0.75
  -1  -6 -16    1.51    0.38
   1   6  16    1.60    0.57
  -1  -6 -15   10.74    0.66
   1   6  15   11.58    0.75
  -1  -6 -14    7.72    0.66
   1   6  14    8.48    0.66
  -1  -6 -13   20.15    0.85
   1   6  13   20.15    0.85
  -1  -6 -12  112.07    3.30
   1   6  12  110.19    3.30
  -1  -6 -11   24.39    1.22
   1   6  11   25.90    0.85
  -1  -6 -10  166.22    6.59
   1   6  10  178.37    4.99
  -1  -6  -9  197.87    5.56
   1   6   9  202.20    8.01
  -1  -6  -8    2.73    0.19
   1   6   8    2.17    0.28
  -1  -6  -7   56.51    2.73
   1   6   7   56.70    1.88
  -1  -6  -6  231.30    8.76
   1   6   6  228.01    6.12
  -1  -6  -5  108.87    3.20
   1   6   5  112.45    3.30
  -1  -6  -4  906.47   21.76
   1   6   4  917.67   22.41
  -1  -6  -3  135.24    3.77
   1   6   3  133.83    3.67
  -1  -6  -2   40.03    1.22
   1   6   2   39.18    1.79
  -1  -6  -1    6.78    0.28
   1   6   1    6.88    0.28
  -1  -6   0    6.40    0.38
   1   6   0    6.50    0.28
  -1  -6   1  422.58   10.64
   1   6  -1  425.31   10.36
  -1  -6   2    9.23    0.38
   1   6  -2   10.27    0.47
  -1  -6   3 1022.21   34.19
   1   6  -3  975.40   23.64
  -1  -6   4  511.11   12.53
   1   6  -4  506.21   18.55
  -1  -6   5  534.46   13.66
   1   6  -5  501.78   12.90
  -1  -6   6  310.41   11.68
   1   6  -6  304.01    8.29
  -1  -6   7  346.29    9.32
   1   6  -7  319.64    9.14
  -1  -6   8    0.47    0.19
   1   6  -8    0.47    0.19
  -1  -6   9   45.11    1.51
   1   6  -9   42.38    1.51
  -1  -6  10   18.93    0.85
   1   6 -10   16.95    0.75
  -1  -6  11   19.12    0.85
   1   6 -11   18.18    0.85
  -1  -6  12  185.91    5.56
   1   6 -12  158.97    4.99
  -1  -6  13    0.66    0.66
   1   6 -13    0.94    0.38
  -1  -6  14    6.12    0.57
   1   6 -14    6.78    0.47
  -1  -6  15    0.19    0.47
   1   6 -15    0.66    0.38
  -1  -6  16    1.60    0.47
   1   6 -16    2.45    0.38
  -1  -6  17   19.97    1.41
   1   6 -17   21.57    1.04
  -1  -6  18   -0.19    0.66
   1   6 -18    0.57    0.47
  -1  -6  19    4.33    0.85
   1   6 -19    5.65    0.57
  -1  -6  20    0.57    0.66
   1   6 -20    0.57    0.47
  -1  -6  21   17.61    1.22
   1   6 -21   19.40    1.32
  -1  -6  22    8.48    1.22
   1   6 -22   10.55    0.94
  -1  -6  23    9.61    1.13
   1   6 -23   13.00    1.04
  -1  -7 -23    0.85    0.66
   1   7  23    0.28    1.04
  -1  -7 -22    5.46    0.66
   1   7  22    5.18    0.94
  -1  -7 -21    2.54    0.57
   1   7  21    1.70    0.75
  -1  -7 -20   27.50    1.41
   1   7  20   29.48    1.51
  -1  -7 -19    0.09    0.57
   1   7  19    0.94    0.75
  -1  -7 -18   53.49    1.88
   1   7  18   52.08    2.07
  -1  -7 -17   63.10    2.17
   1   7  17   61.50    2.17
  -1  -7 -16   11.11    0.66
   1   7  16   10.27    0.75
  -1  -7 -15    6.31    0.47
   1   7  15    5.93    0.57
  -1  -7 -14  166.22    4.52
   1   7  14  164.53    4.52
  -1  -7 -13    1.32    0.28
   1   7  13    1.60    0.38
  -1  -7 -12   13.75    0.66
   1   7  12   13.56    0.75
  -1  -7 -11  168.30    6.12
   1   7  11  174.61    4.61
  -1  -7 -10  136.56    3.67
   1   7  10  137.12    3.67
  -1  -7  -9    2.92    0.28
   1   7   9    2.64    0.28
  -1  -7  -8  427.10   10.83
   1   7   8  431.34   11.02
  -1  -7  -7  105.67    3.01
   1   7   7  106.89    4.24
  -1  -7  -6   20.72    0.75
   1   7   6   21.19    0.85
  -1  -7  -5    3.01    0.19
   1   7   5    2.83    0.19
  -1  -7  -4  213.97    8.19
   1   7   4  211.15    8.57
  -1  -7  -3   33.53    1.13
   1   7   3   32.87    1.04
  -1  -7  -2  106.52    2.92
   1   7   2  105.39    2.83
  -1  -7  -1  432.94   15.35
   1   7   1  430.77   10.45
  -1  -7   0 1156.60   37.86
   1   7   0 1224.32   40.21
  -1  -7   1   25.05    1.22
   1   7  -1   24.58    0.85
  -1  -7   2  164.15    4.33
   1   7  -2  161.42    4.43
  -1  -7   3 1109.14   36.82
   1   7  -3 1042.46   35.41
   1   7  -4  751.83   19.12
  -1  -7   5  192.88    5.46
   1   7  -5  188.17    5.27
  -1  -7   6    6.03    0.47
   1   7  -6    5.74    0.28
  -1  -7   7    2.35    0.28
   1   7  -7    3.11    0.28
  -1  -7   8  173.01    4.71
   1   7  -8  164.62    4.90
  -1  -7   9  101.43    4.05
   1   7  -9   93.52    2.92
  -1  -7  10  668.57   23.17
   1   7 -10  620.26   15.54
  -1  -7  11    9.32    0.57
   1   7 -11    8.66    0.47
  -1  -7  12   40.78    1.70
   1   7 -12   38.61    1.51
  -1  -7  13    0.28    0.38
   1   7 -13    0.85    0.28
  -1  -7  14  285.45    7.25
   1   7 -14  294.59   10.55
  -1  -7  15   18.65    0.85
   1   7 -15   17.71    0.85
  -1  -7  16   10.08    0.75
   1   7 -16    9.98    0.66
  -1  -7  17    0.94    0.47
   1   7 -17    1.32    0.38
  -1  -7  18   59.33    2.17
   1   7 -18   62.91    2.35
  -1  -7  19    5.09    0.85
   1   7 -19    5.74    0.66
  -1  -7  20   33.62    1.51
   1   7 -20   36.26    1.51
  -1  -7  21    2.54    0.85
   1   7 -21    4.05    0.66
  -1  -7  22    1.88    0.94
   1   7 -22    2.92    0.57
  -1  -7  23    1.51    1.13
   1   7 -23    1.98    0.85
  -1  -8 -23    3.48    0.75
   1   8  23    2.07    1.04
  -1  -8 -22    1.60    0.57
   1   8  22    1.22    0.85
  -1  -8 -21   10.55    0.75
   1   8  21   10.64    1.04
  -1  -8 -20    3.20    0.66
   1   8  20    2.64    0.75
  -1  -8 -19   21.10    1.04
   1   8  19   19.12    1.32
  -1  -8 -18    9.42    0.66
   1   8  18    9.51    0.85
  -1  -8 -17    2.73    0.57
   1   8  17    3.48    0.66
  -1  -8 -16    0.28    0.38
   1   8  16    0.47    0.47
  -1  -8 -15    6.12    0.47
   1   8  15    6.50    0.75
  -1  -8 -14    0.66    0.28
   1   8  14    0.75    0.38
  -1  -8 -13    0.75    0.28
   1   8  13    1.22    0.38
  -1  -8 -12    0.19    0.28
   1   8  12    0.19    0.28
  -1  -8 -11   88.72    3.58
   1   8  11   93.42    2.64
  -1  -8 -10   49.35    1.51
   1   8  10   53.96    1.70
  -1  -8  -9   88.15    2.64
   1   8   9   86.17    2.54
  -1  -8  -8   25.99    0.94
   1   8   8   26.28    0.94
  -1  -8  -7   14.69    0.57
   1   8   7   15.26    0.66
  -1  -8  -6    0.38    0.09
   1   8   6    0.38    0.19
  -1  -8  -5  702.00   17.23
   1   8   5  714.34   17.33
  -1  -8  -4   11.21    0.47
  -1  -8  -3  122.34    3.48
   1   8   3  127.33    5.56
  -1  -8  -2   40.40    1.88
   1   8   2   40.59    1.22
  -1  -8  -1   98.32    2.73
   1   8   1   97.38    3.86
  -1  -8   0  138.07    5.56
   1   8   0  149.46    5.65
  -1  -8   1   27.69    1.32
   1   8  -1   29.85    1.04
  -1  -8   2  183.55    6.69
   1   8  -2  182.23    4.80
  -1  -8   3    4.80    0.28
   1   8  -3    4.80    0.28
  -1  -8   4   66.77    1.98
   1   8  -4   63.19    1.98
  -1  -8   5  384.34    9.79
   1   8  -5  362.77   13.84
  -1  -8   6    2.54    0.19
   1   8  -6    1.98    0.19
  -1  -8   7  199.28    5.37
   1   8  -7  190.71    7.72
  -1  -8   8    7.06    0.38
   1   8  -8    7.06    0.57
  -1  -8   9    0.47    0.38
   1   8  -9    0.94    0.19
  -1  -8  10   45.49    1.41
   1   8 -10   44.55    1.60
  -1  -8  11   97.10    2.64
   1   8 -11   86.17    2.54
  -1  -8  12    9.89    0.57
   1   8 -12    8.38    0.47
  -1  -8  13    0.38    0.38
   1   8 -13    0.75    0.28
  -1  -8  14    2.64    0.47
   1   8 -14    2.92    0.38
  -1  -8  15   49.26    1.70
   1   8 -15   51.89    1.79
  -1  -8  16    4.05    0.66
   1   8 -16    3.86    0.47
  -1  -8  17    3.30    0.66
   1   8 -17    2.83    0.47
  -1  -8  18   -0.09    0.66
   1   8 -18    0.00    0.47
  -1  -8  19    2.45    0.75
   1   8 -19    2.83    0.57
  -1  -8  20   15.82    1.41
   1   8 -20   14.22    1.41
  -1  -8  21   12.71    1.13
   1   8 -21   13.28    0.85
  -1  -8  22    1.60    1.04
   1   8 -22    2.17    0.66
  -1  -8  23    5.09    1.04
   1   8 -23    6.59    0.85
  -1  -9 -23    1.98    0.57
   1   9  23    1.22    0.75
  -1  -9 -22    3.48    0.66
   1   9  22    3.39    0.85
  -1  -9 -21    2.26    0.75
   1   9  21    2.26    0.75
  -1  -9 -20    6.22    0.75
   1   9  20    6.22    1.41
  -1  -9 -19    0.09    0.66
   1   9  19   -0.19    0.75
  -1  -9 -18   77.41    2.54
   1   9  18   72.89    3.67
  -1  -9 -17    2.07    0.47
   1   9  17    1.79    0.66
  -1  -9 -16   12.24    0.66
   1   9  16   13.37    0.75
  -1  -9 -15    3.96    0.57
   1   9  15    3.67    0.57
  -1  -9 -14  101.05    3.20
   1   9  14  100.96    3.01
  -1  -9 -13   20.25    1.22
   1   9  13   20.15    0.94
  -1  -9 -12    2.45    0.38
   1   9  12    1.88    0.57
  -1  -9 -11   18.08    0.66
   1   9  11   17.42    0.75
  -1  -9 -10  396.11    9.89
   1   9  10  405.44   14.41
  -1  -9  -9    1.04    0.19
   1   9   9    0.94    0.28
  -1  -9  -8    6.03    0.28
   1   9   8    6.88    0.38
  -1  -9  -7   53.30    1.60
   1   9   7   54.53    1.60
  -1  -9  -6  180.82    4.90
   1   9   6  186.66    7.06
  -1  -9  -5   95.97    2.83
   1   9   5   97.57    3.96
  -1  -9  -4   72.14    2.17
   1   9   4   73.84    2.17
  -1  -9  -3    2.64    0.19
   1   9   3    1.88    0.19
  -1  -9  -2   55.47    1.88
   1   9   2   56.04    2.26
  -1  -9  -1   41.06    1.41
   1   9   1   43.70    2.07
  -1  -9   0  914.75   31.17
  -1  -9   1   93.14    3.86
   1   9  -1   91.92    2.64
  -1  -9   2   50.57    1.60
   1   9  -2   51.61    2.17
   1   9  -3    0.38    0.09
  -1  -9   4   73.55    2.26
   1   9  -4   69.13    2.07
  -1  -9   5    3.58    0.28
   1   9  -5    3.86    0.28
  -1  -9   6   67.90    2.07
   1   9  -6   64.89    2.17
  -1  -9   7   11.58    0.66
   1   9  -7   10.92    0.57
  -1  -9   8   59.24    1.88
   1   9  -8   59.14    3.11
  -1  -9   9   49.16    1.60
   1   9  -9   47.65    1.60
  -1  -9  10  265.58    6.59
   1   9 -10  256.54    6.97
  -1  -9  11  110.47    3.11
   1   9 -11  105.10    3.48
  -1  -9  12    1.13    0.38
   1   9 -12    1.32    0.28
  -1  -9  13   42.85    1.41
   1   9 -13   43.04    1.51
  -1  -9  14   34.38    1.22
   1   9 -14   35.51    1.32
  -1  -9  15    5.09    0.57
   1   9 -15    5.65    0.47
  -1  -9  16    8.01    0.94
   1   9 -16    8.38    0.57
  -1  -9  17    3.39    0.66
   1   9 -17    3.58    0.47
  -1  -9  18   83.07    4.14
   1   9 -18   90.60    2.92
  -1  -9  19    0.94    0.94
   1   9 -19    0.94    0.57
  -1  -9  20    9.42    1.13
   1   9 -20    9.51    0.94
  -1  -9  21    0.85    0.75
   1   9 -21   -0.19    0.57
  -1  -9  22    0.19    1.04
   1   9 -22    0.47    0.66
  -1  -9  23    0.09    0.85
   1   9 -23    0.19    0.66
  -1 -10 -22    5.09    0.66
   1  10  22    4.90    1.04
  -1 -10 -21    1.88    0.57
   1  10  21    2.35    0.85
  -1 -10 -20    5.74    0.75
   1  10  20    5.56    1.51
  -1 -10 -19   15.16    1.04
   1  10  19   15.63    1.22
  -1 -10 -18   -0.09    0.47
   1  10  18    0.66    0.66
  -1 -10 -17   21.66    1.04
   1  10  17   22.23    1.22
  -1 -10 -16    3.86    0.47
   1  10  16    4.24    0.75
  -1 -10 -15    9.98    0.66
   1  10  15   10.17    0.94
  -1 -10 -14    0.19    0.38
   1  10  14    0.00    0.66
  -1 -10 -13    0.00    0.28
   1  10  13    0.75    0.38
  -1 -10 -12   63.29    1.88
   1  10  12   68.09    2.17
  -1 -10 -11   27.59    1.22
   1  10  11   28.63    1.41
  -1 -10 -10   43.89    1.51
   1  10  10   45.11    1.41
  -1 -10  -9   84.85    2.35
   1  10   9   83.72    2.45
  -1 -10  -8    2.64    0.19
   1  10   8    1.98    0.28
  -1 -10  -7   25.80    0.94
   1  10   7   30.14    1.04
  -1 -10  -6  116.40    3.20
   1  10   6  121.58    3.30
  -1 -10  -5   16.10    0.66
   1  10   5   16.29    0.66
  -1 -10  -4  115.27    4.61
   1  10   4  112.54    3.11
  -1 -10  -3    0.75    0.19
   1  10   3    0.28    0.19
  -1 -10  -2   10.83    0.47
   1  10   2   11.30    0.47
  -1 -10  -1   27.97    1.41
   1  10   1   29.48    1.32
  -1 -10   0   43.42    1.41
  -1 -10   1   45.86    1.51
  -1 -10   2   11.30    0.47
   1  10  -2   11.87    0.47
  -1 -10   3   70.35    3.58
   1  10  -3   70.26    2.07
  -1 -10   4  139.20    3.86
   1  10  -4  135.33    3.86
  -1 -10   5    9.23    0.47
   1  10  -5    9.51    0.47
  -1 -10   6  234.69    9.04
   1  10  -6  235.73    6.69
  -1 -10   7   53.59    1.70
   1  10  -7   50.67    1.70
  -1 -10   8    0.57    0.47
   1  10  -8    0.38    0.28
  -1 -10   9   22.41    0.94
   1  10  -9   21.85    0.85
  -1 -10  10   22.60    0.75
   1  10 -10   23.26    0.94
  -1 -10  11    2.64    0.57
   1  10 -11    1.79    0.38
  -1 -10  12   49.26    1.60
   1  10 -12   49.07    1.51
  -1 -10  13    0.66    0.57
   1  10 -13    0.85    0.28
  -1 -10  14    0.38    0.57
   1  10 -14    0.85    0.38
  -1 -10  15    1.22    0.47
   1  10 -15    2.07    0.38
  -1 -10  16   21.85    1.04
   1  10 -16   24.49    1.04
  -1 -10  17   16.39    1.04
   1  10 -17   18.74    0.85
  -1 -10  18    0.00    0.94
   1  10 -18   -0.38    0.47
  -1 -10  19    3.39    0.94
   1  10 -19    2.17    0.57
  -1 -10  20    7.82    1.13
   1  10 -20    9.70    0.94
  -1 -10  21    0.28    0.85
   1  10 -21    0.00    0.57
  -1 -10  22    0.94    1.04
   1  10 -22    2.35    0.75
  -1 -11 -22    3.11    0.66
   1  11  22    2.64    0.85
  -1 -11 -21    3.67    0.66
   1  11  21    3.96    0.85
  -1 -11 -20    0.57    0.47
   1  11  20    0.94    0.75
  -1 -11 -19    7.44    0.85
   1  11  19    7.44    1.41
  -1 -11 -18   21.38    1.04
   1  11  18   21.47    1.22
  -1 -11 -17   42.19    1.51
   1  11  17   38.24    2.17
  -1 -11 -16    4.90    0.57
   1  11  16    4.52    0.94
  -1 -11 -15    1.22    0.38
   1  11  15    1.22    0.47
  -1 -11 -14   74.12    2.17
   1  11  14   76.66    2.17
   1  11  13    2.26    0.57
  -1 -11 -12    8.19    0.47
   1  11  12    7.63    0.57
  -1 -11 -11   75.81    2.35
   1  11  11   82.12    2.26
  -1 -11 -10   72.71    2.17
   1  11  10   74.21    2.17
  -1 -11  -9    2.92    0.28
   1  11   9    2.73    0.28
  -1 -11  -8    0.09    0.19
   1  11   8    0.09    0.19
  -1 -11  -7    2.83    0.28
   1  11   7    3.58    0.28
  -1 -11  -6   69.03    2.17
   1  11   6   76.38    2.17
  -1 -11  -5   21.57    0.85
   1  11   5   22.79    0.85
  -1 -11  -4   59.80    2.64
   1  11   4   60.74    2.64
  -1 -11  -3  294.40    7.72
   1  11   3  301.18    7.53
  -1 -11  -2  131.66    3.77
   1  11   2  132.51    3.58
  -1 -11  -1  164.72    4.61
  -1 -11   0   96.53    2.92
   1  11   0   92.20    3.48
  -1 -11   1  308.15    8.29
   1  11  -1  309.38    7.72
  -1 -11   2   27.22    1.04
   1  11  -2   31.17    1.04
  -1 -11   3  230.27    5.93
   1  11  -3  231.40    6.22
  -1 -11   4   90.22    2.73
   1  11  -4   90.13    2.64
  -1 -11   5   35.13    1.22
   1  11  -5   35.79    1.22
  -1 -11   6  104.91    3.30
   1  11  -6  102.75    3.11
  -1 -11   7    3.11    0.28
   1  11  -7    3.39    0.28
  -1 -11   8   13.28    1.04
   1  11  -8   14.97    0.75
  -1 -11   9    4.05    0.38
   1  11  -9    4.14    0.38
  -1 -11  10   30.04    1.13
   1  11 -10   34.28    1.22
  -1 -11  11   21.94    0.94
   1  11 -11   24.30    1.04
  -1 -11  12   48.88    1.51
   1  11 -12   49.54    1.79
  -1 -11  13    4.24    0.57
   1  11 -13    4.71    0.38
  -1 -11  14   47.75    1.60
   1  11 -14   49.91    1.70
  -1 -11  15    0.38    0.57
   1  11 -15    0.94    0.38
  -1 -11  16   10.83    1.41
   1  11 -16   10.27    0.75
  -1 -11  17   11.68    1.04
   1  11 -17   14.60    0.94
  -1 -11  18   10.83    1.51
   1  11 -18   12.71    0.94
  -1 -11  19    2.07    0.75
   1  11 -19    2.64    0.66
  -1 -11  20    2.45    1.04
   1  11 -20    0.75    0.75
  -1 -11  21   -0.47    0.94
   1  11 -21   -0.38    0.57
  -1 -11  22    4.14    1.04
   1  11 -22    5.37    0.85
  -1 -12 -22    0.57    0.66
   1  12  22    1.51    0.94
  -1 -12 -21    0.19    0.47
   1  12  21    0.19    0.75
  -1 -12 -20    3.58    0.57
   1  12  20    2.73    0.94
  -1 -12 -19   -0.28    0.47
   1  12  19    0.85    0.66
  -1 -12 -18   10.83    0.66
   1  12  18   10.36    1.04
  -1 -12 -17    0.28    0.38
   1  12  17    0.19    0.57
  -1 -12 -16    4.71    0.47
   1  12  16    3.86    0.66
  -1 -12 -15    4.05    0.57
   1  12  15    4.52    0.66
  -1 -12 -14    7.82    0.57
   1  12  14    7.82    0.66
  -1 -12 -13    1.41    0.38
   1  12  13    0.85    0.38
  -1 -12 -12   17.61    0.75
   1  12  12   19.12    0.94
  -1 -12 -11    5.65    0.38
   1  12  11    5.74    0.47
  -1 -12 -10   80.80    2.73
   1  12  10   85.51    2.35
  -1 -12  -9    0.28    0.19
   1  12   9    0.38    0.28
  -1 -12  -8  144.19    3.67
   1  12   8  145.51    3.96
  -1 -12  -7   15.54    0.57
   1  12   7   16.48    0.66
  -1 -12  -6   95.69    2.64
   1  12   6  101.05    3.86
  -1 -12  -5   56.04    1.70
   1  12   5   58.30    1.70
  -1 -12  -4   42.95    1.60
   1  12   4   44.64    1.41
  -1 -12  -3   17.14    0.66
   1  12   3   16.29    0.94
  -1 -12  -2    7.53    0.38
   1  12   2    7.16    0.38
  -1 -12  -1   50.48    1.70
   1  12   1   50.95    1.51
  -1 -12   0    0.28    0.19
   1  12   0    0.38    0.09
  -1 -12   1   65.64    2.83
   1  12  -1   67.71    1.98
  -1 -12   2   10.45    0.47
   1  12  -2   11.30    0.47
  -1 -12   3   11.49    0.75
   1  12  -3   11.87    0.47
  -1 -12   4   30.61    1.13
   1  12  -4   30.80    1.22
  -1 -12   5   51.33    1.60
   1  12  -5   55.75    2.45
  -1 -12   6  121.40    3.39
   1  12  -6  127.99    3.86
  -1 -12   7    1.22    0.28
   1  12  -7    0.85    0.28
  -1 -12   8   99.92    2.83
   1  12  -8   96.44    3.01
  -1 -12   9   21.47    0.85
   1  12  -9   23.07    1.04
  -1 -12  10   66.40    2.26
   1  12 -10   71.20    2.17
  -1 -12  11   29.57    1.22
   1  12 -11   30.61    1.04
  -1 -12  12   19.31    0.75
   1  12 -12   20.72    0.75
  -1 -12  13   -0.28    0.47
   1  12 -13   -0.19    0.28
  -1 -12  14    0.66    0.75
   1  12 -14    1.79    0.38
  -1 -12  15   10.55    0.75
   1  12 -15   11.11    0.75
  -1 -12  16    2.54    0.75
   1  12 -16    2.26    0.47
  -1 -12  17   -0.28    0.66
   1  12 -17   -0.09    0.38
  -1 -12  18    1.13    0.94
   1  12 -18    0.75    0.66
  -1 -12  19   -0.09    0.85
   1  12 -19   -0.09    0.57
  -1 -12  20    0.94    1.04
   1  12 -20    1.04    0.75
  -1 -12  21    0.85    0.94
   1  12 -21    0.38    0.66
  -1 -12  22   -0.09    0.94
   1  12 -22    0.38    0.75
   1  13  22   -0.38    1.70
  -1 -13 -21    0.57    0.57
   1  13  21    0.00    0.75
  -1 -13 -20    3.67    0.66
   1  13  20    3.77    0.94
  -1 -13 -19    3.96    0.57
   1  13  19    2.83    0.75
  -1 -13 -18    0.19    0.47
   1  13  18    0.00    0.66
  -1 -13 -17    6.50    0.57
   1  13  17    5.46    0.75
  -1 -13 -16   21.47    1.04
   1  13  16   22.60    1.41
  -1 -13 -15    7.44    0.57
   1  13  15    7.72    1.04
  -1 -13 -14   14.50    0.75
   1  13  14   14.79    0.85
  -1 -13 -13   29.85    1.13
   1  13  13   29.01    1.13
  -1 -13 -12   46.43    1.32
   1  13  12   47.47    1.51
  -1 -13 -11    6.59    0.47
   1  13  11    7.35    0.57
  -1 -13 -10    0.00    0.28
   1  13  10    0.19    0.28
  -1 -13  -9   10.45    0.47
   1  13   9    9.70    0.47
   1  13   8  106.23    3.30
  -1 -13  -7    1.51    0.19
   1  13   7    1.41    0.28
  -1 -13  -6   16.67    0.66
   1  13   6   17.14    0.66
  -1 -13  -5    3.20    0.28
   1  13   5    3.30    0.28
  -1 -13  -4  102.09    2.92
   1  13   4  100.11    2.83
  -1 -13  -3  198.90    5.46
   1  13   3  196.17    5.27
  -1 -13  -2   78.83    2.35
   1  13   2   81.46    2.45
  -1 -13  -1   91.82    2.83
   1  13   1   89.19    2.35
  -1 -13   0    0.28    0.09
   1  13   0    0.28    0.09
  -1 -13   1   75.53    2.35
   1  13  -1   75.25    2.07
  -1 -13   2   87.59    2.83
   1  13  -2   95.03    3.96
  -1 -13   3  145.79    5.93
   1  13  -3  157.09    4.33
  -1 -13   4   88.06    2.64
   1  13  -4   92.86    2.73
  -1 -13   5   16.29    0.94
   1  13  -5   18.27    0.75
  -1 -13   6    5.09    0.38
   1  13  -6    6.97    0.38
  -1 -13   7    1.51    0.19
   1  13  -7    1.79    0.19
  -1 -13   8   29.95    1.04
   1  13  -8   32.59    1.22
  -1 -13   9    1.22    0.28
   1  13  -9    1.32    0.28
  -1 -13  10    5.84    0.38
   1  13 -10    7.35    0.38
  -1 -13  11    0.28    0.38
   1  13 -11    0.57    0.28
  -1 -13  12   28.35    1.04
   1  13 -12   30.14    1.32
  -1 -13  13    6.97    0.57
   1  13 -13    7.72    0.47
  -1 -13  14   42.76    1.70
   1  13 -14   42.76    1.79
  -1 -13  15    5.09    0.66
   1  13 -15    5.27    0.57
  -1 -13  16   17.05    1.04
   1  13 -16   20.25    1.41
  -1 -13  17    3.96    0.66
   1  13 -17    4.99    0.57
  -1 -13  18    1.13    0.94
   1  13 -18    1.22    0.47
  -1 -13  19    0.38    0.85
   1  13 -19    0.19    0.57
  -1 -13  20    3.11    1.13
   1  13 -20    3.30    0.75
  -1 -13  21    0.09    0.85
   1  13 -21   -0.47    0.57
  -1 -14 -21   -0.19    0.66
   1  14  21    0.47    1.22
  -1 -14 -20    0.47    0.47
   1  14  20    0.00    0.75
  -1 -14 -19    2.92    0.57
   1  14  19    2.92    0.94
  -1 -14 -18    2.07    0.57
   1  14  18    0.75    0.66
  -1 -14 -17    6.12    0.66
   1  14  17    4.24    0.85
  -1 -14 -16    0.09    0.47
   1  14  16   -0.19    0.47
  -1 -14 -15    5.09    0.47
   1  14  15    5.46    0.66
  -1 -14 -14    3.39    0.57
   1  14  14    3.86    0.66
  -1 -14 -13    0.19    0.28
   1  14  13    0.38    0.38
  -1 -14 -12    1.60    0.38
   1  14  12    2.07    0.38
  -1 -14 -11   12.43    0.57
   1  14  11   14.03    1.04
  -1 -14 -10    7.91    0.47
   1  14  10    9.04    0.75
  -1 -14  -9    8.10    0.47
   1  14   9    8.66    0.47
  -1 -14  -8   66.87    1.88
   1  14   8   68.94    1.88
  -1 -14  -7   25.71    0.85
   1  14   7   26.84    1.04
  -1 -14  -6    5.46    0.28
   1  14   6    5.56    0.38
  -1 -14  -5   14.41    0.57
   1  14   5   13.37    0.57
  -1 -14  -4    0.19    0.19
   1  14   4    0.28    0.28
  -1 -14  -3    5.27    0.47
   1  14   3    5.74    0.47
  -1 -14  -2   33.06    1.79
   1  14   2   32.96    1.04
  -1 -14  -1    0.09    0.09
  -1 -14   0    1.88    0.28
   1  14   0    1.98    0.28
  -1 -14   1   30.51    1.04
   1  14  -1   28.82    1.04
  -1 -14   2   28.35    1.04
   1  14  -2   28.44    0.94
   1  14  -3    0.75    0.19
  -1 -14   4   28.82    1.41
   1  14  -4   30.04    1.04
  -1 -14   5    8.01    0.47
   1  14  -5    8.85    0.47
  -1 -14   6    2.26    0.28
   1  14  -6    2.54    0.28
  -1 -14   7    4.05    0.38
   1  14  -7    5.18    0.38
  -1 -14   8   21.28    1.13
   1  14  -8   24.30    0.94
  -1 -14   9   10.08    0.47
   1  14  -9   11.49    0.57
  -1 -14  10   11.40    0.66
   1  14 -10   12.34    0.57
  -1 -14  11    0.75    0.38
   1  14 -11    0.85    0.28
  -1 -14  12    6.22    0.57
   1  14 -12    7.25    0.66
  -1 -14  13    3.86    0.66
   1  14 -13    3.58    0.47
  -1 -14  14    0.19    0.47
   1  14 -14    1.13    0.38
  -1 -14  15    1.98    0.57
   1  14 -15    1.79    0.57
  -1 -14  16    2.64    0.66
   1  14 -16    3.67    0.47
  -1 -14  17    0.38    1.04
   1  14 -17    1.88    0.57
  -1 -14  18    1.41    0.66
   1  14 -18    1.04    0.47
  -1 -14  19    4.24    0.85
   1  14 -19    3.48    0.66
  -1 -14  20    1.41    0.85
   1  14 -20    2.26    0.57
  -1 -14  21   -0.19    0.75
   1  14 -21    0.57    0.66
  -1 -15 -20    4.24    0.85
   1  15  20    3.48    0.94
  -1 -15 -19    0.19    0.66
  -1 -15 -18    0.57    0.47
   1  15  18    0.38    0.66
  -1 -15 -17    1.98    0.57
   1  15  17    1.51    0.66
  -1 -15 -16   23.83    1.41
   1  15  16   21.66    1.13
  -1 -15 -15    7.72    0.66
   1  15  15    7.44    0.75
  -1 -15 -14    5.56    0.47
   1  15  14    5.37    0.66
  -1 -15 -13   16.20    0.75
   1  15  13   16.01    1.04
  -1 -15 -12   40.78    1.41
   1  15  12   41.82    1.98
  -1 -15 -11    2.92    0.57
   1  15  11    2.26    0.47
  -1 -15 -10    1.88    0.38
  -1 -15  -9    6.88    0.38
   1  15   9    7.44    0.47
  -1 -15  -8   83.07    2.26
   1  15   8   91.73    3.86
  -1 -15  -7    0.57    0.28
   1  15   7    1.04    0.28
  -1 -15  -6   21.76    0.75
  -1 -15  -5    4.90    0.28
   1  15   5    4.90    0.47
  -1 -15  -4    9.51    0.47
   1  15   4   10.45    0.47
  -1 -15  -3    0.19    0.19
   1  15   3    0.00    0.19
  -1 -15  -2   41.53    1.51
   1  15   2   38.42    1.32
  -1 -15  -1    3.30    0.38
   1  15   1    2.54    0.28
  -1 -15   0   15.45    0.75
   1  15   0   15.45    0.57
   1  15  -1    0.19    0.09
  -1 -15   2   76.47    2.45
   1  15  -2   78.73    3.01
  -1 -15   3    0.75    0.19
   1  15  -3    0.94    0.19
  -1 -15   4   13.75    0.85
   1  15  -4   14.69    0.66
  -1 -15   5    1.51    0.28
   1  15  -5    1.60    0.28
  -1 -15   6   15.73    0.94
   1  15  -6   19.02    0.75
  -1 -15   7    0.09    0.19
   1  15  -7    0.00    0.19
  -1 -15   8   25.90    1.32
   1  15  -8   29.57    1.51
  -1 -15   9    1.98    0.57
   1  15  -9    2.17    0.28
  -1 -15  10    4.14    0.47
   1  15 -10    4.43    0.38
  -1 -15  11   11.58    0.75
   1  15 -11   13.84    0.66
  -1 -15  12   50.10    1.60
   1  15 -12   56.79    1.88
  -1 -15  13    0.75    0.47
   1  15 -13    0.75    0.38
  -1 -15  14    0.09    0.47
   1  15 -14    0.09    0.38
  -1 -15  15    6.97    0.75
   1  15 -15    8.66    0.94
  -1 -15  16    7.82    1.04
   1  15 -16    8.76    0.75
  -1 -15  17   -0.66    1.13
   1  15 -17    0.28    0.57
  -1 -15  18    1.04    0.66
   1  15 -18    1.51    0.47
  -1 -15  19    0.66    0.85
   1  15 -19    0.57    0.57
  -1 -15  20    3.30    0.75
   1  15 -20    4.52    0.66
  -1 -16 -19    0.75    0.47
   1  16  19    0.09    0.57
  -1 -16 -18    0.38    0.47
   1  16  18    0.19    0.85
  -1 -16 -17    0.57    0.47
   1  16  17    1.13    0.75
  -1 -16 -16    0.19    0.47
   1  16  16   -0.19    0.57
  -1 -16 -15    0.19    0.38
   1  16  15    0.00    0.57
  -1 -16 -14    0.47    0.38
   1  16  14    0.09    0.47
  -1 -16 -13    2.17    0.38
   1  16  13    3.01    0.75
  -1 -16 -12    0.09    0.38
   1  16  12    0.66    0.57
  -1 -16 -11    0.75    0.38
   1  16  11    0.28    0.38
  -1 -16 -10    1.51    0.47
   1  16  10    2.64    0.66
  -1 -16  -9    7.53    0.47
   1  16   9    7.53    0.66
  -1 -16  -8    5.46    0.28
   1  16   8    5.56    0.38
  -1 -16  -7   22.13    0.85
   1  16   7   20.25    0.75
  -1 -16  -6    2.54    0.28
   1  16   6    2.73    0.28
  -1 -16  -5   12.34    0.57
  -1 -16  -4    2.45    0.19
   1  16   4    2.17    0.38
  -1 -16  -3   12.81    0.57
   1  16   3   12.43    0.75
  -1 -16  -1   23.45    1.22
  -1 -16   0    1.51    0.19
   1  16   0    1.13    0.19
  -1 -16   1   25.71    1.04
   1  16  -1   22.98    0.94
  -1 -16   2    3.20    0.28
   1  16  -2    2.92    0.38
  -1 -16   3   45.77    1.60
   1  16  -3   48.69    1.51
  -1 -16   4    0.00    0.19
   1  16  -4   -0.09    0.19
  -1 -16   5    1.04    0.28
   1  16  -5    1.22    0.28
  -1 -16   6    1.79    0.38
   1  16  -6    1.88    0.28
  -1 -16   7    8.85    0.47
   1  16  -7   10.36    0.75
   1  16  -8    5.93    0.57
  -1 -16   9   22.98    0.85
   1  16  -9   26.46    1.04
  -1 -16  10    0.09    0.38
   1  16 -10   -0.09    0.38
  -1 -16  11    1.13    0.38
   1  16 -11    0.75    0.28
  -1 -16  12    2.83    0.57
   1  16 -12    2.64    0.47
  -1 -16  13    1.79    0.47
   1  16 -13    1.70    0.38
  -1 -16  14    1.79    0.57
   1  16 -14    1.51    0.47
  -1 -16  15    1.60    0.57
   1  16 -15    1.04    0.47
  -1 -16  16    0.00    0.57
   1  16 -16    0.09    0.57
  -1 -16  17    0.94    0.57
   1  16 -17    1.04    0.47
  -1 -16  18   -0.09    0.94
   1  16 -18   -0.38    0.66
  -1 -16  19    1.41    0.57
   1  16 -19    1.13    0.57
   1  16 -20    1.88    0.75
  -1 -17 -17    0.09    0.47
   1  17  17    0.00    0.57
  -1 -17 -16    6.31    0.57
   1  17  16    5.27    0.85
  -1 -17 -15    0.28    0.38
   1  17  15    0.28    0.57
  -1 -17 -14    1.60    0.38
   1  17  14    0.75    0.75
  -1 -17 -13    2.64    0.47
   1  17  13    2.83    0.66
  -1 -17 -12    9.04    0.57
   1  17  12    9.42    0.75
  -1 -17 -11    1.41    0.38
   1  17  11    1.98    0.47
  -1 -17 -10    4.24    0.28
   1  17  10    3.30    0.38
  -1 -17  -9    2.64    0.38
   1  17   9    3.01    0.47
  -1 -17  -8    3.48    0.28
   1  17   8    3.58    0.38
  -1 -17  -7    1.22    0.28
   1  17   7    1.22    0.28
  -1 -17  -6   27.97    0.94
  -1 -17  -5    0.19    0.19
   1  17   5    0.28    0.19
  -1 -17  -4    1.88    0.19
   1  17   4    1.32    0.19
  -1 -17  -3   13.37    0.57
   1  17   3   11.21    0.47
  -1 -17  -2   25.15    0.85
  -1 -17  -1   16.01    1.04
   1  17   1   14.03    0.57
  -1 -17   0    4.05    0.28
   1  17   0    3.77    0.28
   1  17  -1    2.07    0.19
  -1 -17   2   45.49    2.07
   1  17  -3   21.94    1.04
  -1 -17   4    0.00    0.28
  -1 -17   5   10.36    0.66
   1  17  -5   11.02    0.47
  -1 -17   6   20.63    0.85
   1  17  -6   23.92    0.94
  -1 -17   7    0.00    0.28
   1  17  -7    0.09    0.28
  -1 -17   8   24.49    0.94
   1  17  -8   30.61    1.22
  -1 -17   9    4.05    0.47
   1  17  -9    4.61    0.38
  -1 -17  10    2.73    0.38
   1  17 -10    3.86    0.47
  -1 -17  11    1.88    0.47
   1  17 -11    2.07    0.38
  -1 -17  12   24.11    1.51
   1  17 -12   30.80    1.22
  -1 -17  13    0.19    0.66
   1  17 -13    0.85    0.47
  -1 -17  14    1.70    0.57
   1  17 -14    2.45    0.47
  -1 -17  15    0.38    0.57
   1  17 -15    1.04    0.57
  -1 -17  16    3.48    0.66
   1  17 -16    5.56    0.57
  -1 -17  17   -0.19    0.57
   1  17 -17    0.00    0.57
  -1 -17  18    3.30    0.57
   1  17 -18    4.24    0.57
  -1 -18 -15    0.00    0.57
   1  18  15   -0.09    0.38
  -1 -18 -14    0.19    0.47
   1  18  14    1.04    0.66
  -1 -18 -13    0.85    0.47
   1  18  13    0.57    0.57
  -1 -18 -12    0.57    0.38
   1  18  12    0.75    0.47
  -1 -18 -11    3.39    0.38
   1  18  11    2.54    0.75
  -1 -18 -10    2.17    0.28
   1  18  10    2.26    0.47
  -1 -18  -9    1.22    0.28
   1  18   9    1.04    0.38
  -1 -18  -8   13.28    0.66
   1  18   8   16.20    1.13
  -1 -18  -7    4.14    0.28
   1  18   7    3.96    0.47
  -1 -18  -6    1.60    0.19
   1  18   6    1.13    0.28
  -1 -18  -5    0.19    0.19
   1  18   5    0.09    0.28
   1  18   4    2.17    0.19
  -1 -18   3   12.43    0.75
   1  18  -3   10.08    0.66
  -1 -18   4    3.20    0.28
   1  18  -4    3.48    0.28
  -1 -18   5    4.80    0.47
   1  18  -5    5.09    0.38
  -1 -18   6    1.13    0.28
   1  18  -6    1.13    0.28
  -1 -18   7    5.84    0.38
   1  18  -7    6.12    0.57
  -1 -18   8    5.18    0.57
   1  18  -8    5.56    0.38
  -1 -18   9    3.58    0.47
   1  18  -9    4.05    0.38
  -1 -18  10    2.45    0.38
   1  18 -10    3.30    0.38
  -1 -18  11    0.28    0.38
   1  18 -11    0.57    0.38
  -1 -18  12    1.41    0.47
   1  18 -12    1.13    0.38
  -1 -18  13    1.22    0.57
   1  18 -13    1.13    0.38
  -1 -18  14    0.09    0.57
   1  18 -14    0.28    0.38
  -1 -18  15   -0.19    0.47
   1  18 -15    0.00    0.47
  -1 -18  16    0.38    0.57
   1  18 -16    0.47    0.57
  -1 -19 -12    0.94    0.28
   1  19  12    1.13    0.75
  -1 -19 -11    0.00    0.28
   1  19  11   -0.09    0.47
  -1 -19 -10    3.01    0.38
   1  19  10    2.73    0.66
  -1 -19  -9    0.38    0.28
   1  19   9   -0.09    0.28
  -1 -19  -8    0.47    0.19
   1  19   8    0.28    0.28
  -1 -19  -7    0.28    0.28
   1  19   7    0.19    0.28
   1  19   6    6.69    0.47
   1  19  -4    0.66    0.19
   1  19  -5    2.35    0.28
  -1 -19   6    6.31    0.47
   1  19  -6    5.37    0.38
   1  19  -7    0.09    0.19
  -1 -19   8    6.40    0.66
   1  19  -8    8.01    0.47
  -1 -19   9    1.51    0.57
   1  19  -9    2.17    0.47
  -1 -19  10    1.41    0.38
   1  19 -10    1.70    0.38
  -1 -19  11    1.51    0.66
   1  19 -11    1.41    0.38
  -1 -19  12    1.98    0.38
   1  19 -12    2.26    0.57
  -1 -19  13    0.75    0.38
   1  19 -13    1.13    0.38
   1  20   9   -0.09    0.28
   1  20   8    0.38    0.19
   1  20  -6    0.28    0.09
  -1 -20   7    0.38    0.28
   1  20  -7    0.47    0.19
  -1 -20   8    1.22    0.38
   1  20  -8    1.04    0.28
  -1 -20   9    0.19    0.38
   1  20  -9    0.09    0.28
  -1 -20  10    0.19    0.57
   1  20 -10    0.28    0.28
  -2  21  -8    1.41    0.38
   2 -21   8    0.66    0.47
  -2  21  -7    0.28    0.38
   2 -21   7    0.28    0.38
  -2  21  -6    0.19    0.47
   2 -21   6   -0.09    0.47
   2 -21   5    1.60    0.47
  -2  21  -4    0.47    0.57
   2 -21   4    0.09    0.47
  -2  21  -3    0.00    0.38
   2 -21   3    0.00    0.28
  -2  21  -2   -0.19    0.38
   2 -21   2    0.28    0.47
  -2  21  -1   -0.09    0.38
   2 -21   1    0.00    0.28
  -2  21   0   -0.09    0.38
   2 -21   0    0.19    0.19
  -2  21   1    0.00    0.57
   2 -21  -1    0.00    0.28
  -2  21   2    1.98    0.28
   2 -21  -2    1.98    0.38
  -2  21   3    0.57    0.38
   2 -21  -3    0.57    0.28
  -2  21   4   -0.19    0.38
   2 -21  -4   -0.19    0.28
  -2  21   5    0.47    0.66
   2 -21  -5    0.94    0.38
  -2  21   6   -0.09    0.38
   2 -21  -6    0.19    0.28
  -2  21   7    0.75    0.47
   2 -21  -7    1.04    0.38
   2 -21  -8    0.75    0.57
  -2  20 -12    0.85    0.57
   2 -20  12    0.66    0.47
  -2  20 -11    1.70    0.85
   2 -20  11    1.51    0.75
  -2  20 -10    0.28    0.38
   2 -20  10    0.28    0.38
  -2  20  -9    0.66    0.38
   2 -20   9    0.66    0.38
  -2  20  -8    4.99    0.66
  -2  20  -7    0.66    0.47
   2 -20   7    0.57    0.47
  -2  20  -6   11.49    0.66
   2 -20   6    9.32    0.66
  -2  20  -5    2.35    0.47
   2 -20   5    1.79    0.38
  -2  20  -4   14.79    0.85
   2 -20   4   14.22    0.75
  -2  20  -3    0.19    0.28
   2 -20   3    0.47    0.28
  -2  20  -2    1.32    0.38
   2 -20   2    1.13    0.28
  -2  20  -1    1.04    0.28
   2 -20   1    1.32    0.28
  -2  20   0    2.45    0.38
   2 -20   0    3.20    0.38
  -2  20   1    3.20    0.47
   2 -20  -1    3.96    0.47
  -2  20   2    5.27    0.38
   2 -20  -2    6.03    0.47
  -2  20   3    0.09    0.28
   2 -20  -3    0.19    0.38
  -2  20   4   11.49    0.66
   2 -20  -4   13.18    0.94
  -2  20   5    0.94    0.47
   2 -20  -5    1.04    0.38
  -2  20   6    7.91    0.85
   2 -20  -6    7.06    0.57
  -2  20   7    0.28    0.38
   2 -20  -7    0.47    0.38
  -2  20   8    1.70    0.47
   2 -20  -8    2.26    0.47
  -2  20   9    1.60    0.47
   2 -20  -9    2.26    0.47
  -2  20  10   -0.09    0.75
   2 -20 -10    0.00    0.38
  -2  20  11    2.73    0.66
   2 -20 -11    2.92    0.47
  -2  19 -15    0.38    0.47
   2 -19  15    0.28    0.47
  -2  19 -14    0.28    0.47
   2 -19  14    0.00    0.66
  -2  19 -13   -0.19    0.66
   2 -19  13    0.75    1.04
  -2  19 -12    4.52    0.66
   2 -19  12    2.73    0.66
  -2  19 -11    0.00    0.38
   2 -19  11   -0.28    0.47
  -2  19 -10    0.57    0.38
   2 -19  10    0.00    0.47
  -2  19  -9    1.79    0.57
   2 -19   9    1.13    0.85
  -2  19  -8    1.41    0.47
   2 -19   8    1.32    0.57
  -2  19  -7    1.60    0.47
   2 -19   7    1.22    0.38
  -2  19  -6   19.97    0.85
   2 -19   6   15.82    0.75
  -2  19  -5    0.19    0.38
   2 -19   5   -0.38    0.38
  -2  19  -4    0.19    0.28
   2 -19   4    0.28    0.28
  -2  19  -3    0.00    0.38
   2 -19   3    0.00    0.28
  -2  19  -2    0.00    0.28
   2 -19   2    0.19    0.19
  -2  19  -1    0.75    0.38
   2 -19   1    1.04    0.38
  -2  19   0    0.57    0.38
   2 -19   0   -0.09    0.28
  -2  19   1    2.64    0.57
   2 -19  -1    2.35    0.38
  -2  19   2   16.20    0.75
  -2  19   3    0.19    0.47
   2 -19  -3    0.28    0.28
  -2  19   4    2.83    0.38
   2 -19  -4    2.92    0.38
  -2  19   5    0.19    0.38
   2 -19  -5    0.28    0.28
  -2  19   6    4.52    0.57
   2 -19  -6    4.24    0.47
  -2  19   7    0.09    0.38
   2 -19  -7    0.19    0.28
  -2  19   8    5.46    0.47
   2 -19  -8    6.12    0.47
  -2  19   9    1.60    0.66
   2 -19  -9    1.88    0.47
  -2  19  10    0.47    0.47
   2 -19 -10    0.00    0.47
  -2  19  11    2.64    0.94
   2 -19 -11    1.41    0.47
  -2  19  12    0.28    1.13
   2 -19 -12    0.38    0.47
  -2  19  13    0.38    0.57
   2 -19 -13    0.09    0.47
  -2  19  14    2.26    0.66
   2 -19 -14    2.54    0.47
  -2  18 -17    0.38    0.47
   2 -18  17    0.09    0.47
  -2  18 -16    2.07    0.66
   2 -18  16    1.88    0.75
  -2  18 -15    2.54    0.66
   2 -18  15    1.51    0.66
  -2  18 -14    9.61    0.94
   2 -18  14    6.69    1.41
  -2  18 -13    0.47    0.38
   2 -18  13    0.09    0.47
  -2  18 -12    3.86    0.57
   2 -18  12    2.92    0.66
  -2  18 -11    0.28    0.57
   2 -18  11    0.00    0.66
  -2  18 -10    2.07    0.57
   2 -18  10    1.98    0.47
  -2  18  -9    0.47    0.47
   2 -18   9    0.38    0.47
  -2  18  -8   11.96    1.04
   2 -18   8   10.64    0.66
  -2  18  -7    7.72    0.94
   2 -18   7    7.25    0.66
  -2  18  -6    2.45    0.47
   2 -18   6    1.32    0.47
  -2  18  -5   80.43    2.54
   2 -18   5   72.80    2.45
  -2  18  -4   64.23    2.26
   2 -18   4   61.31    1.98
  -2  18  -3    0.75    0.28
   2 -18   3    0.57    0.28
  -2  18  -2    5.46    0.47
   2 -18   2    4.90    0.47
  -2  18  -1    6.40    0.57
   2 -18   1    7.06    0.75
  -2  18   0   44.55    1.41
   2 -18   0   47.37    1.79
  -2  18   1   60.18    1.98
   2 -18  -1   59.80    1.88
  -2  18   2    2.35    0.38
   2 -18  -2    2.64    0.28
  -2  18   3    3.39    0.47
   2 -18  -3    4.24    0.47
  -2  18   4   11.11    0.57
   2 -18  -4   12.53    0.66
  -2  18   5    0.09    0.38
   2 -18  -5    0.00    0.28
  -2  18   6    4.99    0.66
   2 -18  -6    5.74    0.47
  -2  18   7   13.37    0.75
   2 -18  -7   14.22    0.66
  -2  18   8    6.31    0.57
   2 -18  -8    5.84    0.47
  -2  18   9    4.24    0.57
   2 -18  -9    4.71    0.38
  -2  18  10   14.60    0.85
   2 -18 -10   16.29    0.75
  -2  18  11   10.45    0.75
   2 -18 -11   10.36    0.66
  -2  18  12    1.79    0.57
   2 -18 -12    1.51    0.38
  -2  18  13    0.85    0.66
   2 -18 -13    0.28    0.47
  -2  18  14    8.38    1.51
   2 -18 -14    9.32    0.75
  -2  18  15    1.98    0.66
   2 -18 -15    1.22    0.66
  -2  18  16   -0.19    0.75
   2 -18 -16    1.04    0.47
  -2  18  17   -0.19    0.57
   2 -18 -17    0.28    0.38
  -2  17 -18   -0.28    0.66
   2 -17  18    0.19    0.75
  -2  17 -17    0.75    0.57
   2 -17  17    0.28    0.66
  -2  17 -16    0.19    0.57
   2 -17  16   -0.38    0.66
  -2  17 -15   -0.28    0.57
   2 -17  15    0.09    0.66
  -2  17 -14    0.85    0.47
   2 -17  14    0.66    0.57
  -2  17 -13    3.20    0.66
   2 -17  13    2.73    1.13
  -2  17 -12   11.68    0.85
   2 -17  12    8.48    0.75
  -2  17 -11    6.40    0.57
   2 -17  11    5.37    0.66
  -2  17 -10    6.22    0.57
   2 -17  10    5.46    0.57
  -2  17  -9    1.51    0.38
   2 -17   9    2.07    0.57
  -2  17  -8    2.73    0.38
   2 -17   8    2.26    0.38
  -2  17  -7   16.29    0.75
   2 -17   7   14.79    0.66
  -2  17  -6   18.93    0.85
   2 -17   6   16.86    0.75
  -2  17  -5   14.22    0.75
   2 -17   5   13.28    0.75
  -2  17  -4   10.74    0.57
   2 -17   4   10.55    0.57
  -2  17  -3    2.54    0.38
   2 -17   3    2.83    0.28
  -2  17  -2    0.28    0.28
   2 -17   2    0.28    0.47
  -2  17  -1   15.73    0.66
   2 -17   1   16.76    0.94
  -2  17   0    1.98    0.28
   2 -17   0    2.54    0.38
  -2  17   1    4.14    0.47
   2 -17  -1    4.05    0.38
  -2  17   2    9.79    0.57
   2 -17  -2    9.61    0.57
  -2  17   3    7.82    0.57
   2 -17  -3    8.76    0.57
  -2  17   4   24.30    0.94
   2 -17  -4   25.99    0.94
  -2  17   5   36.45    1.22
   2 -17  -5   35.98    1.22
  -2  17   6   17.33    0.85
   2 -17  -6   16.10    0.75
  -2  17   7    8.48    0.57
   2 -17  -7    9.42    0.47
  -2  17   8    6.69    0.85
   2 -17  -8    7.06    0.75
  -2  17   9    0.00    0.57
   2 -17  -9   -0.09    0.38
  -2  17  10    4.80    0.75
   2 -17 -10    4.24    0.47
  -2  17  11    0.00    0.57
   2 -17 -11    0.19    0.47
  -2  17  12    2.26    1.13
   2 -17 -12    3.58    0.47
  -2  17  13    7.06    0.66
   2 -17 -13    7.53    0.57
  -2  17  14    0.85    0.66
   2 -17 -14    0.38    0.38
  -2  17  15    1.41    1.04
   2 -17 -15    1.04    0.47
  -2  17  16   -0.19    0.66
   2 -17 -16   -0.19    0.47
  -2  17  17    0.66    0.75
   2 -17 -17    0.94    0.47
  -2  17  18    0.00    0.85
   2 -17 -18    0.57    0.57
  -2  17  19    0.19    1.04
   2 -17 -19    0.38    0.47
  -2  16 -18   11.40    1.13
   2 -16  18    9.14    1.51
  -2  16 -17    0.28    0.57
   2 -16  17    0.00    0.85
  -2  16 -16    0.09    0.47
   2 -16  16    0.85    0.66
  -2  16 -15    3.20    0.75
   2 -16  15    2.17    1.32
  -2  16 -14   30.51    1.41
   2 -16  14   26.18    1.88
  -2  16 -13    0.09    0.38
   2 -16  13    0.09    0.47
  -2  16 -12    4.43    0.47
   2 -16  12    3.86    0.66
  -2  16 -11    6.40    0.57
   2 -16  11    5.84    0.66
  -2  16 -10   31.64    1.32
   2 -16  10   27.03    1.70
  -2  16  -9    2.35    0.47
   2 -16   9    2.54    0.57
  -2  16  -8   12.43    0.75
   2 -16   8   10.64    0.66
  -2  16  -7    0.94    0.38
   2 -16   7    0.66    0.66
  -2  16  -6    5.18    0.38
   2 -16   6    5.09    0.47
  -2  16  -5   13.09    0.66
   2 -16   5   12.81    0.57
  -2  16  -4   61.22    2.64
   2 -16   4   57.45    1.79
  -2  16  -3   29.85    1.04
   2 -16   3   31.36    1.41
  -2  16  -2   12.15    0.57
   2 -16   2   11.87    0.57
  -2  16  -1   16.95    0.75
   2 -16   1   16.86    0.75
  -2  16   0  129.12    3.48
   2 -16   0  127.23    3.96
  -2  16   1   28.63    1.04
   2 -16  -1   27.22    1.60
  -2  16   2    6.59    0.38
   2 -16  -2    5.84    0.57
  -2  16   3    9.14    0.75
   2 -16  -3    9.14    0.57
  -2  16   4    9.14    0.57
   2 -16  -4    9.70    0.75
  -2  16   5    4.99    0.38
   2 -16  -5    4.61    0.38
  -2  16   6    2.73    0.38
   2 -16  -6    3.77    0.28
  -2  16   7    1.51    0.47
   2 -16  -7    0.75    0.38
  -2  16   8    8.19    1.13
   2 -16  -8    7.91    0.57
  -2  16   9    1.22    0.38
   2 -16  -9    0.94    0.28
  -2  16  10  121.21    3.58
   2 -16 -10  126.67    3.48
  -2  16  11   -0.38    0.38
   2 -16 -11   -0.09    0.28
  -2  16  12    0.47    0.47
   2 -16 -12    0.57    0.38
  -2  16  13    1.04    0.57
   2 -16 -13    0.66    0.57
  -2  16  14   25.80    1.22
   2 -16 -14   27.97    1.41
  -2  16  15    1.51    0.85
   2 -16 -15    1.13    0.85
  -2  16  16    1.51    0.66
   2 -16 -16    1.60    0.47
  -2  16  17    0.47    0.75
   2 -16 -17    0.57    0.57
  -2  16  18    6.78    1.13
   2 -16 -18    6.97    0.75
  -2  16  19   -0.28    0.75
   2 -16 -19    0.38    0.47
  -2  15 -19    0.38    0.57
   2 -15  19   -0.09    0.75
  -2  15 -18    2.45    0.66
   2 -15  18    1.88    0.75
  -2  15 -17    0.09    0.75
   2 -15  17    0.94    1.04
  -2  15 -16    0.19    0.57
   2 -15  16    0.47    0.57
  -2  15 -15    0.00    0.47
   2 -15  15    0.47    0.57
  -2  15 -14    1.98    0.66
   2 -15  14    1.70    0.75
  -2  15 -13    2.92    0.57
   2 -15  13    3.11    0.66
  -2  15 -12    5.46    0.57
   2 -15  12    4.33    0.75
  -2  15 -11   19.12    0.85
   2 -15  11   17.52    1.13
  -2  15 -10    7.16    0.57
   2 -15  10    6.31    0.57
  -2  15  -9   41.25    1.41
   2 -15   9   38.24    1.22
  -2  15  -8    9.98    0.57
   2 -15   8    9.14    0.57
  -2  15  -7   30.98    1.13
   2 -15   7   30.14    1.04
  -2  15  -6   37.20    1.60
   2 -15   6   37.48    1.32
  -2  15  -5   29.38    1.04
   2 -15   5   26.37    1.32
  -2  15  -4    0.75    0.28
   2 -15   4    0.57    0.28
  -2  15  -3    1.04    0.28
   2 -15   3    1.22    0.28
  -2  15  -2    1.60    0.28
   2 -15   2    1.51    0.28
  -2  15  -1    4.71    0.66
   2 -15   1    5.46    0.66
  -2  15   0    1.51    0.38
   2 -15   0    1.60    0.28
  -2  15   1    4.61    0.38
   2 -15  -1    5.09    0.47
  -2  15   2   32.21    1.13
   2 -15  -2   29.48    1.04
  -2  15   3    8.19    0.47
   2 -15  -3    8.95    0.47
  -2  15   4    1.04    0.38
   2 -15  -4    0.85    0.28
  -2  15   5   63.19    1.79
   2 -15  -5   64.70    1.88
  -2  15   6    0.85    0.38
   2 -15  -6    0.38    0.28
  -2  15   7   34.47    1.13
   2 -15  -7   32.96    1.32
  -2  15   8   -0.19    0.47
   2 -15  -8    0.19    0.28
  -2  15   9    0.66    0.47
   2 -15  -9    0.66    0.28
  -2  15  10   31.64    1.32
   2 -15 -10   33.24    1.32
  -2  15  11    3.39    0.66
   2 -15 -11    3.39    0.47
  -2  15  12   -0.19    0.47
   2 -15 -12    0.09    0.38
  -2  15  13   -0.19    0.57
   2 -15 -13   -0.09    0.38
  -2  15  14   15.35    0.85
   2 -15 -14   15.82    0.85
  -2  15  15    6.31    0.75
   2 -15 -15    6.40    0.57
  -2  15  16    6.31    0.94
   2 -15 -16    7.25    0.75
  -2  15  17    2.54    0.85
   2 -15 -17    3.20    0.66
  -2  15  18    3.39    0.85
   2 -15 -18    3.20    0.57
  -2  15  19    0.47    0.66
   2 -15 -19    0.75    0.47
  -2  15  20    0.85    0.85
   2 -15 -20    0.66    0.57
  -2  14 -20    0.28    0.94
  -2  14 -19    0.94    0.57
   2 -14  19   -0.38    0.94
  -2  14 -18   28.63    1.41
   2 -14  18   18.93    1.22
  -2  14 -17    6.78    0.85
   2 -14  17    5.56    0.94
  -2  14 -16    0.57    0.57
   2 -14  16    0.66    0.75
  -2  14 -15    4.33    0.57
   2 -14  15    4.33    0.66
  -2  14 -14   28.07    1.13
   2 -14  14   23.36    1.22
  -2  14 -13    0.75    0.38
   2 -14  13    1.04    0.47
  -2  14 -12    0.38    0.47
   2 -14  12   -0.47    1.04
  -2  14 -11    0.19    0.47
   2 -14  11    0.00    0.47
  -2  14 -10   82.22    2.92
   2 -14  10   82.69    2.45
  -2  14  -9   11.40    0.57
   2 -14   9   10.74    0.75
  -2  14  -8   47.09    1.79
   2 -14   8   44.92    1.51
  -2  14  -7   61.22    1.98
   2 -14   7   58.86    1.98
  -2  14  -6   57.45    2.07
   2 -14   6   53.02    1.88
  -2  14  -5   68.37    2.35
   2 -14   5   66.87    2.35
  -2  14  -4   52.83    1.70
   2 -14   4   48.60    2.26
  -2  14  -3    0.19    0.19
   2 -14   3    0.00    0.19
  -2  14  -2    9.32    0.57
   2 -14   2    8.95    0.57
  -2  14  -1    6.69    0.47
   2 -14   1    7.72    0.47
  -2  14   0  183.93    5.37
   2 -14   0  175.08    4.90
  -2  14   1  122.62    3.77
   2 -14  -1  114.71    3.39
  -2  14   2   37.86    1.32
   2 -14  -2   34.75    1.60
  -2  14   3    0.09    0.19
   2 -14  -3    0.09    0.19
  -2  14   4   34.56    1.13
   2 -14  -4   33.72    1.13
  -2  14   5    0.85    0.38
   2 -14  -5    1.13    0.28
  -2  14   6   75.91    2.07
   2 -14  -6   76.10    2.92
  -2  14   7   30.98    1.22
   2 -14  -7   29.20    1.22
  -2  14   8    0.38    0.38
   2 -14  -8    0.28    0.28
  -2  14   9    5.37    0.47
   2 -14  -9    5.37    0.38
  -2  14  10   35.98    1.22
   2 -14 -10   38.05    1.32
  -2  14  11   27.88    1.04
   2 -14 -11   27.41    1.04
  -2  14  12    0.47    0.47
   2 -14 -12   -0.19    0.38
  -2  14  13    7.91    0.66
   2 -14 -13    8.01    0.57
  -2  14  14   46.81    1.60
   2 -14 -14   46.81    1.79
  -2  14  15    4.61    0.66
   2 -14 -15    3.96    0.57
  -2  14  16   -0.19    0.75
   2 -14 -16    0.09    0.47
  -2  14  17    3.01    0.75
   2 -14 -17    2.54    0.57
  -2  14  18   13.94    1.04
   2 -14 -18   17.33    1.04
  -2  14  19   -0.09    0.94
   2 -14 -19    0.28    0.57
  -2  14  20    3.20    1.22
   2 -14 -20    2.92    0.75
  -2  14  21    0.19    1.13
  -2  13 -20    2.26    0.66
   2 -13  20    0.85    0.85
  -2  13 -19    7.91    0.85
   2 -13  19    6.97    1.22
  -2  13 -18    3.48    0.66
   2 -13  18    2.17    0.85
  -2  13 -17    6.78    0.75
   2 -13  17    5.46    1.04
  -2  13 -16    0.09    0.66
  -2  13 -15    9.32    1.04
   2 -13  15    7.06    0.85
  -2  13 -14    1.22    0.38
   2 -13  14    1.51    0.57
  -2  13 -13    0.19    0.38
   2 -13  13   -0.38    0.57
  -2  13 -12   82.03    2.54
   2 -13  12   81.46    2.35
  -2  13 -11   12.43    0.75
   2 -13  11   11.02    0.66
  -2  13 -10   63.48    2.26
   2 -13  10   61.22    2.07
  -2  13  -9   64.51    1.98
   2 -13   9   63.57    2.07
  -2  13  -8   30.98    1.13
   2 -13   8   28.82    1.13
  -2  13  -7    1.51    0.28
   2 -13   7    1.79    0.38
  -2  13  -6   96.63    4.05
   2 -13   6   83.54    2.35
  -2  13  -5    0.09    0.28
   2 -13   5    0.09    0.19
  -2  13  -4   21.00    0.94
   2 -13   4   21.38    0.75
  -2  13  -3   16.39    0.66
   2 -13   3   15.54    0.66
  -2  13  -2    6.40    0.47
   2 -13   2    5.93    0.47
  -2  13  -1    2.73    0.38
   2 -13   1    2.54    0.38
  -2  13   0    9.51    0.57
   2 -13   0    9.04    0.47
  -2  13   1   14.13    0.85
   2 -13  -1   12.24    0.57
  -2  13   2   78.92    2.92
   2 -13  -2   70.54    2.17
  -2  13   3    0.38    0.28
   2 -13  -3    0.38    0.19
  -2  13   4   53.87    1.51
   2 -13  -4   52.83    1.88
  -2  13   5    4.71    0.38
   2 -13  -5    4.33    0.38
  -2  13   6   97.19    2.92
   2 -13  -6   96.34    3.01
  -2  13   7    1.79    0.28
   2 -13  -7    1.60    0.19
  -2  13   8   95.31    2.83
   2 -13  -8   76.94    3.86
  -2  13   9   30.33    1.70
   2 -13  -9   26.84    1.41
  -2  13  10   20.81    1.32
   2 -13 -10   21.47    0.85
  -2  13  11   18.93    0.85
   2 -13 -11   18.27    0.75
  -2  13  12   12.90    0.66
   2 -13 -12   11.77    0.57
  -2  13  13   20.44    1.13
   2 -13 -13   21.47    1.04
  -2  13  14    2.26    0.75
   2 -13 -14    3.20    0.47
  -2  13  15    7.06    0.85
   2 -13 -15    7.25    0.66
  -2  13  16   10.17    0.75
   2 -13 -16   12.15    0.75
  -2  13  17    0.57    0.66
   2 -13 -17    0.57    0.47
  -2  13  18    1.70    1.13
   2 -13 -18    1.32    0.57
  -2  13  19    4.71    1.13
   2 -13 -19    4.05    0.85
  -2  13  20    0.09    0.94
   2 -13 -20   -0.38    0.57
  -2  13  21    0.28    0.94
   2 -13 -21    0.38    0.57
  -2  12 -21    4.43    1.04
  -2  12 -20    5.37    0.85
   2 -12  20    4.80    0.94
  -2  12 -19    6.69    0.85
   2 -12  19    5.46    1.13
  -2  12 -18   12.15    0.94
   2 -12  18   10.45    1.13
  -2  12 -17    8.48    0.75
   2 -12  17    7.63    1.22
  -2  12 -16   32.49    1.32
   2 -12  16   30.70    1.51
  -2  12 -15   14.88    1.13
   2 -12  15   14.41    1.04
  -2  12 -14   11.11    0.66
   2 -12  14    9.42    0.75
  -2  12 -13    5.65    0.57
   2 -12  13    6.31    0.85
  -2  12 -12    0.47    0.38
   2 -12  12    0.47    0.47
  -2  12 -11    1.51    0.38
   2 -12  11    1.79    0.47
  -2  12 -10   24.67    1.13
   2 -12  10   26.65    1.04
  -2  12  -9    0.09    0.28
   2 -12   9    0.47    0.38
  -2  12  -8   75.25    2.35
   2 -12   8   76.94    2.17
  -2  12  -7   20.53    0.94
   2 -12   7   21.76    0.75
  -2  12  -6  109.62    3.48
   2 -12   6  114.43    3.39
  -2  12  -5  118.85    3.48
   2 -12   5  123.19    3.58
  -2  12  -4   37.58    1.32
   2 -12   4   39.08    1.51
  -2  12  -3  561.40   13.94
   2 -12   3  589.18   21.19
  -2  12  -2    4.90    0.38
   2 -12   2    4.52    0.57
  -2  12  -1  374.36    9.23
   2 -12   1  370.03    9.42
  -2  12   0    3.39    0.28
   2 -12   0    2.17    0.28
  -2  12   1  213.69    5.65
   2 -12  -1  218.40    6.22
  -2  12   2   46.15    1.32
   2 -12  -2   43.98    1.51
  -2  12   3  152.38    3.96
   2 -12  -3  148.33    4.24
  -2  12   4  241.94    6.03
   2 -12  -4  233.09    6.59
  -2  12   5    8.66    0.47
   2 -12  -5    8.10    0.47
  -2  12   6  158.60    4.61
   2 -12  -6  160.20    4.43
  -2  12   7    2.35    0.47
   2 -12  -7    2.83    0.28
  -2  12   8    9.14    0.57
   2 -12  -8    9.42    0.47
  -2  12   9    6.03    0.57
   2 -12  -9    5.37    0.75
  -2  12  10    7.44    0.57
   2 -12 -10    6.40    0.47
  -2  12  11    6.03    0.66
   2 -12 -11    6.03    0.47
  -2  12  12   24.11    1.22
   2 -12 -12   22.23    1.04
  -2  12  13   23.92    1.04
   2 -12 -13   21.76    0.94
  -2  12  14   56.98    3.39
   2 -12 -14   58.67    1.88
  -2  12  15   18.55    1.13
   2 -12 -15   20.25    0.94
  -2  12  16   70.73    2.35
   2 -12 -16   73.46    2.45
  -2  12  17   22.51    1.22
   2 -12 -17   22.89    1.04
  -2  12  18    4.99    0.85
   2 -12 -18    6.12    0.66
  -2  12  19    5.46    1.13
   2 -12 -19    6.59    0.85
  -2  12  20    0.47    0.94
   2 -12 -20    0.47    0.57
  -2  12  21    0.00    0.94
   2 -12 -21    0.00    0.57
  -2  11 -21    0.19    0.66
   2 -11  21   -0.09    0.85
  -2  11 -20    2.54    0.66
   2 -11  20    1.51    0.94
  -2  11 -19    1.22    0.57
   2 -11  19    1.51    0.85
  -2  11 -18   14.88    0.94
   2 -11  18   12.81    1.13
  -2  11 -17    0.57    0.47
   2 -11  17    0.00    0.66
  -2  11 -16   23.83    1.04
   2 -11  16   19.78    1.22
  -2  11 -15    5.84    0.57
   2 -11  15    5.18    0.75
  -2  11 -14   15.54    0.75
   2 -11  14   13.84    0.85
  -2  11 -13   17.61    0.94
   2 -11  13   17.71    0.94
  -2  11 -12   26.37    1.13
   2 -11  12   26.18    1.04
  -2  11 -11   32.40    1.04
   2 -11  11   34.85    1.70
  -2  11 -10  260.40    7.16
   2 -11  10  260.69    6.88
  -2  11  -9    8.29    0.47
   2 -11   9    8.95    0.57
  -2  11  -8  172.25    5.18
   2 -11   8  172.91    6.78
  -2  11  -7   18.93    0.85
   2 -11   7   19.31    0.85
  -2  11  -6   43.51    1.41
   2 -11   6   48.22    1.41
  -2  11  -5    7.25    0.47
   2 -11   5    8.29    0.57
  -2  11  -4   16.48    0.66
   2 -11   4   16.76    0.66
  -2  11  -3    4.33    0.28
   2 -11   3    4.14    0.28
  -2  11  -2    0.85    0.19
   2 -11   2    1.60    0.28
  -2  11  -1    1.70    0.28
   2 -11   1    1.22    0.38
  -2  11   0   70.73    2.07
   2 -11   0   70.92    2.26
  -2  11   1    1.04    0.28
   2 -11  -1    0.75    0.19
  -2  11   2   11.58    0.47
   2 -11  -2   11.68    0.57
  -2  11   3    2.83    0.28
   2 -11  -3    2.92    0.38
  -2  11   4  223.11    5.65
   2 -11  -4  223.77    8.85
  -2  11   5   16.86    0.66
   2 -11  -5   15.63    0.66
  -2  11   6  207.66    5.27
   2 -11  -6  202.95    5.46
  -2  11   7   23.54    1.04
   2 -11  -7   22.32    0.94
  -2  11   8  149.65    4.33
   2 -11  -8  157.18    4.33
  -2  11   9    6.50    0.47
   2 -11  -9    5.27    0.38
  -2  11  10  164.34    4.61
   2 -11 -10  161.52    4.52
  -2  11  11   18.08    0.75
   2 -11 -11   17.05    0.75
  -2  11  12   21.10    1.13
   2 -11 -12   19.40    1.04
  -2  11  13   -0.09    0.47
   2 -11 -13    0.38    0.38
  -2  11  14   25.52    1.22
   2 -11 -14   26.65    1.22
  -2  11  15   11.40    0.75
   2 -11 -15   11.21    0.66
  -2  11  16    0.09    0.47
   2 -11 -16    0.28    0.38
  -2  11  17    3.58    1.13
   2 -11 -17    3.39    0.57
  -2  11  18    1.13    1.13
   2 -11 -18    0.66    0.66
  -2  11  19    0.19    0.94
   2 -11 -19    1.60    0.57
  -2  11  20   19.68    1.32
   2 -11 -20   23.36    1.22
  -2  11  21    0.47    0.94
   2 -11 -21    0.38    0.47
  -2  11  22   -0.38    1.22
   2 -11 -22    0.09    0.75
  -2  10 -21    3.77    0.75
   2 -10  21    2.54    1.32
  -2  10 -20   25.90    1.32
   2 -10  20   22.60    1.41
  -2  10 -19    0.66    0.66
   2 -10  19    0.66    0.75
  -2  10 -18   -0.94    0.94
   2 -10  18    0.00    1.32
  -2  10 -17    8.38    0.75
   2 -10  17    7.72    0.94
  -2  10 -16  118.01    3.77
   2 -10  16  108.87    4.61
  -2  10 -15   13.84    0.85
   2 -10  15   14.79    1.32
  -2  10 -14   19.59    1.13
   2 -10  14   19.02    0.94
  -2  10 -13   40.50    1.79
   2 -10  13   39.84    1.60
  -2  10 -12  149.18    3.96
   2 -10  12  155.77    4.24
  -2  10 -11   16.48    0.75
   2 -10  11   17.89    0.75
  -2  10 -10    1.13    0.28
   2 -10  10    0.66    0.38
  -2  10  -9   68.00    2.26
   2 -10   9   66.58    3.39
  -2  10  -8   50.29    1.51
   2 -10   8   53.59    1.70
  -2  10  -7    0.85    0.28
   2 -10   7    0.75    0.28
  -2  10  -6   51.04    1.60
   2 -10   6   53.21    1.60
  -2  10  -5    2.45    0.28
   2 -10   5    2.26    0.28
  -2  10  -4   65.55    1.98
   2 -10   4   64.32    2.07
  -2  10  -3  708.79   17.14
   2 -10   3  729.03   17.89
  -2  10  -2  824.53   20.06
   2 -10   2  850.34   20.91
  -2  10  -1  296.28    7.63
   2 -10   1  301.37   11.21
  -2  10   0   16.10    0.66
   2 -10   0   14.69    0.57
  -2  10   1    7.91    0.38
   2 -10  -1    7.72    0.38
  -2  10   2  112.35    3.20
   2 -10  -2  106.89    3.39
  -2  10   3  224.43    6.03
   2 -10  -3  205.97    5.84
  -2  10   4  165.09    4.24
   2 -10  -4  158.03    4.61
  -2  10   5   62.82    1.79
   2 -10  -5   61.03    1.98
  -2  10   6    1.70    0.28
  -2  10   7  204.46    5.27
   2 -10  -7  198.90    5.74
  -2  10   8  124.79    3.30
   2 -10  -8  118.57    3.20
  -2  10   9    0.66    0.28
   2 -10  -9    0.66    0.28
  -2  10  10   17.14    0.75
   2 -10 -10   18.93    0.75
  -2  10  11    0.47    0.38
   2 -10 -11    0.75    0.28
  -2  10  12  164.91    4.43
   2 -10 -12  159.73    4.80
  -2  10  13  115.65    3.39
   2 -10 -13  115.65    3.48
  -2  10  14    1.41    0.66
   2 -10 -14    1.41    0.57
  -2  10  15    9.89    0.75
   2 -10 -15    9.51    0.57
  -2  10  16   94.65    2.83
   2 -10 -16   95.03    3.01
  -2  10  17    2.45    0.75
   2 -10 -17    1.51    0.57
  -2  10  18    2.17    0.85
   2 -10 -18    2.73    0.66
  -2  10  19   -0.28    0.75
   2 -10 -19    0.19    0.57
  -2  10  20   10.27    1.04
   2 -10 -20   10.55    0.85
  -2  10  21    0.57    0.94
   2 -10 -21    0.00    0.57
  -2  10  22    4.52    1.32
   2 -10 -22    3.77    1.41
  -2   9 -22   -0.09    0.66
   2  -9  22    0.28    0.94
  -2   9 -21    0.00    0.66
   2  -9  21    0.75    0.94
  -2   9 -20    0.85    0.66
   2  -9  20    0.09    0.94
  -2   9 -19   21.38    1.13
   2  -9  19   22.41    1.32
  -2   9 -18   10.27    0.85
   2  -9  18   10.45    1.13
  -2   9 -17    7.53    0.66
   2  -9  17    7.63    0.85
  -2   9 -16    8.57    0.75
   2  -9  16    7.53    0.75
  -2   9 -15   38.71    1.60
   2  -9  15   41.25    1.60
  -2   9 -14    0.57    0.38
   2  -9  14    0.85    0.57
  -2   9 -13   21.00    0.94
   2  -9  13   19.31    0.94
  -2   9 -12   24.30    0.94
   2  -9  12   24.86    1.04
  -2   9 -11   36.54    1.41
   2  -9  11   37.86    1.32
  -2   9 -10    2.07    0.38
   2  -9  10    2.35    0.47
  -2   9  -9  294.59    8.19
   2  -9   9  315.21    8.10
  -2   9  -8   30.61    1.04
   2  -9   8   31.08    1.13
  -2   9  -7  119.61    3.39
   2  -9   7  127.61    3.39
  -2   9  -6    3.58    0.28
   2  -9   6    3.11    0.38
  -2   9  -5    6.40    0.38
   2  -9   5    7.35    0.38
  -2   9  -4   38.33    1.22
   2  -9   4   38.90    1.22
  -2   9  -3  137.59    3.96
   2  -9   3  143.43    3.96
  -2   9  -2   28.91    1.04
   2  -9   2   29.85    1.04
  -2   9  -1   26.84    1.32
   2  -9   1   26.75    0.94
  -2   9   0   40.59    1.32
   2  -9   0   40.87    1.32
  -2   9   1   46.24    1.79
   2  -9  -1   46.43    1.60
  -2   9   2   75.34    2.35
   2  -9  -2   74.21    2.35
  -2   9   3  145.98    6.69
   2  -9  -3  146.16    4.33
  -2   9   4   65.27    2.07
   2  -9  -4   64.42    2.17
  -2   9   5   97.00    2.83
   2  -9  -5   93.71    2.73
  -2   9   6    8.95    0.66
   2  -9  -6    8.76    0.47
  -2   9   7   39.08    1.32
   2  -9  -7   38.90    1.41
  -2   9   8   32.77    1.04
   2  -9  -8   33.15    1.22
  -2   9   9  203.33    5.18
   2  -9  -9  193.63    5.09
  -2   9  10    1.60    0.38
   2  -9 -10    1.51    0.28
  -2   9  11   69.03    2.07
   2  -9 -11   65.36    2.54
  -2   9  12    0.09    0.38
   2  -9 -12    0.47    0.28
  -2   9  13   21.66    1.04
   2  -9 -13   22.23    1.22
  -2   9  14    7.06    0.66
   2  -9 -14    6.78    0.57
  -2   9  15   11.49    0.66
   2  -9 -15   11.77    0.66
  -2   9  16    0.00    0.47
   2  -9 -16    0.38    0.38
  -2   9  17    4.90    0.75
   2  -9 -17    5.65    0.66
  -2   9  18    3.48    0.85
   2  -9 -18    4.99    0.75
  -2   9  19   60.18    2.64
   2  -9 -19   61.78    2.35
  -2   9  20   10.64    1.04
   2  -9 -20   10.45    0.94
  -2   9  21    5.18    1.04
   2  -9 -21    6.22    0.75
  -2   9  22    0.28    0.94
   2  -9 -22    1.04    0.66
  -2   9  23   -0.09    1.32
   2  -9 -23    0.28    0.94
  -2   8 -22    0.66    0.85
   2  -8  22   -0.28    1.13
  -2   8 -21    7.72    0.85
   2  -8  21    5.84    0.94
  -2   8 -20   38.24    1.88
   2  -8  20   33.72    1.70
  -2   8 -19    1.60    0.57
   2  -8  19    1.60    0.94
  -2   8 -18    2.35    0.47
   2  -8  18    3.96    0.75
  -2   8 -17    1.32    0.47
   2  -8  17    0.94    0.66
  -2   8 -16   98.13    3.11
   2  -8  16   96.53    3.01
  -2   8 -15    0.57    0.38
   2  -8  15    0.57    0.57
  -2   8 -14    3.58    0.47
   2  -8  14    2.92    0.57
  -2   8 -13   -0.09    0.28
   2  -8  13    1.32    0.47
  -2   8 -12  482.48   13.18
   2  -8  12  512.14   16.95
  -2   8 -11   65.83    1.98
   2  -8  11   67.53    2.07
  -2   8 -10    0.94    0.28
   2  -8  10    0.57    0.38
  -2   8  -9    3.39    0.28
   2  -8   9    3.77    0.28
  -2   8  -8    0.38    0.19
   2  -8   8    0.19    0.28
  -2   8  -7   40.40    1.32
   2  -8   7   41.53    1.32
  -2   8  -6  314.18    8.19
   2  -8   6  330.09    8.38
  -2   8  -5  247.03    6.59
   2  -8   5  262.00    6.78
  -2   8  -4    2.54    0.19
   2  -8   4    2.07    0.28
  -2   8  -3  200.69    5.46
   2  -8   3  208.51    7.53
  -2   8  -2 1735.89   56.22
   2  -8   2 1737.12   40.40
  -2   8  -1  306.08    7.82
   2  -8   1  304.38    7.82
  -2   8   0  203.43    5.37
   2  -8   0  204.74    5.65
  -2   8   1  253.15    6.88
   2  -8  -1  255.98    7.06
  -2   8   2  571.76   14.41
   2  -8  -2  553.77   14.13
  -2   8   3   86.46    2.64
   2  -8  -3   84.95    2.64
  -2   8   4   67.15    2.17
   2  -8  -4   67.24    2.17
  -2   8   5    2.92    0.28
   2  -8  -5    2.83    0.19
  -2   8   6    3.30    0.28
   2  -8  -6    1.88    0.28
  -2   8   7   56.60    1.70
   2  -8  -7   55.00    1.88
  -2   8   8  520.71   12.53
   2  -8  -8  486.34   12.24
  -2   8   9    5.56    0.38
   2  -8  -9    4.99    0.38
  -2   8  10   10.27    0.57
   2  -8 -10   11.21    0.57
  -2   8  11   21.76    0.94
   2  -8 -11   22.32    0.94
  -2   8  12  491.80   11.77
   2  -8 -12  472.68   11.68
  -2   8  13   17.23    0.94
   2  -8 -13   17.14    0.85
  -2   8  14   22.98    1.04
   2  -8 -14   22.23    0.94
  -2   8  15    8.10    0.66
   2  -8 -15    8.01    0.57
  -2   8  16   42.47    1.51
   2  -8 -16   42.85    1.60
  -2   8  17    5.74    0.94
   2  -8 -17    6.78    0.57
  -2   8  18    3.77    0.75
   2  -8 -18    5.93    0.57
  -2   8  19   12.62    1.13
   2  -8 -19   13.09    0.94
  -2   8  20   24.30    1.32
   2  -8 -20   27.41    1.22
  -2   8  21    3.48    0.85
   2  -8 -21    3.67    0.57
  -2   8  22   12.90    1.32
   2  -8 -22   14.88    1.04
  -2   8  23   -0.57    0.94
   2  -8 -23   -0.19    0.66
  -2   7 -22    2.54    0.75
   2  -7  22    1.22    1.13
  -2   7 -21    2.73    0.66
   2  -7  21    2.35    0.94
  -2   7 -20    0.28    0.47
   2  -7  20    0.38    0.85
  -2   7 -19   12.71    0.85
   2  -7  19   11.96    1.13
  -2   7 -18   10.64    0.85
   2  -7  18   10.45    0.94
  -2   7 -17    0.57    0.38
   2  -7  17    0.19    0.57
  -2   7 -16   39.37    1.88
   2  -7  16   38.71    1.70
  -2   7 -15   40.69    1.70
   2  -7  15   37.48    1.60
  -2   7 -14   62.91    2.35
   2  -7  14   64.51    2.07
  -2   7 -13    6.78    0.47
   2  -7  13    6.31    0.57
  -2   7 -12    3.77    0.38
   2  -7  12    3.58    0.57
  -2   7 -11    4.33    0.38
   2  -7  11    5.65    0.47
  -2   7 -10  357.78    9.61
   2  -7  10  370.40   10.17
  -2   7  -9  231.58    6.12
   2  -7   9  241.57    6.12
  -2   7  -8  204.46    5.37
   2  -7   8  213.88    5.46
  -2   7  -7  204.27    5.56
   2  -7   7  218.96    6.03
  -2   7  -6    5.27    0.38
   2  -7   6    5.37    0.38
  -2   7  -5  248.91    6.69
   2  -7   5  264.36    6.88
  -2   7  -4  147.77    4.14
   2  -7   4  156.62    4.14
  -2   7  -3   43.04    1.41
   2  -7   3   45.86    1.51
  -2   7  -2    0.28    0.19
   2  -7   2    0.38    0.19
  -2   7  -1    6.50    0.38
   2  -7   1    6.31    0.38
  -2   7   0   45.21    1.41
   2  -7   0   44.36    1.41
  -2   7   1  381.61    9.79
   2  -7  -1  370.69    9.51
  -2   7   2   73.46    2.45
   2  -7  -2   70.63    2.26
  -2   7   3  716.98   17.71
   2  -7  -3  710.58   17.61
  -2   7   4  212.65    8.01
   2  -7  -4  211.15    5.93
  -2   7   5  174.14    4.80
   2  -7  -5  168.39    4.71
  -2   7   6  270.48    7.16
   2  -7  -6  271.52    7.44
  -2   7   7   54.72    1.88
   2  -7  -7   54.62    1.88
  -2   7   8   67.15    1.98
   2  -7  -8   64.89    1.98
  -2   7   9   10.64    0.57
   2  -7  -9   10.64    0.57
  -2   7  10  482.00   11.77
   2  -7 -10  474.38   11.68
  -2   7  11   10.17    0.66
   2  -7 -11   10.55    0.57
  -2   7  12   52.17    2.26
   2  -7 -12   53.02    1.70
  -2   7  13   16.86    0.85
   2  -7 -13   17.99    0.85
  -2   7  14   15.16    0.75
   2  -7 -14   13.37    0.75
  -2   7  15   19.40    1.51
   2  -7 -15   20.81    0.94
  -2   7  16   45.11    1.79
   2  -7 -16   46.34    1.60
  -2   7  17   15.16    0.75
   2  -7 -17   16.10    0.75
  -2   7  18    0.94    0.57
   2  -7 -18    0.19    0.38
  -2   7  19   98.98    3.11
   2  -7 -19   97.57    2.92
  -2   7  20   18.74    1.13
   2  -7 -20   22.60    1.04
  -2   7  21   15.92    1.13
   2  -7 -21   14.69    0.94
  -2   7  22    1.41    0.94
   2  -7 -22    1.51    0.66
  -2   7  23    0.75    0.85
   2  -7 -23    0.00    0.57
  -2   6 -23   -0.09    0.66
   2  -6  23    0.28    1.60
  -2   6 -22   17.61    1.13
   2  -6  22   16.01    1.41
  -2   6 -21    7.44    0.75
   2  -6  21    6.12    1.13
  -2   6 -20   21.47    1.32
   2  -6  20   20.25    1.51
  -2   6 -19   12.71    0.75
   2  -6  19   10.45    1.04
  -2   6 -18   21.66    1.04
   2  -6  18   21.94    1.13
  -2   6 -17    5.84    0.66
   2  -6  17    6.50    0.85
  -2   6 -16   72.52    2.26
   2  -6  16   71.39    2.26
  -2   6 -15   59.43    1.88
   2  -6  15   61.69    1.98
  -2   6 -14    4.24    0.47
   2  -6  14    4.80    0.57
  -2   6 -13  128.27    3.58
   2  -6  13  131.47    4.90
  -2   6 -12  104.35    3.48
   2  -6  12  116.78    3.48
  -2   6 -11    0.38    0.28
   2  -6  11    0.57    0.38
  -2   6 -10  307.96    8.29
   2  -6  10  342.81    9.04
  -2   6  -9  261.53    6.78
   2  -6   9  298.92   11.02
  -2   6  -8  218.59    5.74
   2  -6   8  246.65    6.22
  -2   6  -7    3.11    0.28
   2  -6   7    3.96    0.28
  -2   6  -6 1117.71   26.65
   2  -6   6 1166.77   27.69
  -2   6  -5  214.82    5.84
   2  -6   5  222.54    6.03
  -2   6  -4  101.62    3.01
   2  -6   4  103.13    3.11
  -2   6  -3 2188.70   50.76
   2  -6   3 2267.91   52.08
  -2   6  -2   96.34    2.73
   2  -6   2   92.39    2.83
  -2   6  -1  496.32   12.15
   2  -6   1  496.41   12.34
  -2   6   0    2.17    0.19
   2  -6   0    2.35    0.19
  -2   6   1   71.67    3.11
   2  -6  -1   71.76    2.17
  -2   6   2 1197.01   40.40
   2  -6  -2 1171.20   27.78
  -2   6   3  730.92   24.77
   2  -6  -3  701.06   17.52
  -2   6   4  248.72    6.69
   2  -6  -4  242.98    6.69
  -2   6   5  421.26   10.92
   2  -6  -5  409.58   10.83
  -2   6   6  356.28    9.23
   2  -6  -6  362.68    9.79
  -2   6   7  113.39    3.30
   2  -6  -7  103.88    3.01
  -2   6   8  158.97    4.71
   2  -6  -8  152.57    4.24
  -2   6   9    0.85    0.28
   2  -6  -9    1.04    0.19
  -2   6  10    4.80    0.38
   2  -6 -10    4.99    0.38
  -2   6  11   12.43    0.66
   2  -6 -11   12.43    0.66
  -2   6  12  240.91    6.69
   2  -6 -12  234.97    6.40
  -2   6  13  218.12    5.65
   2  -6 -13  211.05    5.65
  -2   6  14    0.19    0.38
   2  -6 -14    0.38    0.28
  -2   6  15  104.73    3.20
   2  -6 -15  104.82    3.01
  -2   6  16   79.86    2.54
   2  -6 -16   80.71    2.83
  -2   6  17    0.57    0.57
   2  -6 -17    0.85    0.47
  -2   6  18   82.22    2.73
   2  -6 -18   94.55    3.01
  -2   6  19    0.19    0.57
   2  -6 -19   -0.28    0.38
  -2   6  20    2.17    0.85
   2  -6 -20    2.17    0.66
  -2   6  21    0.47    0.66
   2  -6 -21    0.19    0.57
  -2   6  22   24.96    2.07
   2  -6 -22   28.91    1.32
  -2   6  23    0.19    1.13
   2  -6 -23   -0.19    0.75
  -2   5 -23    0.85    0.75
   2  -5  23    0.75    1.22
  -2   5 -22    1.98    0.57
   2  -5  22    1.98    0.85
  -2   5 -21    4.80    0.66
   2  -5  21    3.58    0.94
  -2   5 -20    2.45    0.57
   2  -5  20    2.17    0.75
  -2   5 -19   12.62    0.85
   2  -5  19   12.34    1.13
  -2   5 -18    7.63    0.66
   2  -5  18    7.44    0.85
  -2   5 -17    1.13    0.38
   2  -5  17    0.94    0.57
  -2   5 -16   52.93    1.70
   2  -5  16   51.14    1.98
  -2   5 -15   62.16    2.07
   2  -5  15   60.37    1.98
  -2   5 -14   38.33    1.51
   2  -5  14   38.99    1.41
  -2   5 -13   25.99    1.04
   2  -5  13   24.96    1.04
  -2   5 -12   16.20    0.75
   2  -5  12   17.52    0.85
  -2   5 -11   48.41    1.98
   2  -5  11   51.61    2.07
  -2   5 -10  110.28    3.11
   2  -5  10  124.50    3.58
  -2   5  -9   45.68    1.41
   2  -5   9   45.96    1.51
  -2   5  -8  775.46   18.74
   2  -5   8  831.50   20.63
  -2   5  -7   44.92    1.41
   2  -5   7   49.35    1.60
  -2   5  -6  156.15    4.33
   2  -5   6  170.75    4.80
  -2   5  -5   49.07    1.60
   2  -5   5   53.68    1.70
  -2   5  -4  482.95   12.15
   2  -5   4  508.28   12.53
  -2   5  -3  233.56    6.03
   2  -5   3  253.06    6.69
  -2   5  -2    3.58    0.19
   2  -5   2    3.39    0.19
  -2   5  -1    7.25    0.38
   2  -5   1    7.91    0.38
  -2   5   0  372.00    9.42
   2  -5   0  372.00    9.51
  -2   5   1   42.95    2.07
   2  -5  -1   41.63    1.41
  -2   5   2  397.06   10.08
   2  -5  -2  392.16    9.89
  -2   5   3  231.77    6.31
   2  -5  -3  225.27    6.12
  -2   5   4 1221.77   29.67
   2  -5  -4 1203.13   29.38
  -2   5   5    1.51    0.28
   2  -5  -5    2.17    0.19
  -2   5   6  285.08   10.64
   2  -5  -6  277.54    7.35
  -2   5   7   90.22    2.73
   2  -5  -7   90.41    2.83
  -2   5   8    7.53    0.47
   2  -5  -8    7.53    0.47
  -2   5   9    2.54    0.28
   2  -5  -9    2.64    0.19
  -2   5  10   67.15    2.07
   2  -5 -10   67.24    2.26
  -2   5  11    8.95    0.85
   2  -5 -11    8.85    0.47
  -2   5  12    6.40    0.94
   2  -5 -12    7.63    0.57
  -2   5  13    0.57    0.38
   2  -5 -13    0.47    0.28
  -2   5  14    5.56    0.57
   2  -5 -14    5.65    0.47
  -2   5  15   10.17    0.66
   2  -5 -15   11.40    0.66
  -2   5  16    8.76    0.66
   2  -5 -16    8.85    0.57
  -2   5  17   32.49    1.32
   2  -5 -17   34.75    1.32
  -2   5  18   30.51    1.41
   2  -5 -18   30.89    1.41
  -2   5  19    1.41    0.66
   2  -5 -19    0.85    0.47
  -2   5  20   82.31    2.83
   2  -5 -20   91.92    2.73
  -2   5  21    1.13    1.04
   2  -5 -21    0.57    0.57
  -2   5  22    1.88    0.85
   2  -5 -22    2.92    0.57
  -2   5  23    4.43    1.04
   2  -5 -23    4.52    0.85
  -2   5  24    0.09    1.41
   2  -5 -24    0.66    0.94
  -2   4 -23    0.85    0.66
   2  -4  23    1.04    1.04
  -2   4 -22   20.91    1.22
   2  -4  22   18.93    1.41
  -2   4 -21    0.47    0.57
   2  -4  21    0.00    0.94
  -2   4 -20   26.84    1.22
   2  -4  20   26.09    1.51
  -2   4 -19   18.55    1.04
   2  -4  19   18.36    1.22
  -2   4 -18  110.94    3.39
   2  -4  18  112.83    4.90
  -2   4 -17   36.26    1.60
   2  -4  17   35.79    1.41
  -2   4 -16   13.37    0.85
   2  -4  16   13.37    0.94
  -2   4 -15   50.67    1.79
   2  -4  15   54.44    1.79
  -2   4 -14   24.77    1.04
   2  -4  14   25.33    1.13
  -2   4 -13   64.51    1.98
   2  -4  13   69.22    2.07
  -2   4 -12   45.68    1.51
   2  -4  12   46.90    1.51
  -2   4 -11  141.08    4.14
   2  -4  11  156.43    7.16
  -2   4 -10  527.96   12.90
   2  -4  10  576.28   13.84
  -2   4  -9   14.03    0.66
   2  -4   9   13.94    0.57
  -2   4  -8 1823.20   42.19
   2  -4   8 1939.88   45.30
  -2   4  -7   97.19    2.92
   2  -4   7  105.20    3.11
  -2   4  -6  899.12   21.66
   2  -4   6  952.24   22.60
  -2   4  -5  326.61    8.48
   2  -4   5  351.00    9.04
  -2   4  -4   18.55    0.66
   2  -4   4   19.59    0.75
  -2   4  -3   52.46    1.60
   2  -4   3   52.74    1.70
  -2   4  -2    8.01    0.38
   2  -4   2    8.01    0.38
  -2   4  -1   50.57    1.60
   2  -4   1   52.74    1.60
  -2   4   0  330.57    8.57
   2  -4   0  329.34    8.38
  -2   4   1   12.71    0.57
   2  -4  -1   13.00    0.47
  -2   4   2  883.49   21.47
   2  -4  -2  885.37   21.10
  -2   4   3   19.12    0.75
   2  -4  -3   17.61    0.66
  -2   4   4 4218.72   99.17
   2  -4  -4 4135.46  142.40
  -2   4   5    2.64    0.19
   2  -4  -5    2.73    0.19
  -2   4   6  759.17   18.84
   2  -4  -6  761.90   19.02
  -2   4   7   52.74    1.70
   2  -4  -7   50.39    1.79
  -2   4   8    1.98    0.28
   2  -4  -8    1.79    0.19
  -2   4   9  331.60    8.95
   2  -4  -9  326.05    8.85
  -2   4  10    1.41    0.28
   2  -4 -10    1.32    0.19
  -2   4  11  284.14    7.35
   2  -4 -11  266.15    7.06
  -2   4  12   22.89    1.04
   2  -4 -12   22.79    1.13
  -2   4  13  137.59    3.67
   2  -4 -13  136.18    4.14
  -2   4  14  258.43    6.78
   2  -4 -14  253.06    6.78
  -2   4  15   83.35    2.45
   2  -4 -15   80.33    2.64
  -2   4  16  136.75    4.14
   2  -4 -16  139.57    4.33
  -2   4  17    3.48    0.57
   2  -4 -17    4.99    0.47
  -2   4  18   47.37    1.79
   2  -4 -18   50.95    1.60
  -2   4  19    2.73    0.94
   2  -4 -19    2.73    0.57
  -2   4  20    6.78    0.94
   2  -4 -20    8.01    0.75
  -2   4  21   13.28    1.13
   2  -4 -21   14.97    1.04
  -2   4  22   27.97    1.51
   2  -4 -22   28.82    1.22
  -2   4  23    7.82    1.04
   2  -4 -23    9.70    0.75
  -2   4  24    0.85    1.32
   2  -4 -24    0.47    0.85
  -2   3 -23    0.75    0.66
   2  -3  23    0.28    0.94
  -2   3 -22   28.82    1.70
   2  -3  22   24.30    1.51
  -2   3 -21   -0.09    0.57
   2  -3  21    0.66    0.75
  -2   3 -20    7.35    0.85
   2  -3  20    6.97    0.94
  -2   3 -19   11.49    0.75
   2  -3  19   11.77    0.94
  -2   3 -18    0.47    0.38
   2  -3  18    0.00    0.57
  -2   3 -17    1.32    0.47
   2  -3  17    0.85    0.66
  -2   3 -16   64.51    2.26
   2  -3  16   69.60    2.17
  -2   3 -15  103.41    3.01
   2  -3  15  111.41    3.30
  -2   3 -14    8.48    0.66
   2  -3  14    8.57    0.75
  -2   3 -13   25.80    1.04
   2  -3  13   26.46    1.13
  -2   3 -12  123.66    3.58
   2  -3  12  126.01    3.58
  -2   3 -11    0.94    0.28
   2  -3  11    0.66    0.28
  -2   3 -10    1.41    0.28
   2  -3  10    1.88    0.28
  -2   3  -9   72.23    2.17
   2  -3   9   74.31    2.26
  -2   3  -8   89.75    2.83
   2  -3   8   94.74    2.73
  -2   3  -7   56.22    1.79
   2  -3   7   56.04    1.98
  -2   3  -6  179.32    5.09
   2  -3   6  193.35    5.27
  -2   3  -5  212.09    5.74
   2  -3   5  228.57    6.12
  -2   3  -4   23.45    0.85
   2  -3   4   25.43    0.85
  -2   3  -3  441.04   11.30
   2  -3   3  458.27   11.58
  -2   3  -2   12.62    0.57
   2  -3   2   12.81    0.47
  -2   3  -1   28.82    0.94
   2  -3   1   29.48    1.04
  -2   3   0  248.25    6.78
   2  -3   0  256.26    6.50
  -2   3   1 1126.75   27.03
   2  -3  -1 1123.36   26.56
  -2   3   2   21.94    0.85
   2  -3  -2   22.89    0.85
  -2   3   3  284.51    7.72
   2  -3  -3  280.27    7.25
  -2   3   4  100.49    2.92
   2  -3  -4  100.86    2.92
  -2   3   5  244.49    6.69
   2  -3  -5  240.63    6.59
  -2   3   6   18.55    0.75
   2  -3  -6   18.84    0.75
  -2   3   7   41.25    1.41
   2  -3  -7   41.82    1.51
  -2   3   8  109.72    3.20
   2  -3  -8  111.60    3.58
  -2   3   9   11.68    0.57
   2  -3  -9   10.27    0.47
  -2   3  10   94.74    2.83
   2  -3 -10   89.94    2.73
  -2   3  11   12.81    0.66
   2  -3 -11   12.62    0.66
  -2   3  12   19.21    0.94
   2  -3 -12   19.87    1.04
  -2   3  13   12.24    0.75
   2  -3 -13   11.21    0.66
  -2   3  14   25.99    1.13
   2  -3 -14   25.52    1.13
  -2   3  15    6.88    0.57
   2  -3 -15    6.78    0.57
  -2   3  16  285.27    7.35
   2  -3 -16  283.29    7.82
  -2   3  17    0.28    0.66
   2  -3 -17    1.04    0.47
  -2   3  18   83.63    2.83
   2  -3 -18   85.33    2.64
  -2   3  19   36.82    1.60
   2  -3 -19   38.71    1.41
  -2   3  20    3.96    0.85
   2  -3 -20    3.77    0.66
  -2   3  21   13.66    0.94
   2  -3 -21   14.69    0.85
  -2   3  22    9.98    1.22
   2  -3 -22   11.40    1.04
  -2   3  23    0.09    0.85
   2  -3 -23    0.28    0.57
  -2   3  24    4.61    1.04
   2  -3 -24    3.20    0.66
  -2   2 -23    0.57    0.66
   2  -2  23   -0.19    1.04
  -2   2 -22   18.18    1.51
   2  -2  22   13.75    1.13
  -2   2 -21   -0.19    0.47
   2  -2  21    0.28    0.75
  -2   2 -20   13.28    0.94
   2  -2  20   12.53    1.04
  -2   2 -19    6.50    0.66
   2  -2  19    4.99    0.85
  -2   2 -18   79.77    2.92
   2  -2  18   76.28    2.54
  -2   2 -17   10.92    0.66
   2  -2  17   14.22    1.13
  -2   2 -16    6.03    0.47
   2  -2  16    5.37    0.94
  -2   2 -15   11.87    0.75
   2  -2  15   13.09    1.32
  -2   2 -14  214.07    5.65
   2  -2  14  224.71    8.66
  -2   2 -13    5.27    0.38
   2  -2  13    6.59    0.75
  -2   2 -12   14.79    0.75
   2  -2  12   17.61    1.22
  -2   2 -11  127.05    3.48
   2  -2  11  138.54    5.27
  -2   2 -10  118.95    3.30
   2  -2  10  123.94    4.80
  -2   2  -9  360.33    9.14
   2  -2   9  391.50   14.60
  -2   2  -8  379.54    9.89
   2  -2   8  416.27   16.10
  -2   2  -7    0.38    0.19
   2  -2   7    1.13    0.28
  -2   2  -6   12.62    0.57
   2  -2   6   12.71    0.75
  -2   2  -5    3.01    0.19
   2  -2   5    2.73    0.38
  -2   2  -4 1156.51   28.07
   2  -2   4 1176.85   39.74
  -2   2  -3 1133.15   27.22
   2  -2   3 1162.07   27.12
  -2   2  -2   94.55    2.73
   2  -2   2   92.29    2.73
  -2   2  -1  325.67    8.29
   2  -2   1  336.59    8.57
  -2   2   0  788.65   18.74
   2  -2   0  801.55   18.84
  -2   2   1 1307.10   30.33
   2  -2  -1 1311.53   30.33
  -2   2   2   84.01    2.54
   2  -2  -2   85.42    2.54
  -2   2   3 4328.34  108.78
   2  -2  -3 4285.77  109.53
  -2   2   4  744.86   19.02
   2  -2  -4  754.37   18.74
  -2   2   5 1185.52   28.72
   2  -2  -5 1156.98   27.69
  -2   2   6  463.83   12.15
   2  -2  -6  451.96   11.77
  -2   2   7   21.94    0.85
   2  -2  -7   20.34    0.75
  -2   2   8   72.42    2.26
   2  -2  -8   72.33    2.35
  -2   2   9  168.86    4.80
   2  -2  -9  165.94    4.90
  -2   2  10  367.86    9.79
   2  -2 -10  351.28    9.70
  -2   2  11  244.02    7.16
   2  -2 -11  233.09    6.88
  -2   2  12    1.51    0.47
   2  -2 -12    2.07    0.66
  -2   2  13    3.39    0.38
   2  -2 -13    2.92    0.28
  -2   2  14  420.69   10.45
   2  -2 -14  398.37   10.36
  -2   2  15    3.20    0.66
   2  -2 -15    4.52    0.57
  -2   2  16   26.28    1.22
   2  -2 -16   25.24    1.13
  -2   2  17   27.88    1.32
   2  -2 -17   29.01    1.32
  -2   2  18   36.16    1.51
   2  -2 -18   38.42    1.41
  -2   2  19    1.98    0.66
   2  -2 -19    1.51    0.47
  -2   2  20   52.55    2.17
   2  -2 -20   52.36    1.98
  -2   2  21    5.84    1.13
   2  -2 -21    5.27    0.66
  -2   2  22    5.09    0.94
   2  -2 -22    5.93    0.66
  -2   2  23   11.49    1.32
   2  -2 -23   13.66    1.13
  -2   2  24   18.27    1.70
   2  -2 -24   21.10    1.32
  -2   1 -23    0.28    0.57
   2  -1  23    0.09    0.85
  -2   1 -22    6.59    0.75
   2  -1  22    4.99    1.04
  -2   1 -21   41.91    1.79
   2  -1  21   39.37    1.98
  -2   1 -20    2.26    0.47
   2  -1  20    1.79    0.75
  -2   1 -19    2.73    0.57
   2  -1  19    3.30    0.66
  -2   1 -18   -0.09    0.38
   2  -1  18    0.38    0.57
  -2   1 -17    0.85    0.57
   2  -1  17    0.75    0.66
  -2   1 -16   98.32    3.20
   2  -1  16  105.95    3.11
  -2   1 -15   63.38    2.26
   2  -1  15   64.14    2.07
  -2   1 -14    6.31    0.47
   2  -1  14    6.59    0.66
  -2   1 -13   53.87    1.88
   2  -1  13   57.54    1.88
  -2   1 -12  154.55    4.61
   2  -1  12  161.70    4.80
  -2   1 -11  404.87   10.08
   2  -1  11  420.79   10.08
  -2   1 -10    0.38    0.19
   2  -1  10    0.09    0.28
  -2   1  -9   44.92    1.41
   2  -1   9   46.52    1.51
  -2   1  -8   48.41    1.70
   2  -1   8   48.69    1.70
  -2   1  -7  228.57    6.31
   2  -1   7  231.40    6.50
  -2   1  -6    7.35    0.38
   2  -1   6    7.63    0.38
  -2   1  -5  365.79    9.42
   2  -1   5  368.61   13.56
  -2   1  -4   36.26    1.79
   2  -1   4   36.45    1.22
  -2   1  -3  836.59   20.53
   2  -1   3  864.27   20.81
  -2   1  -2    5.84    0.38
   2  -1   2    6.31    0.38
  -2   1  -1   30.23    1.22
   2  -1   1   32.59    1.51
  -2   1   0   17.99    0.85
  -2   1   1  445.56   15.63
   2  -1  -1  429.26   15.07
  -2   1   2  298.92   11.30
   2  -1  -2  272.93   10.08
  -2   1   3   65.83    3.01
   2  -1  -3   68.00    2.92
  -2   1   4  332.73   12.24
   2  -1  -4  323.41   11.96
  -2   1   5  187.70    7.44
   2  -1  -5  188.64    7.16
  -2   1   6    1.13    0.28
   2  -1  -6    0.75    0.19
  -2   1   7  807.96   27.69
   2  -1  -7  783.94   27.50
  -2   1   8   22.13    1.32
   2  -1  -8   20.72    1.22
  -2   1   9  196.83    7.91
   2  -1  -9  195.14    8.01
  -2   1  10   10.83    0.75
   2  -1 -10   11.40    0.75
  -2   1  11    6.59    0.57
   2  -1 -11    7.53    0.57
  -2   1  12    3.01    0.47
   2  -1 -12    3.39    0.38
  -2   1  13    4.05    0.66
   2  -1 -13    4.52    0.47
  -2   1  14   30.80    1.79
   2  -1 -14   30.70    1.70
  -2   1  15  114.90    3.58
   2  -1 -15  111.51    4.99
  -2   1  16  196.36    5.27
   2  -1 -16  188.45    7.44
  -2   1  17  169.05    5.18
   2  -1 -17  167.35    8.38
  -2   1  18   32.77    1.32
   2  -1 -18   35.03    1.98
  -2   1  19    2.54    0.66
   2  -1 -19    2.07    0.66
  -2   1  20   11.02    0.94
   2  -1 -20   11.21    1.04
  -2   1  21   17.71    1.22
   2  -1 -21   17.52    0.94
  -2   1  22    3.01    0.85
   2  -1 -22    3.11    0.66
  -2   1  23    7.25    1.04
   2  -1 -23    8.48    0.85
  -2   1  24    0.57    1.04
   2  -1 -24    1.13    0.66
  -2   0 -23    0.00    0.47
   2   0  23    0.38    0.94
  -2   0 -22   16.39    1.13
   2   0  22   15.45    1.22
  -2   0 -21    0.19    0.47
   2   0  21   -0.38    0.75
  -2   0 -20    1.51    0.57
   2   0  20    1.22    0.66
  -2   0 -19   -0.09    0.57
   2   0  19    0.00    0.66
  -2   0 -18   58.30    2.07
   2   0  18   59.52    1.98
  -2   0 -17    0.09    0.38
   2   0  17   -0.09    0.47
  -2   0 -16   43.32    1.98
   2   0  16   44.83    1.51
  -2   0 -15    0.28    0.38
   2   0  15   -0.09    0.47
  -2   0 -14  324.82    8.48
   2   0  14  341.40    8.57
  -2   0 -13    0.19    0.28
   2   0  13    0.28    0.38
  -2   0 -12  452.90   12.71
   2   0  12  453.56   12.53
  -2   0 -11    0.19    0.19
   2   0  11    0.19    0.28
  -2   0 -10  174.04    4.71
   2   0  10  178.84    5.18
  -2   0  -9    0.09    0.19
   2   0   9    0.19    0.38
  -2   0  -8   36.35    1.22
   2   0   8   38.05    1.32
  -2   0  -7    0.28    0.19
   2   0   7    0.19    0.19
  -2   0  -6   45.39    1.60
   2   0   6   47.47    1.70
  -2   0  -5    0.19    0.09
   2   0   5    0.28    0.09
  -2   0  -4 4204.40  106.52
   2   0   4 4409.80  109.25
  -2   0  -3    0.19    0.09
   2   0   3    0.00    0.09
  -2   0  -2  329.44    8.19
   2   0   2  333.49    8.66
  -2   0  -1    0.00    0.09
   2   0   1    0.00    0.09
  -2   0   0 3936.65  149.27
   2   0   0 3740.29   95.97
  -2   0   1    0.00    0.09
   2   0  -1    0.19    0.09
  -2   0   2   67.53    2.07
   2   0  -2   68.09    2.07
  -2   0   3    0.38    0.09
   2   0  -3    0.57    0.19
  -2   0   4  457.33   11.87
   2   0  -4  442.26   11.58
  -2   0   5    0.28    0.09
   2   0  -5    0.09    0.09
  -2   0   6  166.32    4.61
   2   0  -6  158.13    4.61
  -2   0   7    0.19    0.19
   2   0  -7    0.28    0.09
  -2   0   8   54.81    1.98
   2   0  -8   51.33    1.88
  -2   0   9    0.19    0.28
   2   0  -9    0.09    0.19
  -2   0  10 1230.82   29.38
   2   0 -10 1182.50   28.91
  -2   0  11    0.00    0.28
   2   0 -11    0.19    0.19
  -2   0  12  187.79    4.99
   2   0 -12  178.66    4.99
  -2   0  13    0.75    0.38
   2   0 -13    0.19    0.28
  -2   0  14  125.07    3.58
   2   0 -14  121.58    3.86
  -2   0  15    0.47    0.38
   2   0 -15    0.09    0.28
  -2   0  16   10.36    0.94
   2   0 -16    9.23    0.75
  -2   0  17   -0.28    0.57
   2   0 -17    0.38    0.38
  -2   0  18   74.40    2.17
   2   0 -18   73.65    2.54
  -2   0  19    0.38    0.57
   2   0 -19    0.28    0.47
  -2   0  20   57.73    3.01
   2   0 -20   59.24    1.88
  -2   0  21    0.94    1.04
   2   0 -21    0.28    0.47
  -2   0  22    1.32    1.13
   2   0 -22    1.13    0.47
  -2   0  23    0.85    1.22
   2   0 -23    0.28    0.57
  -2  -1 -23   -0.09    0.66
   2   1  23    0.57    1.04
  -2  -1 -22    6.88    0.75
   2   1  22    5.18    0.94
  -2  -1 -21   37.95    1.70
   2   1  21   37.39    1.70
  -2  -1 -20    1.88    0.85
   2   1  20    1.22    0.75
  -2  -1 -19    3.48    0.57
   2   1  19    3.77    0.66
  -2  -1 -18   -0.28    0.38
   2   1  18    0.00    0.47
  -2  -1 -17    0.09    0.38
   2   1  17    0.19    0.57
  -2  -1 -16   96.82    2.83
   2   1  16  101.62    2.92
  -2  -1 -15   64.23    2.07
   2   1  15   66.68    2.07
  -2  -1 -14    6.69    0.47
   2   1  14    6.22    0.47
  -2  -1 -13   53.30    1.98
   2   1  13   56.04    1.98
  -2  -1 -12  136.65    4.24
   2   1  12  143.34    4.90
  -2  -1 -11  398.19    9.70
   2   1  11  420.79   10.74
  -2  -1 -10    0.28    0.19
   2   1  10    0.75    0.28
  -2  -1  -9   43.13    1.41
   2   1   9   44.73    1.51
  -2  -1  -8   50.01    1.60
   2   1   8   49.82    1.60
  -2  -1  -7  233.09    6.22
   2   1   7  230.27    6.22
  -2  -1  -6    7.06    0.38
   2   1   6    7.35    0.38
  -2  -1  -5  356.65    9.14
   2   1   5  366.26    9.70
  -2  -1  -4   38.24    1.32
   2   1   4   38.90    1.41
  -2  -1  -3  863.14   29.01
   2   1   3  858.91   20.72
  -2  -1  -2    5.93    0.28
   2   1   2    5.84    0.28
  -2  -1  -1   32.11    0.94
   2   1   1   31.55    0.94
  -2  -1   0   17.80    0.57
   2   1   0   17.80    0.57
  -2  -1   1  427.85   10.64
   2   1  -1  435.10   10.45
  -2  -1   2  280.27    7.35
   2   1  -2  279.71    7.06
  -2  -1   3   66.58    2.17
   2   1  -3   65.36    2.83
  -2  -1   4  325.29    8.66
   2   1  -4  316.53    8.57
  -2  -1   5  189.30    5.18
   2   1  -5  181.48    4.99
  -2  -1   6    0.94    0.19
   2   1  -6    1.13    0.19
  -2  -1   7  794.58   19.78
   2   1  -7  743.16   18.74
  -2  -1   8   21.10    0.85
   2   1  -8   20.15    0.85
  -2  -1   9  205.03    5.65
   2   1  -9  198.90    5.84
  -2  -1  10   10.45    0.57
   2   1 -10   10.27    0.47
  -2  -1  11    6.03    0.38
   2   1 -11    6.40    0.38
  -2  -1  12    3.58    0.38
   2   1 -12    3.58    0.28
  -2  -1  13    4.14    0.47
   2   1 -13    4.71    0.38
  -2  -1  14   32.49    1.13
   2   1 -14   28.63    1.13
  -2  -1  15  108.21    4.61
   2   1 -15  105.86    3.30
  -2  -1  16  201.26    5.46
   2   1 -16  191.56    5.65
  -2  -1  17  165.09    4.80
   2   1 -17  165.00    4.52
  -2  -1  18   31.93    1.32
   2   1 -18   33.06    1.22
  -2  -1  19    2.83    0.75
   2   1 -19    2.26    0.47
  -2  -1  20   10.27    0.94
   2   1 -20   10.45    0.66
  -2  -1  21   16.58    1.22
   2   1 -21   16.86    0.94
  -2  -1  22    2.83    0.94
   2   1 -22    2.64    0.66
  -2  -1  23    6.78    0.94
   2   1 -23    8.85    0.85
  -2  -1  24   -0.19    0.85
   2   1 -24    0.85    0.57
  -2  -2 -23    0.09    0.94
   2   2  23    0.38    1.13
  -2  -2 -22   16.39    1.13
   2   2  22   14.88    1.13
  -2  -2 -21   -0.28    0.57
   2   2  21    0.38    1.13
  -2  -2 -20   12.90    0.75
   2   2  20   13.18    1.04
  -2  -2 -19    6.03    0.66
   2   2  19    4.43    0.85
  -2  -2 -18   75.06    2.17
   2   2  18   75.72    2.35
  -2  -2 -17   11.30    0.75
   2   2  17   11.58    0.85
  -2  -2 -16    5.46    0.47
   2   2  16    5.65    0.66
  -2  -2 -15   10.45    0.75
   2   2  15   11.02    0.85
  -2  -2 -14  208.04    5.65
   2   2  14  213.13    5.37
  -2  -2 -13    5.46    0.47
   2   2  13    5.37    0.47
  -2  -2 -12   14.13    0.66
   2   2  12   14.13    0.75
  -2  -2 -11  126.76    3.77
   2   2  11  126.10    3.39
  -2  -2 -10  116.31    3.48
   2   2  10  113.77    3.30
  -2  -2  -9  357.97    9.32
   2   2   9  358.63    9.42
  -2  -2  -8  366.26   13.66
   2   2   8  375.21    9.89
  -2  -2  -7    0.28    0.19
   2   2   7    0.38    0.19
  -2  -2  -6   12.81    0.57
   2   2   6   12.71    0.57
  -2  -2  -5    2.92    0.19
   2   2   5    2.54    0.38
  -2  -2  -4 1131.46   26.75
   2   2   4 1127.88   27.31
  -2  -2  -3 1145.49   27.22
   2   2   3 1140.12   27.88
  -2  -2  -2   93.05    2.54
   2   2   2   93.80    2.54
  -2  -2  -1  330.47    8.01
   2   2   1  321.52    7.91
  -2  -2   0  758.70   17.61
   2   2   0  771.79   17.80
  -2  -2   1 1268.39   31.36
   2   2  -1 1302.86   31.83
  -2  -2   2   86.36    2.54
   2   2  -2   83.63    2.35
  -2  -2   3 3962.93  142.59
   2   2  -3 3781.45  133.17
  -2  -2   4  752.96   25.43
   2   2  -4  715.19   18.36
  -2  -2   5 1148.69   27.69
   2   2  -5 1108.76   27.12
  -2  -2   6  447.63   11.49
   2   2  -6  434.35   11.49
  -2  -2   7   21.28    0.85
   2   2  -7   20.91    0.85
  -2  -2   8   71.20    2.26
   2   2  -8   69.03    2.26
  -2  -2   9  173.76    4.99
   2   2  -9  163.21    4.80
  -2  -2  10  358.82    9.14
   2   2 -10  334.99    9.04
  -2  -2  11  246.84    6.31
   2   2 -11  233.84    6.40
  -2  -2  12    0.38    0.28
   2   2 -12    0.66    0.19
  -2  -2  13    3.39    0.38
   2   2 -13    2.35    0.38
  -2  -2  14  395.93   10.08
   2   2 -14  390.75   10.17
  -2  -2  15    4.05    0.57
   2   2 -15    3.86    0.47
  -2  -2  16   24.77    1.13
   2   2 -16   25.52    1.04
  -2  -2  17   31.36    2.17
   2   2 -17   27.97    1.32
  -2  -2  18   36.16    1.51
   2   2 -18   36.35    1.32
  -2  -2  19    1.04    0.66
   2   2 -19    1.22    0.47
  -2  -2  20   50.29    1.98
   2   2 -20   54.34    2.17
  -2  -2  21    5.65    0.94
   2   2 -21    6.40    0.66
  -2  -2  22    4.71    0.85
   2   2 -22    4.80    0.75
  -2  -2  23   12.15    1.41
   2   2 -23   13.66    0.94
  -2  -2  24   19.21    1.51
   2   2 -24   21.57    1.32
  -2  -3 -23    0.09    0.57
   2   3  23    0.38    0.94
  -2  -3 -22   25.33    1.51
   2   3  22   23.26    1.70
  -2  -3 -21    1.04    0.47
   2   3  21    0.47    0.75
  -2  -3 -20    8.19    0.75
   2   3  20    8.48    0.94
  -2  -3 -19   10.92    0.75
   2   3  19   10.55    0.85
  -2  -3 -18    0.00    0.38
   2   3  18    0.19    0.57
  -2  -3 -17    0.75    0.47
   2   3  17    1.32    0.66
  -2  -3 -16   61.22    2.07
   2   3  16   61.50    1.98
  -2  -3 -15   97.57    2.83
   2   3  15   97.10    2.83
  -2  -3 -14    8.19    0.57
   2   3  14    7.72    0.66
  -2  -3 -13   23.54    1.51
   2   3  13   25.52    1.04
  -2  -3 -12  112.64    3.20
   2   3  12  119.32    3.77
  -2  -3 -11    0.85    0.28
   2   3  11    0.66    0.28
  -2  -3 -10    1.22    0.19
   2   3  10    1.60    0.28
  -2  -3  -9   69.69    2.17
   2   3   9   71.48    2.45
  -2  -3  -8   86.74    2.83
   2   3   8   89.28    3.01
   2   3   7   55.09    1.98
  -2  -3  -6  182.61    5.09
   2   3   6  188.17    5.46
  -2  -3  -5  209.45    5.84
   2   3   5  214.73    6.12
  -2  -3  -4   23.83    0.75
   2   3   4   22.79    0.85
  -2  -3  -3  431.81   10.64
   2   3   3  429.74   10.92
  -2  -3  -2   11.49    0.38
   2   3   2   11.68    0.47
  -2  -3  -1   28.72    0.85
   2   3   1   28.07    0.85
   2   3   0  232.43    7.82
  -2  -3   1 1139.84   40.69
  -2  -3   2   21.66    0.75
   2   3  -2   21.85    1.04
  -2  -3   3  282.53   10.64
   2   3  -3  274.81    7.25
  -2  -3   4   97.66    2.92
   2   3  -4   95.50    4.33
  -2  -3   5  235.82    6.31
   2   3  -5  231.02    6.31
  -2  -3   6   19.68    0.75
   2   3  -6   18.46    0.85
  -2  -3   7   39.08    1.32
   2   3  -7   37.58    1.41
  -2  -3   8  110.38    3.30
   2   3  -8  104.63    3.39
  -2  -3   9    9.98    0.57
   2   3  -9   10.83    0.57
  -2  -3  10   88.62    2.73
   2   3 -10   88.43    2.83
  -2  -3  11   13.47    0.66
   2   3 -11   12.05    0.57
  -2  -3  12   20.15    0.94
   2   3 -12   20.53    0.94
  -2  -3  13   11.30    0.66
   2   3 -13   10.55    0.66
  -2  -3  14   25.24    1.04
   2   3 -14   25.15    1.04
  -2  -3  15    6.59    0.57
   2   3 -15    6.12    0.47
  -2  -3  16  272.83    6.88
   2   3 -16  272.65    9.98
  -2  -3  17    1.41    0.47
   2   3 -17    0.57    0.28
  -2  -3  18   83.35    2.54
   2   3 -18   82.03    2.83
  -2  -3  19   36.54    1.60
   2   3 -19   35.79    1.51
  -2  -3  20    3.58    0.85
   2   3 -20    3.39    0.57
  -2  -3  21   12.81    1.04
   2   3 -21   13.00    0.85
  -2  -3  22    9.61    1.22
   2   3 -22   10.27    0.94
  -2  -3  23   -0.09    0.75
   2   3 -23    0.00    0.57
  -2  -3  24    1.88    1.32
   2   3 -24    3.11    0.94
  -2  -4 -23    0.66    0.85
   2   4  23    1.70    2.07
  -2  -4 -22   18.18    1.22
   2   4  22   15.07    1.22
  -2  -4 -21    0.09    0.47
   2   4  21    0.00    0.75
  -2  -4 -20   22.60    1.04
   2   4  20   24.49    1.51
  -2  -4 -19   18.18    1.04
   2   4  19   17.52    1.13
  -2  -4 -18  100.86    3.11
   2   4  18  100.96    4.80
  -2  -4 -17   30.04    1.13
   2   4  17   30.61    1.22
  -2  -4 -16   11.11    0.75
   2   4  16   11.96    0.85
  -2  -4 -15   47.94    1.70
   2   4  15   46.99    1.60
  -2  -4 -14   22.89    0.94
   2   4  14   22.98    0.94
  -2  -4 -13   58.67    1.98
   2   4  13   61.50    1.79
  -2  -4 -12   41.91    1.51
   2   4  12   40.21    1.60
  -2  -4 -11  131.10    3.48
   2   4  11  133.36    3.39
  -2  -4 -10  507.53   16.95
   2   4  10  518.73   12.53
  -2  -4  -9   14.50    0.57
   2   4   9   14.79    0.66
  -2  -4  -8 1754.92   56.51
   2   4   8 1808.60   42.85
  -2  -4  -7   99.08    3.01
   2   4   7   95.59    2.73
  -2  -4  -6  856.74   20.53
   2   4   6  873.41   21.57
  -2  -4  -5  318.61    8.19
   2   4   5  324.26    8.66
  -2  -4  -4   17.71    1.04
   2   4   4   17.99    0.66
  -2  -4  -3   47.84    2.17
   2   4   3   47.75    1.70
  -2  -4  -2    7.35    0.28
   2   4   2    7.16    0.47
  -2  -4  -1   48.13    1.32
   2   4   1   48.22    1.41
  -2  -4   1   14.60    0.66
   2   4  -1   12.05    0.38
  -2  -4   2  869.36   28.44
   2   4  -2  841.86   20.15
  -2  -4   3   16.01    0.66
   2   4  -3   15.54    0.57
  -2  -4   4 3859.24  138.72
   2   4  -4 3708.46  137.31
  -2  -4   5    2.35    0.19
   2   4  -5    2.26    0.19
  -2  -4   6  748.81   18.55
   2   4  -6  707.56   18.36
  -2  -4   7   50.39    2.26
   2   4  -7   47.28    1.70
  -2  -4   8    2.26    0.28
   2   4  -8    1.79    0.19
  -2  -4   9  322.84    8.38
   2   4  -9  301.37    8.10
  -2  -4  10    1.51    0.47
   2   4 -10    1.70    0.28
  -2  -4  11  284.98    7.53
   2   4 -11  263.32    7.44
  -2  -4  12   22.51    0.85
   2   4 -12   21.00    0.85
  -2  -4  13  125.16    3.67
   2   4 -13  123.37    3.77
  -2  -4  14  244.30    6.40
   2   4 -14  229.70    6.40
  -2  -4  15   80.71    2.64
   2   4 -15   77.04    2.64
  -2  -4  16  135.33    4.05
   2   4 -16  130.63    4.61
  -2  -4  17    4.24    0.75
   2   4 -17    4.24    0.47
  -2  -4  18   45.77    1.79
   2   4 -18   46.05    1.88
  -2  -4  19    3.11    0.66
   2   4 -19    2.92    0.47
  -2  -4  20    6.59    0.85
   2   4 -20    7.25    0.66
  -2  -4  21   13.94    1.13
   2   4 -21   14.69    0.94
  -2  -4  22   23.45    1.51
   2   4 -22   29.48    1.41
  -2  -4  23    8.48    1.13
   2   4 -23    8.38    0.85
  -2  -4  24    0.85    0.94
   2   4 -24    1.32    0.66
  -2  -5 -23    0.38    0.66
   2   5  23    0.75    1.04
  -2  -5 -22    1.13    0.57
   2   5  22    2.64    0.75
  -2  -5 -21    4.80    0.94
   2   5  21    3.96    1.13
  -2  -5 -20    2.26    0.57
   2   5  20    2.17    0.75
  -2  -5 -19   11.02    0.75
   2   5  19   11.77    0.94
  -2  -5 -18    6.22    0.57
   2   5  18    6.50    0.85
  -2  -5 -17    1.04    0.38
   2   5  17    0.85    0.57
  -2  -5 -16   46.71    1.88
   2   5  16   45.11    2.64
  -2  -5 -15   51.99    1.70
   2   5  15   52.65    1.79
  -2  -5 -14   32.96    1.22
   2   5  14   33.90    1.32
  -2  -5 -13   22.13    0.94
   2   5  13   22.60    0.94
  -2  -5 -12   13.94    0.66
   2   5  12   13.00    0.66
  -2  -5 -11   43.98    1.41
   2   5  11   44.92    1.41
  -2  -5 -10  108.02    3.01
   2   5  10  116.69    3.20
  -2  -5  -9   45.11    1.41
   2   5   9   46.52    1.60
   2   5   8  748.15   19.02
  -2  -5  -7   42.85    1.32
   2   5   7   43.13    1.60
  -2  -5  -6  152.95    4.24
   2   5   6  154.36    4.43
  -2  -5  -5   46.52    1.41
   2   5   5   46.99    1.60
  -2  -5  -4  482.29   11.77
   2   5   4  475.22   12.15
  -2  -5  -3  227.35    5.84
   2   5   3  233.56    9.23
  -2  -5  -2    2.92    0.19
   2   5   2    3.01    0.19
  -2  -5  -1    6.59    0.28
   2   5  -1   39.74    1.32
  -2  -5   2  375.02   12.71
   2   5  -2  361.36    9.14
  -2  -5   3  231.30    8.48
   2   5  -3  217.08    5.84
  -2  -5   4 1196.35   28.25
   2   5  -4 1146.34   27.50
  -2  -5   5    2.17    0.19
   2   5  -5    1.98    0.19
  -2  -5   6  277.36    7.35
   2   5  -6  265.87    7.35
  -2  -5   7   88.34    2.73
   2   5  -7   84.85    2.73
  -2  -5   8    6.97    0.38
   2   5  -8    6.40    0.38
  -2  -5   9    2.83    0.28
   2   5  -9    2.26    0.28
  -2  -5  10   66.96    1.98
   2   5 -10   63.95    2.07
  -2  -5  11    8.57    0.47
   2   5 -11    8.01    0.47
  -2  -5  12    6.40    0.47
   2   5 -12    6.12    0.47
  -2  -5  13    0.47    0.38
   2   5 -13    0.09    0.19
  -2  -5  14    5.93    0.57
   2   5 -14    4.80    0.47
  -2  -5  15   10.55    0.66
   2   5 -15   10.36    0.66
  -2  -5  16    7.44    0.66
   2   5 -16    7.35    0.57
  -2  -5  17   30.61    1.13
   2   5 -17   32.49    1.32
  -2  -5  18   28.35    1.32
   2   5 -18   30.80    1.32
  -2  -5  19    1.22    0.66
   2   5 -19    1.22    0.38
   2   5 -20   85.33    2.64
  -2  -5  21    0.75    0.85
   2   5 -21    0.47    0.57
  -2  -5  22    2.17    0.85
   2   5 -22    3.11    0.66
  -2  -5  23    4.71    1.13
   2   5 -23    4.14    0.75
  -2  -5  24    1.22    1.04
   2   5 -24    1.41    0.66
  -2  -6 -23    0.38    0.57
   2   6  23    0.94    0.94
  -2  -6 -22   14.60    0.94
   2   6  22   13.66    1.13
  -2  -6 -21    4.61    0.66
   2   6  21    4.14    0.94
  -2  -6 -20   18.65    0.94
   2   6  20   18.27    1.22
  -2  -6 -19    8.29    0.85
   2   6  19    8.38    1.04
  -2  -6 -18   19.40    0.94
   2   6  18   19.02    1.13
  -2  -6 -17    5.46    0.57
   2   6  17    4.90    0.66
  -2  -6 -16   58.96    1.88
   2   6  16   59.90    2.17
  -2  -6 -15   51.70    1.60
   2   6  15   50.29    1.70
  -2  -6 -14    4.05    0.47
   2   6  14    3.77    0.57
  -2  -6 -13  106.23    3.11
   2   6  13  107.27    3.01
  -2  -6 -12   93.42    2.73
   2   6  12   91.82    3.11
  -2  -6 -11    0.85    0.28
   2   6  11    0.38    0.38
  -2  -6 -10  297.13    7.53
   2   6  10  288.28    7.72
  -2  -6  -9  241.85    6.31
   2   6   9  239.87    6.59
  -2  -6  -8  211.24    5.74
   2   6   8  215.48    6.12
  -2  -6  -7    3.30    0.28
   2   6   7    3.48    0.28
  -2  -6  -6 1052.82   25.43
   2   6   6 1037.94   25.33
  -2  -6  -5  208.79    5.65
   2   6   5  213.69    5.93
  -2  -6  -4   96.63    2.83
   2   6   4   97.19    2.73
  -2  -6  -3 2115.81   50.95
   2   6   2   87.68    2.54
  -2  -6  -1  497.64   15.92
  -2  -6   3  677.24   16.39
   2   6  -3  640.13   22.04
  -2  -6   4  236.20    6.22
   2   6  -4  225.37    6.31
  -2  -6   5  409.68   10.36
   2   6  -5  387.92   10.55
  -2  -6   6  354.11   13.37
   2   6  -6  327.36    8.95
  -2  -6   7  107.55    3.20
   2   6  -7  103.97    3.30
  -2  -6   8  151.53    4.43
   2   6  -8  148.52    4.43
  -2  -6   9    1.41    0.28
   2   6  -9    1.22    0.19
  -2  -6  10    5.84    0.57
   2   6 -10    5.18    0.38
  -2  -6  11   12.81    0.66
   2   6 -11   11.40    0.57
  -2  -6  12  217.65    5.56
   2   6 -12  200.51    5.09
  -2  -6  13  192.22    4.90
   2   6 -13  192.03    5.56
  -2  -6  14    0.19    0.38
   2   6 -14    0.57    0.28
  -2  -6  15   94.27    2.73
   2   6 -15   98.13    2.92
  -2  -6  16   75.53    2.45
   2   6 -16   74.68    2.54
  -2  -6  17    0.38    0.57
   2   6 -17    0.85    0.38
  -2  -6  18   79.86    2.64
   2   6 -18   82.97    2.54
  -2  -6  19   -0.09    0.75
   2   6 -19    0.19    0.57
  -2  -6  20    1.79    0.75
   2   6 -20    2.54    0.57
  -2  -6  21    0.19    0.85
   2   6 -21    0.19    0.57
  -2  -6  22   25.05    1.51
   2   6 -22   26.75    1.41
  -2  -6  23    0.66    1.04
   2   6 -23    0.28    0.75
  -2  -6  24    0.66    1.60
   2   6 -24    0.75    0.85
  -2  -7 -23    5.27    0.75
   2   7  23    3.96    1.04
  -2  -7 -22    1.60    0.75
   2   7  22    0.75    0.85
  -2  -7 -21    2.17    0.57
   2   7  21    0.94    0.85
  -2  -7 -20    0.00    0.47
   2   7  20    0.19    0.66
  -2  -7 -19   10.64    0.85
   2   7  19   10.92    1.04
  -2  -7 -18   10.36    0.66
   2   7  18    9.23    0.85
  -2  -7 -17    0.28    0.47
   2   7  17    0.47    0.57
  -2  -7 -16   31.36    1.13
   2   7  16   31.36    1.22
  -2  -7 -15   29.85    1.32
   2   7  15   30.61    1.32
  -2  -7 -14   50.95    1.79
   2   7  14   51.23    1.88
  -2  -7 -13    4.90    0.47
   2   7  13    4.52    0.47
  -2  -7 -12    2.92    0.38
   2   7  12    2.54    0.38
  -2  -7 -11    3.77    0.38
   2   7  11    3.58    0.38
  -2  -7 -10  314.46    7.91
   2   7  10  327.27    8.01
  -2  -7  -9  204.84    5.46
   2   7   9  209.64    5.56
  -2  -7  -8  187.23    5.18
   2   7   8  189.86    5.18
  -2  -7  -7  184.02    4.80
   2   7   7  192.41    5.46
  -2  -7  -6    5.56    0.28
   2   7   6    4.99    0.28
  -2  -7  -5  226.59    5.84
   2   7   5  226.31    6.12
  -2  -7  -4  134.49    3.58
   2   7   4  136.46    3.86
  -2  -7  -3   39.74    1.22
   2   7   3   40.21    1.32
  -2  -7  -2    0.47    0.09
   2   7   2    0.57    0.09
   2   7  -1  349.21   11.68
  -2  -7   2   68.37    1.98
   2   7  -2   63.10    1.88
  -2  -7   3  665.75   23.17
   2   7  -3  664.05   23.45
   2   7  -4  192.69    5.56
  -2  -7   5  162.93    4.61
   2   7  -5  156.81    4.52
  -2  -7   6  261.63    7.16
   2   7  -6  251.83   10.08
  -2  -7   7   53.12    1.70
   2   7  -7   51.14    1.70
  -2  -7   8   64.51    2.07
   2   7  -8   59.80    1.98
  -2  -7   9   11.40    0.57
   2   7  -9   10.36    0.66
  -2  -7  10  456.20   11.21
   2   7 -10  440.38   11.02
  -2  -7  11   10.74    0.75
   2   7 -11    9.42    0.47
  -2  -7  12   44.73    1.51
   2   7 -12   43.42    1.70
  -2  -7  13   16.20    0.66
   2   7 -13   14.79    0.66
  -2  -7  14   12.81    0.75
   2   7 -14   12.05    0.66
  -2  -7  15   17.61    0.94
   2   7 -15   17.61    0.94
  -2  -7  16   39.08    1.51
   2   7 -16   41.82    1.51
  -2  -7  17   14.79    0.85
   2   7 -17   14.79    0.85
  -2  -7  18    0.00    0.57
   2   7 -18    0.00    0.38
  -2  -7  19   88.15    3.11
   2   7 -19   89.94    3.30
  -2  -7  20   17.71    1.04
   2   7 -20   18.74    0.94
  -2  -7  21   13.47    1.41
   2   7 -21   12.53    0.94
  -2  -7  22    1.70    0.85
   2   7 -22    1.70    0.66
  -2  -7  23   -0.38    0.85
   2   7 -23    0.19    0.66
  -2  -8 -23    0.19    0.66
   2   8  23    0.57    1.32
  -2  -8 -22    0.94    0.66
   2   8  22    0.75    1.13
  -2  -8 -21    5.46    0.66
   2   8  21    5.46    0.94
  -2  -8 -20   31.64    1.32
   2   8  20   29.67    1.41
  -2  -8 -19    1.88    0.57
   2   8  19    1.51    0.75
  -2  -8 -18    2.45    0.47
   2   8  18    3.67    0.66
  -2  -8 -17    0.66    0.47
   2   8  17    0.94    0.66
  -2  -8 -16   77.13    2.64
   2   8  16   78.36    2.45
  -2  -8 -15    0.47    0.38
   2   8  15    0.19    0.47
  -2  -8 -14    2.83    0.38
   2   8  14    2.73    0.66
  -2  -8 -13    0.00    0.28
   2   8  13    0.38    0.38
   2   8  12  346.67    9.04
  -2  -8 -11   49.63    1.51
   2   8  11   51.80    1.60
  -2  -8 -10    0.85    0.28
   2   8  10    1.04    0.28
  -2  -8  -9    3.20    0.28
   2   8   9    3.11    0.28
  -2  -8  -8    0.00    0.19
   2   8   8    0.38    0.19
  -2  -8  -7   36.35    1.60
   2   8   7   37.95    1.32
  -2  -8  -6  286.96    7.44
   2   8   6  285.93    7.82
  -2  -8  -5  221.70    8.10
   2   8   5  227.63    6.03
  -2  -8  -4    3.11    0.28
   2   8   4    2.83    0.28
  -2  -8  -3  190.43    4.99
   2   8   3  184.40    7.16
  -2  -8  -2 1552.72   36.16
   2   8   2 1507.04   49.73
  -2  -8  -1  283.66    9.61
   2   8  -2  521.84   17.89
   2   8  -3   77.98    2.45
  -2  -8   4   61.88    1.98
   2   8  -4   60.18    1.98
  -2  -8   5    2.35    0.28
   2   8  -5    2.73    0.19
  -2  -8   6    2.17    0.19
   2   8  -6    2.17    0.19
  -2  -8   7   54.15    1.79
   2   8  -7   51.80    1.79
  -2  -8   8  490.48   12.24
   2   8  -8  460.25   11.77
  -2  -8   9    4.99    0.38
   2   8  -9    5.18    0.38
  -2  -8  10    9.70    0.57
   2   8 -10    9.79    0.47
  -2  -8  11   20.06    0.85
   2   8 -11   18.55    0.75
   2   8 -12  359.86   13.66
  -2  -8  13   13.47    0.75
   2   8 -13   14.41    0.85
  -2  -8  14   19.12    0.94
   2   8 -14   18.65    0.94
  -2  -8  15    7.53    0.66
   2   8 -15    7.53    0.57
  -2  -8  16   33.90    1.22
   2   8 -16   36.73    1.22
  -2  -8  17    5.74    0.75
   2   8 -17    5.84    0.57
  -2  -8  18    5.18    0.66
   2   8 -18    5.27    0.47
  -2  -8  19   12.24    1.41
   2   8 -19   11.87    0.85
  -2  -8  20   22.41    1.32
   2   8 -20   23.92    1.22
  -2  -8  21    3.01    0.85
   2   8 -21    3.39    0.57
  -2  -8  22   11.68    1.04
   2   8 -22   13.94    0.94
  -2  -8  23    0.38    0.94
   2   8 -23    0.19    0.75
  -2  -9 -23    2.83    0.85
   2   9  23    3.58    1.32
  -2  -9 -22    0.00    0.66
   2   9  22   -0.38    0.94
  -2  -9 -21    0.09    0.47
   2   9  21    0.19    0.75
  -2  -9 -20    0.57    0.57
   2   9  20    0.75    0.66
  -2  -9 -19   16.58    0.94
   2   9  19   16.01    1.04
  -2  -9 -18    8.57    0.66
   2   9  18    7.63    0.94
  -2  -9 -17    6.78    0.57
   2   9  17    7.16    0.75
  -2  -9 -16    6.50    0.47
   2   9  16    7.06    0.66
  -2  -9 -15   30.14    1.22
   2   9  15   30.42    1.22
  -2  -9 -14    0.19    0.28
   2   9  14    0.57    0.38
  -2  -9 -13   14.22    0.66
   2   9  13   13.56    0.85
  -2  -9 -12   17.14    0.85
   2   9  12   15.07    0.85
  -2  -9 -11   25.05    0.94
   2   9  11   26.37    1.04
  -2  -9 -10    2.45    0.38
   2   9  10    1.79    0.28
  -2  -9  -9  260.59    6.40
   2   9   9  264.08    6.59
  -2  -9  -8   25.80    0.94
   2   9   8   25.71    0.85
  -2  -9  -7  104.44    2.83
   2   9   7  106.70    3.01
  -2  -9  -6    2.83    0.28
   2   9   6    2.83    0.38
  -2  -9  -5    5.74    0.38
   2   9   5    6.31    0.38
  -2  -9  -4   32.59    1.04
   2   9   4   32.77    1.51
  -2  -9  -3  123.09    4.61
   2   9   3  123.37    3.58
  -2  -9  -2   25.62    1.13
   2   9   2   25.52    0.85
  -2  -9  -1   23.64    1.13
   2   9   1   21.94    0.94
   2   9  -1   38.80    1.41
  -2  -9   2   64.04    3.01
   2   9  -2   69.60    2.83
  -2  -9   3  129.97    5.09
   2   9  -3  128.36    3.67
  -2  -9   4   61.03    1.88
   2   9  -4   60.37    1.98
  -2  -9   5   83.82    2.54
   2   9  -5   83.25    2.83
  -2  -9   6    7.63    0.57
   2   9  -6    8.29    0.47
  -2  -9   7   38.71    1.98
   2   9  -7   35.03    1.22
  -2  -9   8   30.42    1.04
   2   9  -8   30.61    1.04
  -2  -9   9  186.47    4.80
   2   9  -9  177.71    4.90
  -2  -9  10    1.41    0.38
   2   9 -10    1.51    0.28
  -2  -9  11   55.57    1.79
   2   9 -11   54.81    1.88
  -2  -9  12    0.19    0.47
   2   9 -12    0.09    0.28
  -2  -9  13   16.67    0.75
   2   9 -13   17.80    0.85
  -2  -9  14    5.09    0.57
   2   9 -14    6.31    0.47
  -2  -9  15    8.85    0.75
   2   9 -15   10.92    0.85
  -2  -9  16    0.28    0.47
   2   9 -16    0.47    0.38
  -2  -9  17    4.33    0.75
   2   9 -17    5.74    0.66
  -2  -9  18    4.24    0.66
   2   9 -18    4.43    0.57
  -2  -9  19   54.15    2.26
   2   9 -19   58.39    2.17
  -2  -9  20    9.42    1.04
   2   9 -20   10.36    0.85
  -2  -9  21    4.43    0.85
   2   9 -21    6.31    0.75
  -2  -9  22    0.19    0.94
   2   9 -22    0.85    0.66
  -2  -9  23    0.94    0.85
   2   9 -23    0.09    0.57
  -2 -10 -22   -0.47    0.66
   2  10  22   -1.04    1.04
  -2 -10 -21    2.45    0.57
   2  10  21    2.64    0.85
  -2 -10 -20   21.19    1.13
   2  10  20   18.84    1.32
  -2 -10 -19    0.85    0.57
   2  10  19    0.38    0.75
  -2 -10 -18    0.38    0.47
   2  10  18    0.09    0.57
  -2 -10 -17    6.50    0.75
   2  10  17    6.31    0.85
  -2 -10 -16   94.65    2.73
   2  10  16   92.20    2.83
  -2 -10 -15   10.74    0.66
   2  10  15    9.04    0.75
  -2 -10 -14   15.26    0.75
   2  10  14   16.29    0.85
  -2 -10 -13   30.33    1.22
   2  10  13   28.72    1.60
  -2 -10 -12  106.14    3.11
   2  10  12  112.35    3.01
  -2 -10 -11   11.21    0.57
   2  10  11   11.87    0.57
  -2 -10 -10    0.75    0.38
   2  10  10    0.66    0.47
  -2 -10  -9   56.79    2.26
   2  10   9   59.05    1.88
  -2 -10  -8   46.52    1.41
   2  10   8   46.15    1.51
  -2 -10  -7    0.66    0.19
   2  10   7    0.66    0.19
  -2 -10  -6   41.72    1.88
   2  10   6   46.43    1.51
  -2 -10  -5    1.60    0.19
   2  10   5    1.70    0.28
  -2 -10  -4   54.81    1.79
   2  10   4   55.94    1.79
  -2 -10  -3  598.22   20.91
   2  10  -1    6.69    0.28
  -2 -10   2   96.34    2.83
   2  10  -2   97.00    2.73
  -2 -10   3  186.28    5.09
   2  10  -3  192.88    5.37
  -2 -10   4  142.40    4.14
   2  10  -4  146.16    5.84
  -2 -10   5   51.80    2.35
   2  10  -5   50.57    1.79
  -2 -10   6    1.51    0.19
   2  10  -6    1.70    0.28
  -2 -10   7  180.92    6.59
   2  10  -7  174.89    4.99
  -2 -10   8  112.45    3.11
   2  10  -8  107.27    3.01
  -2 -10   9    0.66    0.19
   2  10  -9    0.85    0.19
  -2 -10  10   15.45    0.75
   2  10 -10   14.88    0.85
  -2 -10  11    0.57    0.28
   2  10 -11    0.57    0.19
  -2 -10  12  121.02    3.67
   2  10 -12  129.40    3.39
  -2 -10  13   87.59    3.67
   2  10 -13   94.93    2.83
  -2 -10  14    1.60    0.38
   2  10 -14    1.32    0.28
  -2 -10  15    9.04    0.66
   2  10 -15    8.76    0.57
  -2 -10  16   84.29    2.54
   2  10 -16   89.94    2.73
  -2 -10  17    2.07    0.66
   2  10 -17    1.22    0.47
  -2 -10  18    2.73    0.66
   2  10 -18    2.26    0.47
  -2 -10  19    0.00    0.85
   2  10 -19    0.38    0.66
  -2 -10  20    9.14    0.94
   2  10 -20   11.40    0.94
  -2 -10  21    0.57    0.75
   2  10 -21    0.57    0.57
  -2 -10  22    3.20    1.04
   2  10 -22    4.61    0.66
  -2 -10  23    0.47    1.22
   2  10 -23    0.66    0.85
  -2 -11 -22    0.00    0.47
   2  11  22    0.00    0.75
  -2 -11 -21    0.00    0.47
   2  11  21    0.28    0.75
  -2 -11 -20    0.94    0.47
   2  11  20    1.70    0.75
  -2 -11 -19    1.32    0.47
   2  11  19    0.75    0.75
  -2 -11 -18   11.21    0.75
   2  11  18   11.87    0.94
  -2 -11 -17    0.75    0.57
   2  11  17    1.13    1.22
  -2 -11 -16   17.05    0.85
   2  11  16   17.23    1.41
  -2 -11 -15    4.33    0.57
   2  11  15    4.90    0.66
  -2 -11 -14   11.58    0.57
   2  11  14   12.05    0.66
  -2 -11 -13   14.22    0.66
   2  11  13   13.37    0.66
  -2 -11 -12   18.27    0.75
   2  11  12   20.34    0.85
  -2 -11 -11   23.83    0.94
   2  11  11   25.24    1.04
  -2 -11 -10  210.21    5.74
   2  11  10  224.71    5.65
  -2 -11  -9    7.44    0.38
   2  11   9    7.72    0.38
  -2 -11  -8  155.96    4.14
   2  11   8  161.61    4.14
  -2 -11  -7   19.12    0.66
   2  11   7   19.02    0.75
  -2 -11  -6   40.50    1.32
   2  11   6   43.60    1.41
  -2 -11  -5    6.69    0.38
   2  11   5    7.06    0.47
  -2 -11  -4   15.45    0.57
   2  11   4   14.13    0.57
  -2 -11  -3    3.86    0.28
   2  11   3    3.96    0.28
  -2 -11  -2    0.47    0.09
   2  11   2    0.47    0.09
  -2 -11  -1    1.04    0.09
   2  11  -1    1.13    0.09
  -2 -11   2   10.08    0.47
   2  11  -2   10.08    0.47
  -2 -11   3    2.54    0.19
   2  11  -3    2.73    0.19
  -2 -11   4  190.71    5.18
   2  11  -4  198.06    7.44
   2  11  -5   13.00    0.66
  -2 -11   6  176.96    4.99
   2  11  -6  179.50    6.88
  -2 -11   7   20.81    0.75
   2  11  -7   21.47    1.13
  -2 -11   8  147.67    4.14
   2  11  -8  150.31    4.14
  -2 -11   9    5.46    0.38
   2  11  -9    5.93    0.38
  -2 -11  10  145.22    4.24
   2  11 -10  154.83    4.61
  -2 -11  11   14.79    0.66
   2  11 -11   14.88    1.04
  -2 -11  12   18.08    1.32
   2  11 -12   18.18    0.85
  -2 -11  13    0.28    0.38
   2  11 -13    0.09    0.28
  -2 -11  14   22.70    0.94
   2  11 -14   23.73    0.94
  -2 -11  15    9.04    0.85
   2  11 -15   11.58    1.13
  -2 -11  16    0.66    0.66
   2  11 -16    0.38    0.38
  -2 -11  17    4.33    1.13
   2  11 -17    3.67    0.57
  -2 -11  18    0.57    0.75
   2  11 -18    1.04    0.47
  -2 -11  19    0.19    1.41
   2  11 -19    1.60    0.66
  -2 -11  20   18.27    1.32
   2  11 -20   20.72    1.22
  -2 -11  21    0.47    0.75
   2  11 -21    0.09    0.57
  -2 -11  22    0.47    0.75
   2  11 -22    0.28    0.66
  -2 -12 -22    1.51    0.47
   2  12  22    0.85    0.85
  -2 -12 -21    3.48    0.94
   2  12  21    3.58    1.04
  -2 -12 -20    3.48    0.57
   2  12  20    4.71    0.85
  -2 -12 -19    4.24    0.57
   2  12  19    3.39    0.85
  -2 -12 -18    9.04    0.66
   2  12  18    9.14    0.85
  -2 -12 -17    6.22    0.66
   2  12  17    6.31    0.75
  -2 -12 -16   23.17    0.94
   2  12  16   22.98    1.13
  -2 -12 -15   12.05    0.66
   2  12  15   11.21    0.66
  -2 -12 -14    8.19    0.57
   2  12  14    9.14    0.85
  -2 -12 -13    4.43    0.38
   2  12  13    5.09    0.47
  -2 -12 -12    0.19    0.28
   2  12  12    0.19    0.47
  -2 -12 -11    1.13    0.28
   2  12  11    1.41    0.38
  -2 -12 -10   21.19    0.85
   2  12  10   24.11    1.22
  -2 -12  -9    0.66    0.28
   2  12   9    0.19    0.47
  -2 -12  -8   78.54    2.17
   2  12   8   77.79    3.20
  -2 -12  -7   24.96    1.22
   2  12   7   24.86    1.22
  -2 -12  -6  113.20    3.11
   2  12   6  116.78    3.30
  -2 -12  -5  119.14    3.20
   2  12   5  123.47    4.61
  -2 -12  -4   39.08    1.98
   2  12   4   39.27    1.88
  -2 -12  -2    3.58    0.19
   2  12   2    3.96    0.38
  -2 -12   2   39.93    1.79
   2  12  -2   41.82    1.98
  -2 -12   3  139.85    3.86
   2  12  -3  146.26    3.96
   2  12  -4  237.33    8.66
  -2 -12   5    7.16    0.38
   2  12  -5    8.01    0.38
  -2 -12   6  166.13    6.12
   2  12  -6  182.23    4.99
  -2 -12   7    3.39    0.28
   2  12  -7    2.73    0.28
  -2 -12   8    9.89    0.66
   2  12  -8    9.32    0.47
  -2 -12   9    6.03    0.38
   2  12  -9    6.59    0.38
  -2 -12  10    6.40    0.47
   2  12 -10    6.31    0.38
  -2 -12  11    4.52    0.38
   2  12 -11    5.84    0.38
  -2 -12  12   18.46    0.85
   2  12 -12   18.93    0.94
  -2 -12  13   19.97    0.94
   2  12 -13   20.44    0.85
  -2 -12  14   50.39    1.70
   2  12 -14   56.51    1.98
  -2 -12  15   17.23    1.04
   2  12 -15   17.33    0.75
  -2 -12  16   54.53    2.73
   2  12 -16   69.32    2.35
  -2 -12  17   18.55    1.13
   2  12 -17   24.77    1.51
  -2 -12  18    5.18    0.85
   2  12 -18    5.65    0.66
  -2 -12  19    5.37    1.04
   2  12 -19    4.90    0.75
  -2 -12  20    1.04    0.85
   2  12 -20    0.28    0.47
  -2 -12  21    1.13    1.22
   2  12 -21    0.09    0.66
  -2 -12  22    3.96    0.75
   2  12 -22    4.61    0.75
  -2 -13 -21   -0.09    0.47
   2  13  21    0.47    1.32
  -2 -13 -20    0.66    0.57
   2  13  20    1.51    0.94
  -2 -13 -19    5.46    0.66
   2  13  19    5.37    0.85
  -2 -13 -18    1.98    0.47
   2  13  18    1.98    0.85
  -2 -13 -17    3.86    0.75
   2  13  17    4.80    0.75
  -2 -13 -16    0.09    0.75
   2  13  16   -0.57    0.75
  -2 -13 -15    6.12    0.47
   2  13  15    5.93    0.57
  -2 -13 -14    1.04    0.38
   2  13  14    0.47    0.47
  -2 -13 -13    0.19    0.28
   2  13  13   -0.09    0.47
  -2 -13 -12   58.11    1.60
   2  13  12   56.51    2.45
  -2 -13 -11    7.44    0.47
   2  13  11    8.29    0.57
  -2 -13 -10   46.15    1.41
   2  13  10   48.78    2.17
  -2 -13  -9   52.36    1.70
   2  13   9   52.55    1.60
  -2 -13  -8   26.84    0.85
   2  13   8   24.58    0.85
  -2 -13  -7    1.70    0.28
   2  13   7    1.70    0.38
  -2 -13  -6   92.77    2.64
   2  13   6   95.69    4.14
  -2 -13  -5    0.28    0.19
   2  13   5    0.19    0.19
  -2 -13  -4   21.28    0.75
   2  13   4   20.72    0.75
  -2 -13  -3   14.60    0.57
   2  13   3   12.71    0.57
  -2 -13  -2    5.09    0.38
   2  13   2    4.33    0.19
   2  13  -2   68.84    1.98
  -2 -13   3    0.38    0.09
   2  13  -3    0.75    0.09
  -2 -13   4   54.81    1.70
   2  13  -4   55.66    1.60
  -2 -13   5    4.71    0.28
   2  13  -5    5.37    0.28
  -2 -13   6   98.04    3.01
   2  13  -6  102.75    3.30
  -2 -13   7    1.98    0.28
   2  13  -7    1.98    0.38
  -2 -13   8   85.70    2.54
   2  13  -8   90.79    2.54
  -2 -13   9   24.49    1.22
   2  13  -9   27.78    1.13
  -2 -13  10   17.05    0.75
   2  13 -10   19.87    0.85
  -2 -13  11   13.75    0.66
   2  13 -11   15.26    0.75
  -2 -13  12   10.45    0.75
   2  13 -12   10.83    0.85
  -2 -13  13   15.16    0.75
   2  13 -13   17.80    0.85
  -2 -13  14    2.07    0.66
   2  13 -14    3.01    0.57
  -2 -13  15    5.56    0.66
   2  13 -15    7.06    0.57
  -2 -13  16    8.85    1.13
   2  13 -16    9.61    0.75
  -2 -13  17    0.94    0.57
   2  13 -17    1.13    0.47
  -2 -13  18    1.41    0.66
   2  13 -18    1.41    0.47
  -2 -13  19    4.71    0.85
   2  13 -19    3.67    0.66
  -2 -13  20    0.09    0.75
   2  13 -20    0.19    0.57
  -2 -13  21    0.00    0.94
   2  13 -21    0.57    0.66
  -2 -13  22    1.51    1.41
   2  13 -22    3.77    0.85
  -2 -14 -21    0.00    0.38
  -2 -14 -20    0.57    0.66
   2  14  20    1.04    0.94
  -2 -14 -19    0.38    0.57
   2  14  19    0.94    0.75
  -2 -14 -18   16.01    1.13
   2  14  18   15.82    1.98
  -2 -14 -17    4.90    0.57
   2  14  17    3.67    0.66
  -2 -14 -16    0.00    0.47
   2  14  16    0.19    0.47
  -2 -14 -15    2.54    0.57
   2  14  15    2.92    0.66
  -2 -14 -14   18.74    0.75
   2  14  14   17.61    0.85
  -2 -14 -13    0.47    0.38
   2  14  13    0.66    0.47
  -2 -14 -12    0.09    0.28
   2  14  12    0.38    0.28
  -2 -14 -11    0.09    0.28
   2  14  11    0.28    0.38
  -2 -14 -10   58.39    2.35
   2  14  10   55.09    1.70
  -2 -14  -9    7.53    0.47
   2  14   9    8.57    0.57
  -2 -14  -8   34.94    1.32
   2  14   8   34.19    1.13
  -2 -14  -7   49.73    1.41
   2  14   7   51.14    1.70
  -2 -14  -6   45.77    1.41
   2  14   6   45.02    1.98
  -2 -14  -5   58.96    1.79
   2  14   5   65.36    2.83
  -2 -14  -4   46.05    2.07
   2  14   4   35.98    1.98
  -2 -14  -3    0.09    0.09
   2  14  -3    0.09    0.09
  -2 -14   4   27.22    1.04
   2  14  -4   31.27    1.04
  -2 -14   5    1.04    0.19
   2  14  -5    0.94    0.19
  -2 -14   6   66.87    2.07
   2  14  -6   77.32    2.45
  -2 -14   7   23.92    1.32
   2  14  -7   31.17    1.13
  -2 -14   8    0.19    0.19
   2  14  -8    0.19    0.19
  -2 -14   9    4.52    0.38
   2  14  -9    4.99    0.38
  -2 -14  10   27.88    0.94
   2  14 -10   32.77    1.13
  -2 -14  11   21.66    0.85
   2  14 -11   25.24    0.85
  -2 -14  12    0.09    0.47
   2  14 -12    0.00    0.28
  -2 -14  13    5.56    0.66
   2  14 -13    5.65    1.04
  -2 -14  14   33.90    1.32
   2  14 -14   39.93    1.51
  -2 -14  15    4.24    0.57
   2  14 -15    4.05    0.38
  -2 -14  16    0.47    0.75
   2  14 -16   -0.19    0.75
  -2 -14  17    1.70    0.66
   2  14 -17    2.35    0.47
  -2 -14  18   12.71    1.04
   2  14 -18   14.88    0.94
  -2 -14  19   -0.38    0.66
   2  14 -19    0.28    0.47
  -2 -14  20    2.26    1.22
   2  14 -20    3.30    0.66
  -2 -14  21    0.09    0.75
   2  14 -21    0.28    0.57
  -2 -15 -20    0.09    0.47
   2  15  20    0.00    0.57
  -2 -15 -19    0.19    0.75
   2  15  19    0.09    0.66
  -2 -15 -18    1.60    0.47
   2  15  18    1.41    0.66
  -2 -15 -17   -0.19    0.75
   2  15  17   -0.38    0.85
  -2 -15 -16   -0.09    0.38
   2  15  16    0.28    0.85
  -2 -15 -15    0.38    0.38
   2  15  15    0.47    0.47
  -2 -15 -14    0.75    0.66
   2  15  14    1.51    0.66
  -2 -15 -13    2.07    0.38
   2  15  13    2.17    0.47
  -2 -15 -12    2.73    0.38
   2  15  12    2.92    0.47
  -2 -15 -11   10.55    0.47
   2  15  11   10.64    0.57
  -2 -15 -10    3.96    0.38
   2  15  10    4.71    0.47
  -2 -15  -9   25.15    0.94
   2  15   9   26.84    1.41
  -2 -15  -8    6.22    0.38
   2  15   8    7.35    0.47
  -2 -15  -7   22.70    1.22
   2  15   7   21.94    1.13
  -2 -15  -6   26.75    1.60
   2  15   6   24.02    1.22
  -2 -15  -5   19.49    0.66
   2  15   5   19.49    0.75
  -2 -15  -4    0.57    0.19
   2  15   4    0.28    0.19
  -2 -15   3    5.93    0.47
   2  15  -3    4.99    0.38
   2  15  -4    0.66    0.19
  -2 -15   5   50.57    1.70
   2  15  -5   59.33    1.79
  -2 -15   6    0.38    0.28
   2  15  -6    0.66    0.28
  -2 -15   7   26.09    0.94
   2  15  -7   30.14    1.13
  -2 -15   8    0.19    0.19
   2  15  -8   -0.09    0.19
  -2 -15   9    0.57    0.28
   2  15  -9    0.38    0.28
  -2 -15  10   23.26    0.94
   2  15 -10   25.15    0.85
  -2 -15  11    2.54    0.38
   2  15 -11    2.54    0.38
  -2 -15  12    0.57    0.38
   2  15 -12    0.28    0.28
  -2 -15  13   -0.09    0.47
   2  15 -13    0.28    0.38
  -2 -15  14    9.89    0.66
   2  15 -14   12.53    0.75
  -2 -15  15    3.86    1.04
   2  15 -15    5.74    0.66
  -2 -15  16    5.37    0.75
   2  15 -16    6.31    0.57
  -2 -15  17    1.22    1.22
   2  15 -17    2.73    0.57
  -2 -15  18    3.48    0.75
   2  15 -18    3.11    0.66
  -2 -15  19    0.28    0.75
   2  15 -19    0.19    0.57
  -2 -15  20    0.66    0.85
   2  15 -20    1.22    0.57
  -2 -15  21   -0.09    0.85
   2  15 -21    0.38    0.85
  -2 -16 -18    4.52    0.66
   2  16  18    4.14    1.13
  -2 -16 -17    0.28    0.38
   2  16  17    0.09    0.57
  -2 -16 -16    0.47    0.75
   2  16  16    1.04    0.94
  -2 -16 -15    1.70    0.38
   2  16  15    1.32    0.57
  -2 -16 -14   16.48    0.75
   2  16  14   16.95    1.04
  -2 -16 -13    0.09    0.38
   2  16  13   -0.38    0.57
  -2 -16 -12    2.35    0.28
   2  16  12    2.17    0.57
  -2 -16 -11    3.67    0.28
   2  16  11    3.11    0.38
  -2 -16 -10   16.48    0.85
   2  16  10   15.92    0.94
  -2 -16  -9    0.94    0.38
   2  16   9    1.41    0.28
  -2 -16  -8    6.59    0.38
   2  16   8    7.25    0.47
  -2 -16  -7    0.38    0.19
   2  16   7    0.38    0.28
  -2 -16  -6    3.01    0.28
   2  16   6    3.11    0.28
  -2 -16  -5    6.50    0.28
   2  16   5    4.61    0.28
  -2 -16   4    4.80    0.38
   2  16  -4    4.90    0.28
  -2 -16   5    2.64    0.19
   2  16  -5    3.58    0.28
  -2 -16   6    2.64    0.38
   2  16  -6    2.54    0.38
  -2 -16   7    0.47    0.38
   2  16  -7    0.66    0.19
  -2 -16   8    6.03    0.47
   2  16  -8    6.88    0.38
  -2 -16   9    0.57    0.28
   2  16  -9    1.13    0.28
  -2 -16  10   76.66    2.45
   2  16 -10   97.57    4.14
  -2 -16  11    0.00    0.38
   2  16 -11    0.00    0.38
  -2 -16  12    0.66    0.28
   2  16 -12    0.38    0.28
  -2 -16  13    0.57    0.57
   2  16 -13    0.47    0.38
  -2 -16  14   19.02    1.04
   2  16 -14   24.58    1.60
  -2 -16  15    0.94    0.47
   2  16 -15    1.22    0.38
  -2 -16  16    0.66    0.75
   2  16 -16    1.04    0.66
  -2 -16  17    0.66    0.47
   2  16 -17    0.38    0.38
  -2 -16  18    3.77    0.57
   2  16 -18    4.90    0.57
  -2 -16  19    0.28    0.66
   2  16 -19   -0.38    0.66
  -2 -17 -16   -0.28    0.47
   2  17  16    0.38    0.66
  -2 -17 -15    0.09    0.38
   2  17  15   -0.09    0.66
  -2 -17 -14    0.47    0.47
   2  17  14    0.38    0.57
  -2 -17 -13    2.07    0.57
   2  17  13    1.79    0.57
  -2 -17 -12    5.46    0.47
   2  17  12    5.74    0.57
  -2 -17 -11    2.64    0.38
   2  17  11    2.35    0.38
  -2 -17 -10    2.64    0.28
   2  17  10    2.26    0.47
  -2 -17  -9    0.94    0.19
   2  17   9    0.66    0.28
  -2 -17  -8    1.41    0.19
   2  17   8    0.94    0.28
  -2 -17  -7    7.91    0.57
   2  17   7    7.44    0.38
  -2 -17  -6    7.16    0.38
   2  17  -5   16.29    0.57
  -2 -17   6    9.32    0.57
   2  17  -6   10.36    0.57
  -2 -17   7    4.80    0.47
   2  17  -7    6.31    0.38
  -2 -17   8    3.77    0.38
   2  17  -8    4.52    0.38
  -2 -17   9   -0.09    0.28
   2  17  -9    0.00    0.28
  -2 -17  10    2.35    0.57
   2  17 -10    3.20    0.38
  -2 -17  11   -0.19    0.57
   2  17 -11    0.09    0.38
  -2 -17  12    2.07    0.47
   2  17 -12    2.17    0.47
  -2 -17  13    4.14    0.47
   2  17 -13    6.88    0.47
   2  17 -14    0.28    0.47
  -2 -17  15    0.57    0.66
   2  17 -15    0.94    0.47
  -2 -17  16   -0.09    0.47
   2  17 -16    0.00    0.38
  -2 -17  17   -0.19    0.94
   2  17 -17    0.75    0.47
  -2 -18 -14    3.30    0.47
   2  18  14    3.48    0.57
  -2 -18 -13    0.09    0.38
   2  18  13    0.38    0.47
  -2 -18 -12    1.22    0.57
   2  18  12    0.94    0.57
  -2 -18 -11    0.00    0.19
   2  18  11    0.00    0.28
  -2 -18 -10    0.57    0.38
   2  18  10    0.66    0.38
  -2 -18  -9    0.00    0.19
   2  18   9    0.09    0.19
  -2 -18  -8    3.77    0.47
  -2 -18   7    5.27    0.47
   2  18  -7    7.06    0.57
  -2 -18   8    2.83    0.47
   2  18  -8    3.77    0.28
  -2 -18   9    2.26    0.28
   2  18  -9    2.54    0.28
  -2 -18  10    6.78    0.66
   2  18 -10    9.04    0.57
  -2 -18  11    4.80    0.47
   2  18 -11    6.22    0.57
  -2 -18  12    0.75    0.38
   2  18 -12    0.57    0.38
  -2 -18  13    0.38    0.38
   2  18 -13    0.28    0.28
  -2 -18  14    4.24    0.47
   2  18 -14    5.27    0.57
  -2 -18  15    0.85    0.85
   2  18 -15    0.85    0.47
  -2 -19 -11    0.09    0.28
   2  19  11   -0.09    0.28
  -2 -19 -10    0.00    0.19
   2  19  10    0.00    0.19
  -2 -19  -9    0.28    0.19
   2  19  -8    2.26    0.19
   2  19  -9    0.57    0.28
  -2 -19  10    0.28    0.28
   2  19 -10    0.38    0.38
  -2 -19  11    0.94    0.38
   2  19 -11    0.94    0.28
  -2 -19  12    0.00    0.38
   2  19 -12   -0.19    0.57
  -3  21  -8    2.07    0.57
   3 -21   8    1.70    0.57
  -3  21  -7    0.47    0.75
   3 -21   7   -0.19    0.57
  -3  21  -6    2.17    0.47
   3 -21   6    2.45    0.57
  -3  21  -5    0.66    0.38
   3 -21   5    0.66    0.47
  -3  21  -4    6.50    0.57
   3 -21   4    6.50    0.47
  -3  21  -3    0.28    0.38
   3 -21   3    0.09    0.57
  -3  21  -2    0.75    0.47
   3 -21   2    1.13    0.38
  -3  21  -1    0.28    0.38
   3 -21   1   -0.19    0.38
  -3  21   0    2.92    0.47
  -3  21   1    0.85    0.47
   3 -21  -1    1.22    0.38
  -3  21   2    6.03    0.47
   3 -21  -2    7.06    0.57
  -3  21   3    0.00    0.38
   3 -21  -3   -0.09    0.28
  -3  21   4    4.24    0.66
   3 -21  -4    6.12    0.85
  -3  21   5    0.38    0.57
   3 -21  -5    0.47    0.38
  -3  21   6    3.48    0.57
   3 -21  -6    2.92    0.47
  -3  21   7    1.22    0.47
   3 -21  -7    1.32    0.47
   3 -21  -8    0.47    0.38
  -3  20 -12    0.38    0.57
   3 -20  12   -0.47    0.57
  -3  20 -11    0.66    0.47
   3 -20  11    0.28    0.57
  -3  20 -10    1.41    0.57
   3 -20  10    1.41    0.57
  -3  20  -9    0.38    0.47
   3 -20   9    0.19    0.47
  -3  20  -8    0.57    0.66
   3 -20   8    1.13    0.57
  -3  20  -7    0.38    0.38
   3 -20   7    0.47    0.47
  -3  20  -6    1.04    0.38
   3 -20   6    1.32    0.47
  -3  20  -5    0.38    0.38
   3 -20   5    0.38    0.66
  -3  20  -4    0.00    0.66
   3 -20   4    0.09    0.47
  -3  20  -3    0.57    0.38
   3 -20   3    0.38    0.47
  -3  20  -2    0.19    0.38
   3 -20   2    0.38    0.38
  -3  20  -1   -0.09    0.47
   3 -20   1   -0.09    0.28
  -3  20   0    1.79    0.38
   3 -20   0    2.35    0.38
  -3  20   1    1.13    0.38
   3 -20  -1    0.75    0.57
  -3  20   2    0.00    0.47
   3 -20  -2    0.09    0.38
  -3  20   3    3.39    0.47
   3 -20  -3    3.01    0.38
  -3  20   4    6.12    0.57
   3 -20  -4    7.16    0.47
  -3  20   5    0.47    0.75
   3 -20  -5    0.94    0.38
  -3  20   6    1.60    0.94
   3 -20  -6    2.64    0.57
  -3  20   7    3.86    0.75
   3 -20  -7    4.61    0.47
  -3  20   8    0.09    0.47
   3 -20  -8    0.28    0.38
  -3  20   9    1.22    0.47
   3 -20  -9    1.13    0.47
  -3  20  10   -0.09    0.57
   3 -20 -10    0.09    0.38
  -3  20  11    0.19    0.66
   3 -20 -11    0.19    0.47
  -3  20  12    0.66    0.75
   3 -20 -12    0.47    0.57
  -3  19 -15    0.47    0.75
   3 -19  15    0.75    1.04
  -3  19 -14    3.67    0.66
   3 -19  14    2.73    0.66
  -3  19 -13    2.73    0.66
   3 -19  13    1.88    0.66
  -3  19 -12    1.41    0.57
   3 -19  12    0.28    0.66
  -3  19 -11    0.66    0.57
   3 -19  11   -0.19    0.57
  -3  19 -10    2.17    0.75
   3 -19  10    1.70    0.66
  -3  19  -9    2.73    0.57
   3 -19   9    2.07    0.57
  -3  19  -8    5.56    0.66
   3 -19   8    4.52    0.66
  -3  19  -7    0.57    0.47
   3 -19   7    0.57    0.47
  -3  19  -6   21.94    1.04
   3 -19   6   19.68    0.85
  -3  19  -5    3.48    0.47
   3 -19   5    2.54    0.47
  -3  19  -4    2.73    0.57
   3 -19   4    2.54    0.47
  -3  19  -3   19.78    1.04
   3 -19   3   18.74    0.94
  -3  19  -2   22.60    1.04
   3 -19   2   24.11    0.94
  -3  19  -1    1.41    0.38
   3 -19   1    1.32    0.47
  -3  19   0    0.57    0.47
   3 -19   0    1.32    0.38
  -3  19   1    1.32    0.38
   3 -19  -1    0.94    0.28
  -3  19   2   24.58    1.04
   3 -19  -2   25.99    1.22
  -3  19   3    3.30    0.38
   3 -19  -3    3.30    0.38
  -3  19   4    8.29    0.66
   3 -19  -4    8.57    0.57
  -3  19   5    0.57    0.38
   3 -19  -5    0.75    0.28
  -3  19   6   12.71    0.75
   3 -19  -6   10.83    0.75
  -3  19   7    6.22    0.47
   3 -19  -7    6.50    0.57
  -3  19   8    1.88    0.66
   3 -19  -8    0.85    0.38
  -3  19   9    4.14    0.57
   3 -19  -9    4.99    0.47
  -3  19  10    3.11    0.57
   3 -19 -10    3.39    0.57
  -3  19  11    1.88    0.85
   3 -19 -11    2.45    0.47
  -3  19  12    1.51    0.57
   3 -19 -12    1.51    0.47
  -3  19  13    2.26    0.85
   3 -19 -13    2.26    0.57
  -3  19  14    5.46    0.94
   3 -19 -14    5.18    0.75
  -3  19  15    1.51    0.75
   3 -19 -15    3.01    0.75
  -3  18 -16    0.09    0.57
   3 -18  16    0.19    0.57
  -3  18 -15    0.19    0.57
   3 -18  15    0.47    0.85
  -3  18 -14    1.51    0.66
   3 -18  14    0.00    0.85
  -3  18 -13    4.14    0.85
   3 -18  13    3.11    1.13
  -3  18 -12    1.13    0.38
   3 -18  12    1.32    0.57
  -3  18 -11    1.51    0.57
   3 -18  11    0.85    0.57
  -3  18 -10   -0.09    0.47
   3 -18  10    0.38    0.57
  -3  18  -9    0.19    0.47
   3 -18   9   -0.19    0.38
  -3  18  -8   17.33    0.94
   3 -18   8   13.75    0.85
  -3  18  -7   12.90    0.85
   3 -18   7   12.24    0.94
  -3  18  -6    0.66    0.38
   3 -18   6    0.57    0.38
  -3  18  -5    0.47    0.38
   3 -18   5    0.47    0.38
  -3  18  -4    0.09    0.38
   3 -18   4    0.28    0.28
  -3  18  -3    0.09    0.47
   3 -18   3    0.00    0.28
  -3  18  -2    1.22    0.47
   3 -18   2    0.94    0.38
  -3  18  -1    0.75    0.28
   3 -18   1    0.75    0.28
  -3  18   0    5.37    0.75
   3 -18   0    6.78    0.57
  -3  18   1    4.14    0.47
   3 -18  -1    4.61    0.57
  -3  18   2   33.90    1.41
   3 -18  -2   36.73    1.41
  -3  18   3   18.93    0.85
   3 -18  -3   20.53    0.94
  -3  18   4   20.34    0.94
   3 -18  -4   22.23    1.04
  -3  18   5    0.28    0.38
   3 -18  -5    0.09    0.28
  -3  18   6    1.13    0.47
   3 -18  -6    0.94    0.47
  -3  18   7    4.71    0.57
   3 -18  -7    4.90    0.47
  -3  18   8    5.56    0.57
   3 -18  -8    5.74    0.47
  -3  18   9    8.29    0.66
   3 -18  -9    9.42    0.57
  -3  18  10    2.54    0.66
   3 -18 -10    2.73    0.47
  -3  18  11   -0.09    0.57
   3 -18 -11    0.28    0.38
  -3  18  12    0.19    0.57
   3 -18 -12    0.19    0.47
  -3  18  13    0.09    0.57
   3 -18 -13   -0.09    0.38
  -3  18  14    4.90    0.75
   3 -18 -14    5.93    0.57
  -3  18  15    0.19    0.75
   3 -18 -15   -0.09    0.47
  -3  18  16    0.75    0.75
   3 -18 -16    1.32    0.57
  -3  18  17    0.57    1.41
   3 -18 -17    0.75    1.32
  -3  17 -17   -0.38    0.75
   3 -17  17   -0.57    0.66
  -3  17 -16    5.56    0.85
   3 -17  16    2.64    0.85
  -3  17 -15    0.09    0.66
   3 -17  15   -0.57    0.75
  -3  17 -14   -0.66    0.57
   3 -17  14    0.09    0.75
  -3  17 -13    0.85    0.47
   3 -17  13   -0.28    0.57
  -3  17 -12   23.17    1.13
   3 -17  12   17.80    1.13
  -3  17 -11    2.45    0.66
   3 -17  11    1.88    1.04
  -3  17 -10   31.93    1.41
   3 -17  10   30.14    1.41
  -3  17  -9   13.84    0.75
   3 -17   9   11.87    0.85
  -3  17  -8    0.19    0.38
   3 -17   8    0.38    0.47
  -3  17  -7    9.70    0.66
   3 -17   7    9.42    0.66
  -3  17  -6   29.10    1.32
   3 -17   6   27.69    1.22
  -3  17  -5    5.09    0.57
   3 -17   5    5.27    0.75
  -3  17  -4    0.75    0.47
   3 -17   4    0.38    0.38
  -3  17  -3   58.77    1.98
   3 -17   3   55.66    1.79
  -3  17  -2   60.65    2.54
   3 -17   2   62.44    1.88
  -3  17  -1   14.88    0.66
   3 -17   1   14.22    0.66
  -3  17   0    4.99    0.57
   3 -17   0    4.80    0.47
  -3  17   1    2.26    0.38
   3 -17  -1    1.98    0.38
  -3  17   2   39.84    1.41
   3 -17  -2   36.45    1.32
  -3  17   3    3.86    0.57
   3 -17  -3    3.58    0.38
  -3  17   4    5.18    0.47
   3 -17  -4    4.24    0.66
  -3  17   5    2.17    0.47
   3 -17  -5    1.88    0.38
  -3  17   6   19.87    0.94
   3 -17  -6   21.57    0.85
  -3  17   7    5.37    0.57
   3 -17  -7    5.84    0.47
  -3  17   8   37.01    1.60
   3 -17  -8   38.80    1.41
  -3  17   9    0.28    0.47
   3 -17  -9    0.28    0.38
  -3  17  10    2.83    0.75
   3 -17 -10    3.01    0.47
  -3  17  11    8.48    1.04
   3 -17 -11    8.85    0.66
  -3  17  12   35.51    1.60
   3 -17 -12   37.58    1.70
  -3  17  13   10.83    1.13
   3 -17 -13    9.98    0.94
  -3  17  14    4.99    0.85
   3 -17 -14    5.27    0.66
  -3  17  15    0.66    0.75
   3 -17 -15    0.09    0.38
  -3  17  16   10.27    1.04
   3 -17 -16   12.53    0.75
  -3  17  17   -0.19    0.85
   3 -17 -17    0.28    0.57
  -3  17  18    3.96    1.13
   3 -17 -18    2.73    0.66
  -3  16 -18    0.94    0.75
   3 -16  18    0.75    0.94
  -3  16 -17    0.19    0.57
   3 -16  17   -0.28    0.66
  -3  16 -16   -0.19    0.57
   3 -16  16    0.19    0.75
  -3  16 -15    3.48    0.66
   3 -16  15    2.35    0.75
  -3  16 -14   -0.28    0.66
   3 -16  14   -0.28    0.85
  -3  16 -13   10.45    1.13
   3 -16  13    9.51    0.94
  -3  16 -12    6.78    0.66
   3 -16  12    5.65    0.75
  -3  16 -11    0.38    0.38
   3 -16  11    0.28    0.57
  -3  16 -10    0.66    0.38
   3 -16  10    1.13    0.47
  -3  16  -9    4.05    0.57
   3 -16   9    3.96    0.47
  -3  16  -8    1.98    0.38
   3 -16   8    1.32    0.47
  -3  16  -7   34.85    1.32
   3 -16   7   34.00    1.32
  -3  16  -6    0.00    0.28
   3 -16   6    0.38    0.28
  -3  16  -5    0.75    0.38
   3 -16   5    0.94    0.38
  -3  16  -4    5.84    0.57
   3 -16   4    5.84    0.47
  -3  16  -3    2.26    0.38
   3 -16   3    1.51    0.28
  -3  16  -2    2.45    0.47
   3 -16   2    2.26    0.57
  -3  16  -1    1.41    0.38
   3 -16   1    1.51    0.28
  -3  16   0   12.71    0.75
   3 -16   0   13.84    0.66
  -3  16   1   40.31    1.32
   3 -16  -1   39.93    1.51
  -3  16   2    0.57    0.57
   3 -16  -2    1.41    0.38
  -3  16   3  139.85    3.67
   3 -16  -3  138.82    4.05
  -3  16   4    8.66    0.85
   3 -16  -4    9.70    0.66
  -3  16   5    1.60    0.38
   3 -16  -5    1.60    0.28
  -3  16   6    8.95    0.66
   3 -16  -6    7.35    0.75
   3 -16  -7    0.75    0.38
  -3  16   8   18.08    0.85
   3 -16  -8   18.08    0.85
  -3  16   9   14.69    0.94
   3 -16  -9   13.18    0.66
  -3  16  10    0.09    0.47
   3 -16 -10    0.38    0.38
  -3  16  11    1.88    0.57
   3 -16 -11    2.92    0.47
  -3  16  12    0.38    0.47
   3 -16 -12   -0.09    0.38
  -3  16  13   12.62    0.85
   3 -16 -13   11.77    0.66
  -3  16  14    0.94    0.66
   3 -16 -14    0.66    0.47
  -3  16  15    1.22    0.66
   3 -16 -15    1.60    0.47
  -3  16  16    0.47    0.75
   3 -16 -16    0.09    0.66
  -3  16  17    2.35    0.85
   3 -16 -17    3.39    0.66
  -3  16  18    0.38    0.75
   3 -16 -18    0.19    0.57
  -3  16  19    6.50    1.13
   3 -16 -19    6.88    0.85
  -3  15 -18    0.09    0.66
   3 -15  18    0.09    0.75
  -3  15 -17   -0.09    0.75
   3 -15  17   -0.28    0.85
  -3  15 -16   11.30    1.04
   3 -15  16    8.95    1.04
  -3  15 -15   10.83    0.85
   3 -15  15    7.44    0.75
  -3  15 -14    1.41    0.47
   3 -15  14    0.66    0.57
  -3  15 -13    8.66    0.75
   3 -15  13    7.35    0.75
  -3  15 -12   51.89    1.79
   3 -15  12   46.24    1.70
  -3  15 -11   12.90    0.94
   3 -15  11   12.24    0.85
  -3  15 -10   41.82    1.51
   3 -15  10   40.21    1.60
  -3  15  -9    0.57    0.47
   3 -15   9    0.47    0.57
  -3  15  -8    4.80    0.57
   3 -15   8    4.52    0.57
  -3  15  -7    6.59    0.57
   3 -15   7    4.99    0.57
  -3  15  -6   27.22    0.94
   3 -15   6   27.97    1.04
  -3  15  -5    0.57    0.28
   3 -15   5    0.85    0.28
  -3  15  -4    0.09    0.28
   3 -15   4    0.38    0.38
  -3  15  -3    3.58    0.38
   3 -15   3    3.48    0.47
  -3  15  -2   80.90    2.45
   3 -15   2   79.02    2.64
  -3  15  -1    7.16    0.47
   3 -15   1    6.03    0.47
  -3  15   0   35.51    2.45
   3 -15   0   31.74    1.22
  -3  15   1    1.60    0.28
   3 -15  -1    1.32    0.28
  -3  15   2   37.48    1.32
   3 -15  -2   37.86    1.41
  -3  15   3    0.09    0.38
   3 -15  -3   -0.19    0.38
  -3  15   4   47.37    1.51
   3 -15  -4   43.04    1.70
  -3  15   5    8.19    0.57
   3 -15  -5    6.50    0.85
  -3  15   6    2.92    0.57
   3 -15  -6    3.01    0.38
  -3  15   7    0.28    0.38
   3 -15  -7    0.75    0.28
  -3  15   8  129.12    3.58
   3 -15  -8  127.71    5.18
  -3  15   9   27.88    1.22
   3 -15  -9   24.02    1.22
  -3  15  10    3.30    0.47
   3 -15 -10    4.14    0.47
  -3  15  11    0.75    0.47
   3 -15 -11    0.66    0.38
  -3  15  12   76.00    2.45
   3 -15 -12   75.25    2.73
  -3  15  13    1.88    0.57
   3 -15 -13    1.70    0.47
  -3  15  14    0.85    1.04
   3 -15 -14    1.04    0.57
  -3  15  15    3.48    0.75
   3 -15 -15    2.73    0.57
  -3  15  16   26.09    1.41
   3 -15 -16   29.20    1.88
  -3  15  17    0.47    0.75
   3 -15 -17    0.19    0.47
  -3  15  18    5.84    1.51
   3 -15 -18    6.78    0.75
  -3  15  19    3.77    1.13
   3 -15 -19    3.39    0.75
  -3  15  20    0.38    0.94
   3 -15 -20    0.57    0.66
  -3  14 -19    0.57    0.57
   3 -14  19    0.38    0.75
  -3  14 -18    0.85    0.66
   3 -14  18   -0.28    0.75
  -3  14 -17    0.85    0.57
   3 -14  17    0.85    0.66
  -3  14 -16   -0.38    0.66
   3 -14  16   -0.09    0.85
  -3  14 -15    5.27    0.66
   3 -14  15    3.77    0.85
  -3  14 -14   19.40    1.13
   3 -14  14   17.05    0.94
  -3  14 -13    2.26    0.47
   3 -14  13    2.83    0.66
  -3  14 -12    1.04    0.38
   3 -14  12    0.28    0.47
  -3  14 -11   11.30    0.66
   3 -14  11   11.68    0.75
  -3  14 -10    3.77    0.47
   3 -14  10    3.58    0.57
  -3  14  -9   26.75    0.94
   3 -14   9   23.45    0.94
  -3  14  -8   22.51    0.94
   3 -14   8   22.79    0.94
  -3  14  -7    1.32    0.38
   3 -14   7    0.66    0.38
  -3  14  -6    9.04    0.57
   3 -14   6    9.14    0.66
  -3  14  -5    2.83    0.38
   3 -14   5    1.98    0.47
  -3  14  -4    2.83    0.38
   3 -14   4    3.39    0.38
  -3  14  -3    3.77    0.47
   3 -14   3    3.20    0.47
  -3  14  -2    0.57    0.28
   3 -14   2    0.38    0.28
  -3  14  -1   13.00    0.57
   3 -14   1   11.30    0.57
  -3  14   0    5.84    0.47
   3 -14   0    5.56    0.47
  -3  14   1   12.90    0.57
   3 -14  -1   12.05    0.75
  -3  14   2   77.13    2.26
   3 -14  -2   74.59    2.83
  -3  14   3    5.84    0.47
   3 -14  -3    5.65    0.47
  -3  14   4   30.98    1.04
   3 -14  -4   28.54    1.13
  -3  14   5   38.80    1.32
   3 -14  -5   36.07    1.41
  -3  14   6    3.20    0.38
   3 -14  -6    3.01    0.38
  -3  14   7   27.22    1.60
   3 -14  -7   26.09    1.04
  -3  14   8    6.97    0.47
   3 -14  -8    7.16    0.47
  -3  14   9    0.47    0.38
   3 -14  -9    0.66    0.28
  -3  14  10   22.04    0.94
   3 -14 -10   23.17    0.85
  -3  14  11    6.31    0.66
   3 -14 -11    5.84    0.57
  -3  14  12   36.45    1.51
   3 -14 -12   35.51    1.32
  -3  14  13   11.96    1.32
   3 -14 -13   11.11    0.75
  -3  14  14    1.98    0.66
   3 -14 -14    1.13    0.75
  -3  14  15   28.44    1.41
   3 -14 -15   32.59    1.51
  -3  14  16    1.51    0.57
   3 -14 -16    1.98    0.47
  -3  14  17   10.45    0.94
   3 -14 -17   12.53    0.75
  -3  14  18    0.85    0.85
   3 -14 -18    1.04    0.47
  -3  14  19    3.20    1.13
   3 -14 -19    4.05    0.75
  -3  14  20    4.61    0.85
   3 -14 -20    5.46    0.66
  -3  13 -19    1.79    0.75
   3 -13  19    1.13    0.94
  -3  13 -18    0.57    0.57
   3 -13  18    0.66    0.75
  -3  13 -17    3.20    0.66
   3 -13  17    1.98    0.75
  -3  13 -16   37.77    1.88
   3 -13  16   33.34    1.60
  -3  13 -15    3.86    0.66
   3 -13  15    3.39    0.75
  -3  13 -14   31.93    1.41
   3 -13  14   28.82    1.41
  -3  13 -13    0.38    0.47
   3 -13  13    0.47    0.57
  -3  13 -12    8.66    0.57
   3 -13  12    7.44    0.66
  -3  13 -11   22.23    0.94
   3 -13  11   21.38    0.94
  -3  13 -10    0.75    0.38
   3 -13  10   -0.09    0.57
  -3  13  -9   15.45    0.85
   3 -13   9   15.45    0.75
  -3  13  -8   59.80    2.17
   3 -13   8   58.30    1.79
  -3  13  -7   37.29    1.60
   3 -13   7   36.35    1.32
  -3  13  -6   77.51    2.54
   3 -13   6   72.23    2.54
  -3  13  -5   75.81    2.64
   3 -13   5   85.42    2.73
  -3  13  -4    6.69    0.47
   3 -13   4    7.72    0.47
  -3  13  -3   74.68    2.45
   3 -13   3   76.19    2.26
  -3  13  -2  114.43    3.58
   3 -13   2  110.94    3.48
  -3  13  -1  199.00    7.82
   3 -13   1  200.32    5.46
  -3  13   0   25.71    1.04
   3 -13   0   26.09    1.13
  -3  13   1   16.95    0.75
   3 -13  -1   16.86    0.85
  -3  13   2   58.30    1.98
   3 -13  -2   54.62    1.79
  -3  13   3   18.74    0.75
   3 -13  -3   17.80    0.75
   3 -13  -4  160.86    5.18
  -3  13   5    3.01    0.38
   3 -13  -5    2.73    0.28
  -3  13   6    0.19    0.28
   3 -13  -6    0.09    0.19
  -3  13   7   35.79    1.22
   3 -13  -7   32.96    1.13
  -3  13   8  114.05    4.80
   3 -13  -8  109.25    3.77
  -3  13   9   29.76    1.13
   3 -13  -9   31.27    1.22
  -3  13  10   17.33    0.75
   3 -13 -10   16.95    0.85
  -3  13  11    9.42    0.66
   3 -13 -11    9.04    0.47
  -3  13  12   52.55    1.70
   3 -13 -12   53.87    1.79
  -3  13  13   38.99    1.60
   3 -13 -13   39.84    1.60
  -3  13  14    3.30    0.66
   3 -13 -14    4.61    0.47
  -3  13  15   17.42    1.13
   3 -13 -15   17.99    0.85
  -3  13  16   17.80    1.04
   3 -13 -16   20.63    1.04
  -3  13  17    3.11    0.66
   3 -13 -17    2.35    0.57
  -3  13  18    2.17    1.04
   3 -13 -18    1.70    0.75
  -3  13  19    0.75    0.94
   3 -13 -19    0.28    0.47
  -3  13  20    3.96    0.85
   3 -13 -20    2.73    0.66
  -3  13  21    2.35    0.85
   3 -13 -21    1.98    0.57
  -3  12 -20    0.38    0.66
   3 -12  20    0.19    0.85
  -3  12 -19   -0.09    0.66
   3 -12  19    0.00    0.94
  -3  12 -18    0.00    0.47
   3 -12  18    0.09    0.75
  -3  12 -17    0.38    0.47
   3 -12  17    0.75    0.66
  -3  12 -16    1.98    0.66
   3 -12  16    1.70    0.94
  -3  12 -15    1.22    0.57
   3 -12  15    0.57    0.94
  -3  12 -14   39.18    1.60
   3 -12  14   40.40    1.60
  -3  12 -13    2.17    0.94
   3 -12  13    1.98    0.75
  -3  12 -12   47.18    1.79
   3 -12  12   48.78    1.60
  -3  12 -11    7.72    0.66
   3 -12  11    6.40    0.57
  -3  12 -10  106.80    3.11
   3 -12  10  106.70    3.11
  -3  12  -9   10.36    0.66
   3 -12   9   10.55    0.66
  -3  12  -8   38.61    1.41
   3 -12   8   40.69    1.32
  -3  12  -7    8.19    0.57
   3 -12   7    9.04    0.57
  -3  12  -6    0.28    0.28
   3 -12   6    0.38    0.28
  -3  12  -5    0.66    0.38
   3 -12   5    0.00    0.38
  -3  12  -4   15.73    0.66
   3 -12   4   15.92    0.66
  -3  12  -3   10.17    0.57
   3 -12   3   10.36    0.57
  -3  12  -2   23.17    0.85
   3 -12   2   21.66    0.75
  -3  12  -1   26.28    0.85
   3 -12   1   26.75    0.94
  -3  12   0   76.10    2.07
   3 -12   0   72.99    2.07
  -3  12   1    1.13    0.47
   3 -12  -1    0.75    0.28
  -3  12   2  124.32    3.58
   3 -12  -2  123.66    3.58
  -3  12   3   78.54    3.48
   3 -12  -3   77.04    3.86
  -3  12   4  198.62    5.46
   3 -12  -4  201.54    5.65
  -3  12   5   21.76    0.85
   3 -12  -5   21.94    0.94
  -3  12   6  249.48    6.69
   3 -12  -6  261.53    6.78
  -3  12   7   28.35    1.13
   3 -12  -7   28.82    1.22
  -3  12   8   76.47    2.35
   3 -12  -8   75.06    2.17
  -3  12   9   34.19    1.32
   3 -12  -9   32.30    1.22
  -3  12  10   29.38    1.13
   3 -12 -10   29.29    1.32
  -3  12  11    4.61    0.57
   3 -12 -11    4.52    0.47
  -3  12  12    9.70    0.66
   3 -12 -12   10.74    0.66
  -3  12  13    5.65    0.57
   3 -12 -13    4.99    0.47
  -3  12  14    2.73    0.57
   3 -12 -14    2.83    0.47
  -3  12  15   16.10    1.04
   3 -12 -15   17.71    0.94
  -3  12  16   21.00    1.13
   3 -12 -16   22.32    0.94
  -3  12  17    4.71    0.85
   3 -12 -17    5.27    0.66
  -3  12  18   24.20    1.60
   3 -12 -18   24.11    1.79
  -3  12  19    6.88    0.94
   3 -12 -19    6.97    0.66
  -3  12  20    2.92    0.85
   3 -12 -20    3.30    0.66
  -3  12  21    0.85    1.04
   3 -12 -21    0.38    0.75
  -3  11 -20    1.13    0.66
   3 -11  20    0.28    0.94
  -3  11 -19    0.19    0.75
   3 -11  19    0.09    0.75
  -3  11 -18   24.67    1.79
   3 -11  18   19.59    1.22
  -3  11 -17   20.53    1.13
   3 -11  17   19.02    1.32
  -3  11 -16   37.20    1.51
   3 -11  16   34.28    1.51
  -3  11 -15    0.85    0.47
   3 -11  15    0.94    0.57
  -3  11 -14   24.67    1.22
   3 -11  14   24.96    1.22
  -3  11 -13   19.21    0.94
   3 -11  13   20.25    1.41
  -3  11 -12    9.89    0.66
   3 -11  12    9.70    0.75
  -3  11 -11    6.40    0.85
   3 -11  11    5.56    0.66
  -3  11 -10    4.33    0.47
   3 -11  10    3.96    0.57
  -3  11  -9    0.57    0.38
   3 -11   9    0.85    0.47
  -3  11  -8   43.98    1.98
   3 -11   8   45.39    1.51
  -3  11  -7  314.08    8.38
   3 -11   7  331.88    8.85
  -3  11  -6  166.13    4.52
   3 -11   6  167.35    4.24
  -3  11  -5  173.48    4.52
   3 -11   5  178.47    4.61
  -3  11  -4  227.72    5.84
   3 -11   4  242.79    6.31
  -3  11  -3  101.90    2.83
   3 -11   3  104.82    4.24
  -3  11  -2   30.89    1.04
   3 -11   2   27.59    1.04
  -3  11  -1  501.22   12.24
   3 -11   1  508.66   12.43
  -3  11   0   34.56    1.22
   3 -11   0   31.74    1.04
  -3  11   1  256.73    6.59
   3 -11  -1  248.63    6.40
  -3  11   2  107.93    3.30
   3 -11  -2  105.39    3.11
  -3  11   3    0.66    0.28
   3 -11  -3    0.38    0.19
  -3  11   4   34.85    1.04
   3 -11  -4   35.41    1.22
  -3  11   5   30.98    1.22
   3 -11  -5   29.85    1.04
  -3  11   6  295.63   10.08
   3 -11  -6  286.96    7.53
  -3  11   7   55.85    1.79
   3 -11  -7   56.22    1.88
  -3  11   8    1.88    0.38
   3 -11  -8    2.17    0.28
  -3  11   9   54.34    1.98
   3 -11  -9   55.66    2.07
  -3  11  10   97.19    2.83
   3 -11 -10   97.29    2.73
  -3  11  11   49.07    1.60
   3 -11 -11   47.56    1.51
  -3  11  12   14.60    1.13
   3 -11 -12   15.63    0.75
  -3  11  13   60.18    1.88
   3 -11 -13   56.41    1.70
  -3  11  14   85.89    3.58
   3 -11 -14   83.72    2.54
  -3  11  15    0.38    0.57
   3 -11 -15    0.00    0.38
  -3  11  16    2.92    0.66
   3 -11 -16    2.64    0.47
  -3  11  17    9.79    0.85
   3 -11 -17    8.85    0.75
  -3  11  18   16.10    1.13
   3 -11 -18   15.63    1.04
  -3  11  19   14.69    1.13
   3 -11 -19   15.35    0.94
  -3  11  20    2.35    0.75
   3 -11 -20    2.92    0.57
  -3  11  21    5.09    1.13
   3 -11 -21    4.99    0.85
  -3  11  22    3.48    1.22
   3 -11 -22    3.01    0.85
  -3  10 -21    1.60    0.85
   3 -10  21    0.09    1.04
  -3  10 -20    5.37    0.75
   3 -10  20    4.33    1.41
  -3  10 -19    3.67    0.75
   3 -10  19    2.26    1.13
  -3  10 -18    1.32    0.75
   3 -10  18    0.94    1.04
  -3  10 -17    1.88    0.57
   3 -10  17    0.57    0.75
  -3  10 -16    5.09    0.57
   3 -10  16    4.99    0.85
  -3  10 -15    9.23    0.66
   3 -10  15    8.66    0.75
  -3  10 -14   19.87    1.13
   3 -10  14   20.63    1.13
  -3  10 -13   17.99    1.04
   3 -10  13   19.12    1.22
  -3  10 -12   36.54    1.41
   3 -10  12   36.73    1.41
  -3  10 -11   38.14    1.32
   3 -10  11   38.14    1.88
  -3  10 -10   81.28    2.73
   3 -10  10   82.59    2.64
  -3  10  -9   31.55    1.13
   3 -10   9   33.24    1.13
  -3  10  -8    3.86    0.38
   3 -10   8    3.67    0.47
  -3  10  -7    2.92    0.38
   3 -10   7    2.73    0.38
  -3  10  -6    9.04    0.47
   3 -10   6    9.51    0.47
  -3  10  -5    6.97    0.38
   3 -10   5    6.40    0.38
  -3  10  -4  154.45    4.24
   3 -10   4  163.78    4.33
  -3  10  -3   23.83    0.85
   3 -10   3   25.99    0.94
  -3  10  -2   91.82    2.73
   3 -10   2   92.29    2.73
  -3  10  -1  103.03    4.05
   3 -10   1   96.34    2.83
  -3  10   0  124.60    3.30
   3 -10   0  122.43    3.48
  -3  10   1    0.38    0.19
   3 -10  -1    0.47    0.19
  -3  10   2  108.78    3.30
   3 -10  -2  106.80    4.52
  -3  10   3   53.30    1.70
   3 -10  -3   48.13    2.17
  -3  10   4   77.32    3.11
   3 -10  -4   65.45    3.20
  -3  10   5  120.27    3.20
   3 -10  -5  116.40    3.58
  -3  10   6  217.36    5.93
   3 -10  -6  210.02    5.56
  -3  10   7   90.88    2.83
   3 -10  -7   94.65    2.83
  -3  10   8   25.52    0.85
   3 -10  -8   26.84    1.04
  -3  10   9    1.79    0.38
   3 -10  -9    1.32    0.28
  -3  10  10    0.19    0.38
   3 -10 -10    0.09    0.28
  -3  10  11    0.75    0.38
   3 -10 -11    0.28    0.28
  -3  10  12   13.66    0.75
   3 -10 -12   13.28    0.75
  -3  10  13   51.14    1.70
   3 -10 -13   54.06    1.88
  -3  10  14    0.57    0.57
   3 -10 -14    0.28    0.38
  -3  10  15   79.67    2.54
   3 -10 -15   79.39    2.45
  -3  10  16   44.64    1.70
   3 -10 -16   45.30    1.51
  -3  10  17   21.66    1.22
   3 -10 -17   20.91    1.13
  -3  10  18   15.45    1.04
   3 -10 -18   15.92    0.94
  -3  10  19   13.84    1.13
   3 -10 -19   14.13    0.85
  -3  10  20    0.47    0.94
   3 -10 -20    0.75    0.57
  -3  10  21    2.26    1.13
   3 -10 -21    4.33    0.85
  -3  10  22    1.79    1.04
   3 -10 -22    1.79    0.66
  -3   9 -21    0.38    0.66
   3  -9  21   -0.57    0.85
  -3   9 -20    4.80    0.85
   3  -9  20    3.58    1.13
  -3   9 -19    0.75    0.75
   3  -9  19    0.75    1.04
  -3   9 -18   84.67    4.33
   3  -9  18   82.97    3.86
  -3   9 -17   17.80    1.04
   3  -9  17   14.03    1.04
  -3   9 -16    0.75    0.47
   3  -9  16    0.19    0.66
  -3   9 -15   36.35    1.32
   3  -9  15   35.79    1.41
  -3   9 -14   45.58    1.79
   3  -9  14   43.89    1.70
  -3   9 -13   16.48    0.94
   3  -9  13   17.71    1.04
  -3   9 -12   52.08    1.98
   3  -9  12   50.48    1.79
  -3   9 -11   14.60    0.66
   3  -9  11   14.88    0.75
  -3   9 -10   80.71    2.45
   3  -9  10   81.46    2.45
  -3   9  -9    3.01    0.47
   3  -9   9    2.73    0.47
  -3   9  -8   92.48    3.11
   3  -9   8  100.39    3.30
  -3   9  -7   10.92    0.57
   3  -9   7   12.34    0.57
  -3   9  -6   22.04    0.85
   3  -9   6   22.70    0.85
  -3   9  -5   44.08    1.41
   3  -9   5   46.15    1.41
  -3   9  -4  611.41   15.45
   3  -9   4  629.30   15.45
  -3   9  -3   29.29    1.04
   3  -9   3   30.80    1.04
  -3   9  -2    7.91    0.38
   3  -9   2    7.16    0.38
  -3   9  -1   17.33    0.66
   3  -9   1   17.89    0.75
  -3   9   0  318.61    8.10
   3  -9   0  317.85   11.02
  -3   9   1   13.18    0.85
   3  -9  -1   12.62    0.66
  -3   9   2   59.33    1.98
   3  -9  -2   57.17    1.88
  -3   9   3    1.51    0.28
   3  -9  -3    1.04    0.19
  -3   9   4   14.32    0.66
   3  -9  -4   14.03    0.66
  -3   9   5   11.30    0.47
   3  -9  -5   11.40    0.47
  -3   9   6  994.80   32.68
   3  -9  -6  953.93   22.89
  -3   9   7   28.16    1.04
   3  -9  -7   31.27    1.13
  -3   9   8   55.47    1.70
   3  -9  -8   56.22    1.79
  -3   9   9   95.69    2.92
   3  -9  -9   96.06    3.01
  -3   9  10  247.12    8.76
   3  -9 -10  260.87    6.88
  -3   9  11   82.59    2.35
   3  -9 -11   83.82    2.54
  -3   9  12    7.82    0.66
   3  -9 -12    8.57    0.57
  -3   9  13    5.46    0.57
   3  -9 -13    7.16    0.57
  -3   9  14  175.08    5.27
   3  -9 -14  175.45    5.18
  -3   9  15    2.26    0.47
   3  -9 -15    1.88    0.38
  -3   9  16    0.19    0.57
   3  -9 -16   -0.09    0.38
  -3   9  17    9.04    0.94
   3  -9 -17    9.89    0.85
  -3   9  18   39.27    2.54
   3  -9 -18   37.86    1.60
  -3   9  19    0.28    0.85
   3  -9 -19    0.38    0.57
  -3   9  20    8.76    1.13
   3  -9 -20    8.66    0.85
  -3   9  21   -0.75    1.13
   3  -9 -21    0.47    0.75
  -3   9  22   -0.47    1.04
   3  -9 -22   -0.38    0.66
  -3   8 -22    0.19    0.85
   3  -8  22   -0.28    1.60
  -3   8 -21    7.91    0.85
   3  -8  21    6.69    1.04
  -3   8 -20    5.27    0.66
   3  -8  20    5.84    0.85
  -3   8 -19    0.09    0.57
   3  -8  19    0.85    0.85
  -3   8 -18    0.66    0.47
   3  -8  18    0.75    0.75
  -3   8 -17   10.64    0.75
   3  -8  17   11.02    0.94
  -3   8 -16    1.41    0.38
   3  -8  16    1.41    0.57
  -3   8 -15    7.82    0.66
   3  -8  15    7.63    0.85
  -3   8 -14   11.68    0.75
   3  -8  14   10.55    0.85
  -3   8 -13    0.94    0.38
   3  -8  13    0.75    0.47
  -3   8 -12   22.51    0.94
   3  -8  12   23.92    0.94
  -3   8 -11  247.88    6.59
   3  -8  11  266.52    7.06
  -3   8 -10    1.88    0.38
   3  -8  10    1.22    0.38
  -3   8  -9   94.93    2.83
   3  -8   9  100.21    3.01
  -3   8  -8    0.75    0.28
   3  -8   8    0.94    0.28
  -3   8  -7    2.83    0.28
   3  -8   7    3.30    0.38
  -3   8  -6  101.81    3.01
   3  -8   6  105.20    2.83
  -3   8  -5   53.68    1.70
   3  -8   5   56.88    1.70
  -3   8  -4  107.65    3.01
   3  -8   4  104.73    4.05
  -3   8  -3   43.70    1.51
   3  -8   3   46.71    1.60
  -3   8  -2   22.51    0.85
   3  -8   2   24.02    0.85
  -3   8  -1  362.12    9.42
   3  -8   1  359.76    9.23
  -3   8   0   27.97    1.04
   3  -8   0   24.20    0.85
  -3   8   1  264.64    7.06
   3  -8  -1  247.41    6.59
  -3   8   2    0.19    0.19
   3  -8  -2    0.09    0.38
  -3   8   3   31.55    1.60
  -3   8   4   11.21    0.47
   3  -8  -4   11.58    0.57
  -3   8   5 1017.60   24.30
   3  -8  -5  989.34   24.96
  -3   8   6  187.89    5.09
   3  -8  -6  184.59    5.27
  -3   8   7  134.58    3.96
   3  -8  -7  131.10    3.86
  -3   8   8   48.22    1.60
   3  -8  -8   47.84    2.17
  -3   8   9   62.82    1.98
   3  -8  -9   65.08    1.98
  -3   8  10    4.05    0.47
   3  -8 -10    3.96    0.38
  -3   8  11    1.70    0.38
   3  -8 -11    1.60    0.28
  -3   8  12   14.13    0.66
   3  -8 -12   14.88    0.75
  -3   8  13    3.86    0.47
   3  -8 -13    3.96    0.38
  -3   8  14   11.77    0.85
   3  -8 -14   11.30    0.66
  -3   8  15  172.72    4.80
   3  -8 -15  177.90    4.99
  -3   8  16    6.59    0.66
   3  -8 -16    6.31    0.47
  -3   8  17   36.92    1.41
   3  -8 -17   34.66    1.32
  -3   8  18    2.45    0.66
   3  -8 -18    1.88    0.57
  -3   8  19    7.35    0.85
   3  -8 -19    7.72    0.66
  -3   8  20    0.28    0.66
   3  -8 -20    0.28    0.47
  -3   8  21   37.29    1.79
   3  -8 -21   38.71    1.51
  -3   8  22   -0.09    0.94
   3  -8 -22    0.47    0.57
  -3   8  23    3.86    1.04
   3  -8 -23    3.20    0.66
  -3   7 -22   12.81    1.04
   3  -7  22   11.87    1.32
  -3   7 -21   -0.47    0.57
   3  -7  21    0.09    0.75
  -3   7 -20   15.26    0.94
   3  -7  20   13.47    1.13
  -3   7 -19    3.20    0.57
   3  -7  19    3.48    0.85
  -3   7 -18   88.72    2.92
   3  -7  18   83.44    2.73
  -3   7 -17   21.38    1.04
   3  -7  17   19.87    1.13
  -3   7 -16   34.28    1.51
   3  -7  16   32.68    1.60
  -3   7 -15    4.24    0.47
   3  -7  15    3.77    0.66
  -3   7 -14  181.86    4.99
   3  -7  14  181.58    4.99
  -3   7 -13  182.71    5.37
   3  -7  13  185.34    5.09
  -3   7 -12   34.75    1.41
   3  -7  12   36.64    1.41
  -3   7 -11    7.44    0.47
   3  -7  11    6.88    0.47
  -3   7 -10   75.25    2.35
   3  -7  10   79.02    2.35
  -3   7  -9   43.79    1.60
   3  -7   9   44.92    1.70
  -3   7  -8  518.07   12.53
   3  -7   8  550.28   13.37
  -3   7  -7  650.30   16.01
   3  -7   7  677.14   16.20
  -3   7  -6    0.47    0.19
   3  -7   6    0.47    0.28
  -3   7  -5   63.66    1.98
   3  -7   5   67.71    1.98
  -3   7  -4  699.65   17.23
   3  -7   4  706.24   17.14
  -3   7  -3  279.90    7.16
   3  -7   3  298.17    7.82
  -3   7  -2    3.30    0.28
   3  -7   2    4.33    0.38
  -3   7  -1  490.67   13.18
   3  -7   1  488.41   12.43
  -3   7   0  904.58   31.08
   3  -7   0  863.05   21.10
  -3   7   1  196.83    5.56
   3  -7  -1  198.15    5.27
  -3   7   2    2.92    0.28
   3  -7  -2    3.11    0.28
  -3   7   3    0.57    0.19
   3  -7  -3    0.47    0.19
  -3   7   4  486.62   12.43
   3  -7  -4  483.98   12.62
  -3   7   5   14.79    0.66
   3  -7  -5   14.03    0.66
  -3   7   6  241.85    6.31
   3  -7  -6  235.26    6.31
  -3   7   7   34.00    1.22
   3  -7  -7   32.87    1.22
  -3   7   8   13.28    0.57
   3  -7  -8   13.66    0.66
  -3   7   9    7.25    0.47
   3  -7  -9    7.44    0.38
  -3   7  10  560.64   14.03
   3  -7 -10  548.49   13.66
  -3   7  11  142.40    3.77
   3  -7 -11  138.35    4.05
  -3   7  12   32.68    1.13
   3  -7 -12   33.53    1.32
  -3   7  13   91.82    2.64
   3  -7 -13   88.43    2.64
  -3   7  14  176.58    5.37
   3  -7 -14  177.15    5.09
  -3   7  15   32.40    1.41
   3  -7 -15   34.28    1.32
  -3   7  16   51.80    1.70
   3  -7 -16   51.52    1.98
  -3   7  17   10.17    0.75
   3  -7 -17   11.58    0.66
  -3   7  18   18.55    1.13
   3  -7 -18   22.51    1.22
  -3   7  19   48.22    1.88
   3  -7 -19   45.02    2.26
  -3   7  20   30.33    1.51
   3  -7 -20   34.85    1.51
  -3   7  21    7.25    0.85
   3  -7 -21    6.88    0.75
  -3   7  22    0.66    0.94
   3  -7 -22   -0.09    0.66
  -3   7  23    2.26    0.94
   3  -7 -23    2.83    0.66
  -3   6 -22    6.88    0.85
   3  -6  22    5.46    1.04
  -3   6 -21   13.66    1.04
   3  -6  21   11.96    1.22
  -3   6 -20    0.28    0.66
   3  -6  20    1.60    1.22
  -3   6 -19    0.47    0.47
   3  -6  19    0.38    0.75
  -3   6 -18    7.91    0.75
   3  -6  18    8.01    0.85
  -3   6 -17    0.47    0.47
   3  -6  17    0.00    0.75
  -3   6 -16   33.81    2.17
   3  -6  16   32.30    1.41
  -3   6 -15    3.01    0.47
   3  -6  15    2.64    0.57
  -3   6 -14   41.34    1.51
   3  -6  14   44.55    1.70
  -3   6 -13   31.46    1.22
   3  -6  13   33.06    1.32
  -3   6 -12  111.41    3.30
   3  -6  12  120.27    3.20
  -3   6 -11   66.49    2.07
   3  -6  11   69.03    2.07
  -3   6 -10   51.33    1.79
   3  -6  10   53.68    1.79
  -3   6  -9   22.51    0.85
   3  -6   9   25.71    1.04
  -3   6  -8    0.47    0.28
   3  -6   8    1.32    0.28
  -3   6  -7  283.76    7.25
   3  -6   7  296.94    7.72
  -3   6  -6   65.83    2.07
   3  -6   6   69.32    2.26
  -3   6  -5  323.13    8.29
   3  -6   5  338.10    8.76
  -3   6  -4  199.09    5.27
   3  -6   4  213.88    5.56
  -3   6  -3  174.61    4.90
   3  -6   3  176.96    4.71
  -3   6  -2   38.99    1.32
   3  -6   2   40.59    1.32
  -3   6  -1   53.87    1.79
   3  -6   1   52.74    1.70
  -3   6   0 1631.64   38.90
   3  -6   0 1686.83   39.18
  -3   6   1  461.10   11.77
   3  -6  -1  470.14   11.58
  -3   6   2  305.51    8.38
   3  -6  -2  301.09    7.91
  -3   6   3  229.51    6.40
   3  -6  -3  229.89    9.14
  -3   6   4  357.22    9.23
   3  -6  -4  353.07    9.32
  -3   6   5  170.93    4.90
   3  -6  -5  161.42    4.90
  -3   6   6  639.09   16.01
   3  -6  -6  628.45   16.29
  -3   6   7   75.91    2.35
   3  -6  -7   69.03    2.35
  -3   6   8   63.76    2.07
   3  -6  -8   64.04    1.98
  -3   6   9    9.23    0.47
   3  -6  -9    9.79    0.47
  -3   6  10   21.57    0.75
   3  -6 -10   19.97    0.85
  -3   6  11    3.11    0.47
   3  -6 -11    2.73    0.38
  -3   6  12  104.44    3.30
   3  -6 -12  100.86    3.48
  -3   6  13    9.23    0.57
   3  -6 -13    8.85    0.57
  -3   6  14    1.13    0.57
   3  -6 -14    1.32    0.38
  -3   6  15    2.35    0.57
   3  -6 -15    2.26    0.47
  -3   6  16   69.60    2.17
   3  -6 -16   72.89    2.45
  -3   6  17    2.73    0.57
   3  -6 -17    3.86    0.47
  -3   6  18    7.82    0.85
   3  -6 -18    7.44    0.66
  -3   6  19    1.41    0.75
   3  -6 -19    1.41    0.57
  -3   6  20   19.68    1.22
   3  -6 -20   22.04    1.04
  -3   6  21   10.74    1.04
   3  -6 -21   10.45    0.75
  -3   6  22   13.37    1.13
   3  -6 -22   15.92    1.04
  -3   6  23    0.28    1.04
   3  -6 -23    1.13    0.66
  -3   5 -22    3.58    0.75
   3  -5  22    2.45    0.94
  -3   5 -21    0.38    0.66
   3  -5  21    0.28    1.04
  -3   5 -20    0.19    0.57
   3  -5  20    0.38    0.66
  -3   5 -19    1.60    0.47
   3  -5  19    0.94    0.66
  -3   5 -18   55.38    2.07
   3  -5  18   52.36    1.98
  -3   5 -17   96.25    3.11
   3  -5  17   98.42    3.11
  -3   5 -16   40.69    1.70
   3  -5  16   38.99    1.51
  -3   5 -15   71.20    2.35
   3  -5  15   70.16    2.35
  -3   5 -14  210.30    5.84
   3  -5  14  216.52    5.65
  -3   5 -13   13.84    0.66
   3  -5  13   13.47    0.85
  -3   5 -12   29.38    1.13
   3  -5  12   31.27    1.32
  -3   5 -11   23.92    1.04
   3  -5  11   26.46    1.04
  -3   5 -10  153.79    4.61
   3  -5  10  151.16    4.71
  -3   5  -9  117.53    3.20
   3  -5   9  129.87    3.39
  -3   5  -8  474.56   12.15
   3  -5   8  513.08   12.71
  -3   5  -7  476.35   11.96
   3  -5   7  518.36   13.00
  -3   5  -6  253.25    6.69
   3  -5   6  270.57    7.16
  -3   5  -5  253.06    6.50
   3  -5   5  268.03    9.70
  -3   5  -4  903.64   21.38
   3  -5   4  936.89   22.51
  -3   5  -3   31.74    1.04
   3  -5   3   33.06    1.13
  -3   5  -2  135.62    3.77
   3  -5   2  142.40    3.96
  -3   5  -1  439.53   11.21
   3  -5   1  440.57   11.21
  -3   5   0  821.71   19.78
   3  -5   0  826.51   20.34
  -3   5   1  281.03    7.25
   3  -5  -1  281.22    7.35
  -3   5   2    3.58    0.28
   3  -5  -2    3.11    0.28
  -3   5   3   96.16    3.01
   3  -5  -3   94.37    3.77
  -3   5   4  769.81   18.74
   3  -5  -4  773.58   19.12
  -3   5   5   23.36    0.85
   3  -5  -5   23.92    1.32
  -3   5   6    1.88    0.19
   3  -5  -6    1.22    0.19
  -3   5   7   45.77    1.51
   3  -5  -7   46.15    1.60
  -3   5   8  268.31    6.88
   3  -5  -8  262.57    6.97
  -3   5   9  214.82    5.65
   3  -5  -9  205.59    5.46
  -3   5  10   69.88    1.98
   3  -5 -10   67.81    2.07
  -3   5  11  637.59   17.33
   3  -5 -11  655.95   18.93
  -3   5  12   37.20    1.22
   3  -5 -12   35.79    1.32
  -3   5  13  129.31    3.77
   3  -5 -13  122.53    3.67
  -3   5  14   22.89    1.04
   3  -5 -14   23.45    1.04
  -3   5  15    0.09    0.47
   3  -5 -15    0.28    0.38
  -3   5  16   67.62    2.26
   3  -5 -16   68.09    2.07
  -3   5  17   -0.09    0.47
   3  -5 -17   -0.09    0.38
  -3   5  18   29.20    1.32
   3  -5 -18   30.89    1.22
  -3   5  19    2.83    0.75
   3  -5 -19    2.35    0.47
  -3   5  20   18.18    1.32
   3  -5 -20   21.85    1.22
  -3   5  21    6.97    1.04
   3  -5 -21    7.91    0.75
  -3   5  22   12.34    1.04
   3  -5 -22   14.03    0.94
  -3   5  23    4.14    1.22
   3  -5 -23    3.77    0.75
  -3   4 -23   -0.09    0.66
   3  -4  23    1.04    0.94
  -3   4 -22   11.77    1.13
   3  -4  22    8.76    1.22
  -3   4 -21    2.45    0.57
   3  -4  21    3.30    0.94
  -3   4 -20   17.42    1.04
   3  -4  20   15.35    1.13
  -3   4 -19    2.07    0.57
   3  -4  19    1.41    0.85
  -3   4 -18    0.57    0.47
   3  -4  18    0.38    0.57
  -3   4 -17   20.44    0.94
   3  -4  17   20.34    1.22
  -3   4 -16    3.30    0.47
   3  -4  16    3.11    0.66
  -3   4 -15    3.39    0.47
   3  -4  15    3.39    0.66
  -3   4 -14    3.67    0.47
   3  -4  14    4.24    0.57
  -3   4 -13   56.04    2.17
   3  -4  13   60.65    2.07
  -3   4 -12  132.32    3.96
   3  -4  12  135.05    3.86
  -3   4 -11    2.26    0.38
   3  -4  11    1.70    0.38
  -3   4 -10   83.63    2.35
   3  -4  10   87.02    2.45
  -3   4  -9    6.88    0.38
   3  -4   9    6.97    0.47
  -3   4  -8  256.45    6.78
   3  -4   8  276.51    7.25
  -3   4  -7  290.35    7.72
   3  -4   7  302.88    7.82
  -3   4  -6  234.13    6.31
   3  -4   6  250.42    6.50
  -3   4  -5   36.45    1.22
   3  -4   5   36.45    1.32
  -3   4  -4  225.93    5.93
   3  -4   4  235.82    6.40
  -3   4  -3   37.29    1.22
   3  -4   3   37.29    1.22
  -3   4  -2   44.73    1.51
   3  -4   2   45.39    1.51
  -3   4  -1  614.42   15.07
   3  -4   1  633.73   15.63
  -3   4   0   22.98    0.85
   3  -4   0   23.45    0.75
  -3   4   1  134.67    3.77
   3  -4  -1  134.67    4.99
  -3   4   2  656.61   16.20
   3  -4  -2  671.87   16.48
  -3   4   3   50.67    1.70
   3  -4  -3   49.91    1.79
  -3   4   4  737.60   17.99
   3  -4  -4  735.06   17.99
  -3   4   5   83.07    2.54
   3  -4  -5   80.15    2.45
  -3   4   6  123.75    3.39
   3  -4  -6  124.13    3.67
  -3   4   7    5.84    0.38
   3  -4  -7    5.74    0.38
  -3   4   8   13.94    0.66
   3  -4  -8   14.69    0.66
  -3   4   9  323.31    8.48
   3  -4  -9  312.86    8.38
  -3   4  10   11.96    0.57
   3  -4 -10   12.34    0.57
  -3   4  11    1.88    0.38
   3  -4 -11    2.17    0.28
  -3   4  12    2.54    0.38
   3  -4 -12    1.88    0.28
  -3   4  13    6.40    0.47
   3  -4 -13    6.12    0.47
  -3   4  14   13.47    0.85
   3  -4 -14   13.37    0.75
  -3   4  15   36.73    1.41
   3  -4 -15   37.58    1.32
  -3   4  16   10.27    0.66
   3  -4 -16    9.89    0.75
  -3   4  17    8.01    0.75
   3  -4 -17    8.66    0.66
  -3   4  18   27.59    1.41
   3  -4 -18   28.35    1.32
  -3   4  19    0.19    0.57
   3  -4 -19   -0.09    0.38
  -3   4  20   18.18    1.13
   3  -4 -20   21.10    0.94
  -3   4  21   27.03    1.51
   3  -4 -21   28.82    1.51
  -3   4  22   15.63    1.13
   3  -4 -22   17.52    1.04
  -3   4  23    9.32    1.13
   3  -4 -23   11.21    0.94
  -3   4  24    0.47    2.17
   3  -4 -24    0.75    1.22
  -3   3 -23    3.67    0.75
   3  -3  23    3.67    1.04
  -3   3 -22    5.09    0.75
   3  -3  22    5.27    0.94
  -3   3 -21    9.98    0.85
   3  -3  21    9.61    1.70
  -3   3 -20    3.20    0.66
   3  -3  20    3.20    1.32
  -3   3 -19  103.78    4.52
   3  -3  19   96.34    4.52
  -3   3 -18    7.16    0.66
   3  -3  18    7.82    1.04
  -3   3 -17   19.49    1.04
   3  -3  17   19.97    1.51
  -3   3 -16  277.54    7.35
   3  -3  16  291.48   10.45
  -3   3 -15   92.67    3.01
   3  -3  15   92.77    4.24
  -3   3 -14   16.48    0.85
   3  -3  14   16.10    1.22
  -3   3 -13  396.40    9.98
   3  -3  13  415.89   14.60
  -3   3 -12   11.77    0.66
   3  -3  12   11.49    1.13
  -3   3 -11    6.31    0.47
   3  -3  11    7.25    1.04
  -3   3 -10  152.00    5.65
   3  -3  10  160.48    4.43
  -3   3  -9    2.92    0.28
   3  -3   9    3.11    0.38
  -3   3  -8   95.97    2.73
   3  -3   8  103.78    3.11
  -3   3  -7  572.42   14.41
   3  -3   7  606.88   15.35
  -3   3  -6  697.01   17.33
   3  -3   6  740.05   18.27
  -3   3  -5   44.64    1.51
   3  -3   5   47.65    1.60
  -3   3  -4  293.18    7.72
   3  -3   4  305.33    8.01
  -3   3  -3  723.01   17.52
   3  -3   3  743.07   18.46
  -3   3  -2  363.81   12.62
   3  -3   2  359.20    9.14
  -3   3  -1    9.89    0.47
   3  -3   1   10.36    0.47
  -3   3   0  305.80    7.91
   3  -3   0  314.84    8.19
  -3   3   1  162.74    4.52
   3  -3  -1  165.94    4.52
  -3   3   2  357.69    9.32
   3  -3  -2  354.58    9.14
  -3   3   3  127.33    3.58
   3  -3  -3  127.80    3.58
  -3   3   4  814.55   28.63
   3  -3  -4  768.97   19.21
  -3   3   5   69.50    2.17
   3  -3  -5   65.92    2.07
  -3   3   6  909.57   22.79
   3  -3  -6  927.56   22.51
  -3   3   7  353.83    9.32
   3  -3  -7  336.59    9.14
  -3   3   8  705.68   17.71
   3  -3  -8  691.36   17.23
  -3   3   9  131.76    3.96
   3  -3  -9  119.89    3.67
  -3   3  10   25.90    0.85
   3  -3 -10   23.92    0.85
  -3   3  11   10.27    0.57
   3  -3 -11   10.74    0.66
  -3   3  12  506.21   12.71
   3  -3 -12  479.46   12.90
  -3   3  13    2.45    0.38
   3  -3 -13    2.07    0.28
  -3   3  14    5.65    0.47
   3  -3 -14    6.03    0.47
  -3   3  15  186.38    5.37
   3  -3 -15  181.86    5.37
  -3   3  16   22.04    1.13
   3  -3 -16   22.41    1.04
  -3   3  17    5.56    0.66
   3  -3 -17    3.96    0.47
  -3   3  18   42.85    1.51
   3  -3 -18   42.47    1.51
  -3   3  19   49.26    1.88
   3  -3 -19   52.36    2.17
  -3   3  20   10.64    0.85
   3  -3 -20   13.00    0.75
  -3   3  21    2.45    0.75
   3  -3 -21    2.83    0.57
  -3   3  22   21.47    1.60
   3  -3 -22   22.04    1.51
  -3   3  23    1.41    0.85
   3  -3 -23    2.07    0.66
  -3   3  24    6.31    0.94
   3  -3 -24    6.40    0.75
  -3   2 -23    5.46    1.13
   3  -2  23    5.18    1.04
  -3   2 -22    4.90    1.22
   3  -2  22    4.33    1.04
  -3   2 -21    2.92    0.85
   3  -2  21    2.45    0.94
  -3   2 -20   40.97    2.07
   3  -2  20   37.67    1.70
  -3   2 -19    6.40    1.04
   3  -2  19    6.78    0.94
  -3   2 -18   34.00    2.07
   3  -2  18   34.19    1.51
  -3   2 -17    0.38    0.75
   3  -2  17    1.13    0.75
  -3   2 -16   10.08    1.04
   3  -2  16   10.55    0.75
  -3   2 -15   23.73    1.60
   3  -2  15   24.02    1.22
  -3   2 -14   12.05    1.22
   3  -2  14   13.28    0.85
  -3   2 -13   63.10    3.01
   3  -2  13   68.75    2.17
  -3   2 -12   46.05    2.26
   3  -2  12   47.94    1.79
  -3   2 -11   17.42    1.22
   3  -2  11   19.21    0.94
  -3   2 -10   72.71    3.01
   3  -2  10   72.71    2.07
  -3   2  -9  173.19    6.69
   3  -2   9  184.12    4.99
  -3   2  -8  480.97   17.14
   3  -2   8  507.53   12.53
  -3   2  -7   85.33    3.77
   3  -2   7   86.55    2.54
  -3   2  -6   82.12    3.67
   3  -2   6   80.05    3.58
  -3   2  -5  407.13   14.97
   3  -2   5  433.79   16.29
  -3   2  -4  168.77    6.31
  -3   2  -3    9.70    0.57
   3  -2   3   10.08    0.66
  -3   2  -2   77.23    3.30
   3  -2   2   77.41    3.48
  -3   2  -1   14.03    0.85
   3  -2   1   15.16    0.85
  -3   2   0 2101.59   68.28
   3  -2   0 2053.84   65.83
  -3   2   1  514.59   17.71
   3  -2  -1  514.12   18.18
  -3   2   2    4.24    0.38
   3  -2  -2    4.43    0.38
  -3   2   3  469.20   16.86
   3  -2  -3  456.29   16.39
  -3   2   4  100.30    4.43
   3  -2  -4   91.16    3.86
  -3   2   5  116.88    4.99
   3  -2  -5  118.57    4.80
  -3   2   6   69.22    3.01
   3  -2  -6   70.26    3.01
  -3   2   7  198.34    7.63
   3  -2  -7  188.73    7.63
  -3   2   8  393.95   14.50
   3  -2  -8  377.28   14.13
  -3   2   9   60.27    2.73
   3  -2  -9   58.77    2.73
  -3   2  10   59.05    1.88
   3  -2 -10   56.51    2.83
  -3   2  11    0.28    0.28
   3  -2 -11   -0.19    0.38
  -3   2  12  194.95    6.12
   3  -2 -12  180.92    8.57
  -3   2  13   25.15    1.13
   3  -2 -13   23.07    1.60
  -3   2  14  123.94    3.67
   3  -2 -14  120.64    4.99
  -3   2  15    1.88    0.47
   3  -2 -15    1.13    0.47
  -3   2  16    0.75    0.47
   3  -2 -16    1.22    0.47
  -3   2  17   19.21    1.04
   3  -2 -17   20.91    1.32
  -3   2  18    6.69    0.66
   3  -2 -18    7.72    0.94
  -3   2  19    7.63    0.85
   3  -2 -19    8.01    0.85
  -3   2  20    1.13    0.85
   3  -2 -20    1.60    0.75
  -3   2  21    4.80    0.75
   3  -2 -21    5.56    0.85
  -3   2  22    0.66    0.75
   3  -2 -22    1.04    0.75
  -3   2  23    4.14    1.04
   3  -2 -23    6.12    1.32
  -3   2  24    0.09    1.04
   3  -2 -24    0.57    0.85
  -3   1 -23    5.56    0.85
   3  -1  23    4.14    1.13
  -3   1 -22    3.48    0.75
   3  -1  22    4.61    1.22
  -3   1 -21    5.27    0.66
   3  -1  21    4.71    0.85
  -3   1 -20  122.81    5.93
  -3   1 -19   48.13    1.98
   3  -1  19   48.31    1.79
  -3   1 -18    0.28    0.38
   3  -1  18    0.00    0.57
  -3   1 -17    0.19    0.47
   3  -1  17    0.38    0.66
  -3   1 -16  100.68    3.20
   3  -1  16  105.10    3.30
  -3   1 -15   11.02    0.66
   3  -1  15   12.24    0.75
  -3   1 -14    1.98    0.38
   3  -1  14    2.35    0.38
  -3   1 -13   83.91    2.83
   3  -1  13   94.08    2.73
  -3   1 -12  216.33    5.74
   3  -1  12  226.69    5.84
  -3   1 -11    1.22    0.28
   3  -1  11    1.13    0.28
  -3   1 -10   81.09    2.64
   3  -1  10   80.33    2.45
  -3   1  -9   35.22    1.22
   3  -1   9   34.28    1.22
  -3   1  -8  103.13    3.20
   3  -1   8  113.11    3.30
  -3   1  -7 1011.19   24.39
   3  -1   7 1083.33   26.56
  -3   1  -6 1931.97   63.66
  -3   1  -5   35.32    1.22
   3  -1   5   37.29    1.32
  -3   1  -4  213.13    5.74
   3  -1   4  218.49    6.03
  -3   1  -3  596.62   14.32
   3  -1   3  607.54   15.54
  -3   1  -2 4017.08   97.00
   3  -1   2 4162.02  138.82
  -3   1  -1    5.27    0.28
   3  -1   1    5.65    0.28
  -3   1   0  847.42   20.06
   3  -1   0  869.27   20.53
  -3   1   1    4.71    0.28
   3  -1  -1    4.99    0.28
  -3   1   2 2242.95   53.21
   3  -1  -2 2231.74   51.70
  -3   1   3   15.26    0.66
   3  -1  -3   15.45    0.66
  -3   1   4  259.65    6.97
   3  -1  -4  260.50    6.97
  -3   1   5  147.01    4.33
   3  -1  -5  139.10    4.05
  -3   1   6  482.76   12.71
   3  -1  -6  469.20   12.24
  -3   1   7   70.16    2.35
   3  -1  -7   69.03    2.17
  -3   1   8  652.00   16.67
   3  -1  -8  633.73   16.29
  -3   1   9   24.67    0.94
   3  -1  -9   23.45    1.04
  -3   1  10   53.02    1.70
   3  -1 -10   51.61    1.88
  -3   1  11   42.57    1.41
   3  -1 -11   40.40    1.41
  -3   1  12  113.58    4.05
   3  -1 -12  109.06    3.77
  -3   1  13   25.05    1.04
   3  -1 -13   25.80    1.13
  -3   1  14   18.65    0.94
   3  -1 -14   18.65    0.85
  -3   1  15   87.77    4.05
   3  -1 -15   83.07    2.73
  -3   1  16  135.05    6.12
   3  -1 -16  129.59    4.14
  -3   1  17    2.64    0.75
   3  -1 -17    1.60    0.38
  -3   1  18   11.77    1.32
   3  -1 -18   10.74    0.75
  -3   1  19   11.40    1.41
   3  -1 -19    9.70    0.75
  -3   1  20   14.22    1.60
   3  -1 -20   14.88    0.85
  -3   1  21    3.39    1.04
   3  -1 -21    3.11    0.57
  -3   1  22   22.89    1.98
   3  -1 -22   22.13    1.32
  -3   1  23    1.04    1.32
   3  -1 -23    0.28    0.57
  -3   1  24   -1.70    1.79
   3  -1 -24   -0.38    0.66
  -3   0 -23    8.76    0.85
   3   0  23    8.48    1.32
  -3   0 -22    0.19    0.57
   3   0  22    0.00    0.94
  -3   0 -21   10.17    1.13
   3   0  21   10.45    1.32
  -3   0 -20    0.19    0.47
   3   0  20   -0.19    0.75
  -3   0 -19   19.87    0.94
   3   0  19   20.53    1.22
  -3   0 -18    0.75    0.47
   3   0  18    0.19    0.66
  -3   0 -17   44.08    1.88
   3   0  17   43.70    1.60
  -3   0 -16   -0.28    0.38
   3   0  16    0.09    0.57
  -3   0 -15   40.03    1.51
   3   0  15   41.34    1.60
  -3   0 -14    0.00    0.28
   3   0  14    0.00    0.38
  -3   0 -13  272.83    7.06
   3   0  13  279.33    7.16
  -3   0 -12   -0.09    0.28
   3   0  12    0.09    0.38
  -3   0 -11  198.53    5.18
   3   0  11  199.09    5.37
  -3   0 -10    0.09    0.28
   3   0  10    0.28    0.28
  -3   0  -9  349.68    8.85
   3   0   9  364.75    9.32
  -3   0  -8    0.19    0.19
   3   0   8    0.19    0.28
  -3   0  -7  887.54   21.76
   3   0   7  932.46   22.98
  -3   0  -6    0.75    0.19
   3   0   6    0.75    0.19
  -3   0  -5    6.40    0.28
   3   0   5    5.93    0.38
  -3   0  -4    0.19    0.09
   3   0   4    0.28    0.09
  -3   0  -3   65.08    1.98
   3   0   3   65.45    2.92
  -3   0  -2    0.28    0.19
   3   0   2    0.19    0.09
  -3   0  -1 2095.00   48.03
   3   0   1 2134.93   49.44
  -3   0   0    0.09    0.09
   3   0   0    0.00    0.09
  -3   0   1  171.12    4.71
   3   0  -1  174.42    4.71
  -3   0   2    0.28    0.09
   3   0  -2    0.28    0.09
  -3   0   3  831.50   28.54
   3   0  -3  815.49   19.97
  -3   0   4    0.38    0.09
   3   0  -4    0.19    0.09
  -3   0   5  824.72   20.25
   3   0  -5  795.24   19.78
  -3   0   6    0.09    0.09
   3   0  -6    0.28    0.09
  -3   0   7  221.88    6.31
   3   0  -7  210.30    6.03
  -3   0   8    0.19    0.19
   3   0  -8    0.09    0.19
  -3   0   9 1159.62   27.88
   3   0  -9 1098.21   27.03
  -3   0  10    0.00    0.19
   3   0 -10    0.38    0.19
  -3   0  11    2.17    0.28
   3   0 -11    2.07    0.28
  -3   0  12   -0.09    0.28
   3   0 -12    0.09    0.19
  -3   0  13   77.89    2.35
   3   0 -13   72.33    2.35
  -3   0  14    0.00    0.38
   3   0 -14    0.09    0.28
  -3   0  15   42.66    1.60
   3   0 -15   38.80    1.51
  -3   0  16    0.47    0.47
   3   0 -16    0.09    0.28
  -3   0  17   74.78    2.35
   3   0 -17   76.66    2.45
  -3   0  18   -0.19    0.66
   3   0 -18    0.19    0.38
  -3   0  19   26.93    1.32
   3   0 -19   26.65    1.13
  -3   0  20    0.28    0.85
   3   0 -20    0.09    0.66
  -3   0  21   17.99    1.32
   3   0 -21   18.46    1.04
  -3   0  22    1.04    0.75
   3   0 -22    0.00    0.47
  -3   0  23    3.11    0.94
   3   0 -23    2.73    0.66
  -3   0  24    0.57    1.04
   3   0 -24    0.28    0.57
  -3  -1 -23    4.99    0.75
   3   1  23    3.86    1.13
  -3  -1 -22    4.43    0.85
   3   1  22    5.09    1.22
  -3  -1 -21    4.33    0.57
   3   1  21    4.14    0.85
  -3  -1 -20  122.62    4.99
   3   1  20  116.88    3.67
  -3  -1 -19   46.52    2.07
   3   1  19   49.44    1.79
  -3  -1 -18    0.38    0.47
   3   1  18    0.09    0.57
  -3  -1 -17   -0.09    0.38
   3   1  17    0.28    0.57
  -3  -1 -16   95.59    3.30
   3   1  16   97.47    3.01
  -3  -1 -15   11.87    0.66
   3   1  15   11.96    0.75
  -3  -1 -14    2.26    0.38
   3   1  14    2.64    0.57
  -3  -1 -13   80.52    2.64
   3   1  13   83.44    2.54
  -3  -1 -12  207.66    5.74
   3   1  12  213.03    5.74
  -3  -1 -11    0.66    0.28
   3   1  11    1.32    0.38
  -3  -1 -10   77.32    2.26
   3   1  10   82.78    2.45
  -3  -1  -9   32.68    1.13
   3   1   9   32.87    1.13
  -3  -1  -8  104.54    3.11
   3   1   8  109.34    3.20
  -3  -1  -7 1010.34   34.19
   3   1   7 1057.34   26.28
  -3  -1  -6 1920.20   44.64
   3   1   6 1988.76   46.90
  -3  -1  -5   36.54    1.22
   3   1   5   37.39    1.32
  -3  -1  -4  217.18    8.19
   3   1   4  218.78    6.03
  -3  -1  -3  564.22   14.32
   3   1   3  597.66   14.97
  -3  -1  -2 3942.40  102.47
   3   1   2 3930.06   98.60
  -3  -1  -1    4.14    0.19
   3   1   1    4.43    0.28
  -3  -1   0  825.85   19.31
   3   1   0  851.75   20.15
  -3  -1   1    4.52    0.19
   3   1  -1    4.71    0.28
  -3  -1   2 2197.65   52.27
   3   1  -2 2234.10   53.96
  -3  -1   3   15.82    0.66
   3   1  -3   15.35    0.57
  -3  -1   4  265.02    7.25
   3   1  -4  258.61    6.97
  -3  -1   5  144.47    4.24
   3   1  -5  139.67    4.05
  -3  -1   6  476.54   12.62
   3   1  -6  466.18   11.87
  -3  -1   7   71.10    2.17
   3   1  -7   67.90    2.17
  -3  -1   8  624.87   15.92
   3   1  -8  606.98   15.54
  -3  -1   9   24.58    0.94
   3   1  -9   24.30    0.94
  -3  -1  10   53.40    1.79
   3   1 -10   49.16    1.79
  -3  -1  11   42.57    1.41
   3   1 -11   38.99    1.41
  -3  -1  12  111.98    3.11
   3   1 -12  107.65    3.30
  -3  -1  13   24.77    1.04
   3   1 -13   23.64    0.94
  -3  -1  14   17.61    0.85
   3   1 -14   17.23    0.94
  -3  -1  15   86.17    2.64
   3   1 -15   80.71    2.54
  -3  -1  16  121.68    3.30
   3   1 -16  127.89    3.96
  -3  -1  17    2.45    0.75
   3   1 -17    1.60    0.47
  -3  -1  18   10.92    0.85
   3   1 -18   12.05    0.75
  -3  -1  19   10.55    0.94
   3   1 -19   10.64    0.75
  -3  -1  20   13.75    0.85
   3   1 -20   14.97    0.94
  -3  -1  21    3.58    0.66
   3   1 -21    3.01    0.57
  -3  -1  22   20.53    1.51
   3   1 -22   24.39    1.13
  -3  -1  23    0.57    0.85
   3   1 -23    0.09    0.57
  -3  -1  24    1.32    1.04
   3   1 -24    0.47    0.75
  -3  -2 -23    4.43    0.75
   3   2  23    3.39    1.32
  -3  -2 -22    4.33    0.66
   3   2  22    3.67    0.94
  -3  -2 -21    2.64    0.75
   3   2  21    0.94    1.04
  -3  -2 -20   38.24    1.51
   3   2  20   34.09    1.51
  -3  -2 -19    4.99    0.66
   3   2  19    5.65    0.94
  -3  -2 -18   31.46    1.32
   3   2  18   28.44    1.32
  -3  -2 -17    0.00    0.47
   3   2  17    0.47    0.66
  -3  -2 -16    7.91    0.66
   3   2  16    9.04    0.75
  -3  -2 -15   19.87    1.04
   3   2  15   20.91    1.04
  -3  -2 -14   11.58    0.75
   3   2  14   12.71    0.85
  -3  -2 -13   59.14    2.07
   3   2  13   59.24    1.88
  -3  -2 -12   43.32    1.60
   3   2  12   44.73    1.51
  -3  -2 -11   16.20    0.66
   3   2  11   16.95    0.75
  -3  -2 -10   66.49    2.07
   3   2  10   71.01    2.17
  -3  -2  -9  171.88    4.61
   3   2   9  177.43    4.80
  -3  -2  -8  459.31   11.30
   3   2   8  471.46   12.34
  -3  -2  -7   80.24    2.35
   3   2   7   78.92    2.45
  -3  -2  -6   73.46    2.26
   3   2   6   71.76    3.39
  -3  -2  -5  410.33   10.36
   3   2   5  398.37   10.64
  -3  -2  -4  164.91    4.33
   3   2   4  164.34    4.52
  -3  -2  -3   10.45    0.47
   3   2   3   10.64    0.47
  -3  -2  -2   75.34    2.35
   3   2   2   74.87    3.48
  -3  -2  -1   13.37    0.57
   3   2   1   14.13    0.47
  -3  -2   0 1940.17   68.47
  -3  -2   1  500.09   12.05
   3   2  -1  504.42   12.24
  -3  -2   2    4.33    0.19
   3   2  -2    3.30    0.19
  -3  -2   3  444.90   11.58
   3   2  -3  455.26   11.68
  -3  -2   4   93.42    2.83
   3   2  -4   95.03    2.83
  -3  -2   5  116.78    5.09
   3   2  -5  113.11    3.30
  -3  -2   6   65.83    2.17
   3   2  -6   65.83    2.17
  -3  -2   7  189.49    5.18
   3   2  -7  186.10    5.46
  -3  -2   8  376.43    9.79
   3   2  -8  364.56   10.08
  -3  -2   9   61.31    2.07
   3   2  -9   57.26    2.07
  -3  -2  10   57.26    1.88
   3   2 -10   51.61    1.88
  -3  -2  11    0.66    0.28
   3   2 -11    0.66    0.19
  -3  -2  12  188.73    5.27
   3   2 -12  176.68    5.09
  -3  -2  13   21.85    1.22
   3   2 -13   22.51    0.94
  -3  -2  14  119.70    3.48
   3   2 -14  115.93    3.86
  -3  -2  15    2.07    0.47
   3   2 -15    1.98    0.38
  -3  -2  16    0.94    0.57
   3   2 -16    1.04    0.38
  -3  -2  17   16.76    0.85
   3   2 -17   19.02    0.85
  -3  -2  18    7.63    0.75
   3   2 -18    7.35    0.66
  -3  -2  19    6.78    0.85
   3   2 -19    7.25    0.66
  -3  -2  20    1.22    0.57
   3   2 -20    1.41    0.47
  -3  -2  21    6.31    0.75
   3   2 -21    5.93    0.57
  -3  -2  22   -0.28    0.66
   3   2 -22    0.66    0.57
  -3  -2  23    5.18    1.22
   3   2 -23    6.12    0.94
  -3  -2  24   -0.47    0.85
   3   2 -24    0.19    0.66
  -3  -3 -23    3.67    0.66
   3   3  23    3.48    0.94
  -3  -3 -22    4.33    0.66
   3   3  22    4.99    0.85
  -3  -3 -21    8.95    0.85
   3   3  21    8.29    1.13
  -3  -3 -20    2.54    0.57
   3   3  20    2.07    0.75
  -3  -3 -19   96.16    4.14
   3   3  19   92.20    2.73
  -3  -3 -18    7.44    0.66
   3   3  18    7.63    0.85
  -3  -3 -17   18.08    0.85
   3   3  17   18.08    0.94
  -3  -3 -16  255.88    6.59
   3   3  16  256.54    9.79
  -3  -3 -15   82.41    2.45
   3   3  15   84.29    2.45
  -3  -3 -14   14.88    0.94
   3   3  14   14.13    1.13
  -3  -3 -13  352.70    9.04
   3   3  13  360.70    8.76
  -3  -3 -12   11.68    0.75
   3   3  12   10.27    0.66
  -3  -3 -11    5.84    0.38
   3   3  11    5.74    0.47
  -3  -3 -10  141.93    3.96
   3   3  10  141.93    3.96
  -3  -3  -9    2.07    0.38
   3   3   9    2.17    0.38
  -3  -3  -8   97.10    2.83
   3   3   8  102.18    3.30
  -3  -3  -7  571.57   13.94
   3   3   7  593.51   15.26
  -3  -3  -6  695.04   17.05
   3   3   6  695.51   17.99
  -3  -3  -5   44.55    1.41
   3   3   5   47.18    1.70
  -3  -3  -4  280.18    7.16
   3   3   4  286.77    7.91
  -3  -3  -3  685.15   16.20
   3   3   3  691.65   17.52
  -3  -3  -2  329.15    8.38
   3   3   2  329.53   11.96
  -3  -3  -1    8.66    0.38
   3   3   1    9.51    0.38
  -3  -3   0  293.55    7.35
   3   3   0  296.47    7.35
  -3  -3   1  149.27    3.96
   3   3  -1  153.23    3.96
  -3  -3   2  338.29    8.76
   3   3  -2  346.39    8.66
  -3  -3   3  121.49    3.58
   3   3  -3  125.73    3.67
  -3  -3   4  768.12   18.84
   3   3  -4  765.95   18.74
  -3  -3   5   67.62    2.07
   3   3  -5   65.55    2.07
  -3  -3   6  905.15   22.41
   3   3  -6  866.82   21.57
  -3  -3   7  337.63    9.14
   3   3  -7  329.62    9.32
  -3  -3   8  679.31   24.30
   3   3  -8  651.15   16.39
  -3  -3   9  125.73    3.58
   3   3  -9  120.36    3.48
  -3  -3  10   24.67    0.94
   3   3 -10   22.41    0.85
  -3  -3  11   10.08    0.57
   3   3 -11   10.36    0.57
  -3  -3  12  466.09   11.77
   3   3 -12  422.95   10.64
  -3  -3  13    1.60    0.28
   3   3 -13    2.07    0.28
  -3  -3  14    5.84    0.47
   3   3 -14    5.37    0.38
  -3  -3  15  172.82    4.80
   3   3 -15  166.13    4.90
  -3  -3  16   20.25    1.04
   3   3 -16   21.28    1.04
  -3  -3  17    5.46    0.66
   3   3 -17    4.80    0.57
  -3  -3  18   41.16    1.60
   3   3 -18   42.38    1.79
  -3  -3  19   48.50    1.70
   3   3 -19   49.73    1.88
  -3  -3  20   11.68    0.94
   3   3 -20   12.53    0.94
  -3  -3  21    2.17    0.85
   3   3 -21    2.26    0.75
  -3  -3  22   21.19    1.32
   3   3 -22   21.94    1.32
  -3  -3  23    1.79    0.85
   3   3 -23    1.60    0.57
  -3  -3  24    4.43    1.32
   3   3 -24    6.12    0.85
  -3  -4 -23    0.19    0.57
   3   4  23   -0.09    0.94
  -3  -4 -22    8.66    0.85
   3   4  22    9.32    1.13
  -3  -4 -21    2.73    0.57
   3   4  21    2.54    0.85
  -3  -4 -20   16.39    1.04
   3   4  20   14.97    1.13
  -3  -4 -19    1.41    0.57
   3   4  19    1.88    0.75
  -3  -4 -18    0.38    0.47
   3   4  18    0.38    0.66
  -3  -4 -17   18.18    0.85
   3   4  17   17.14    0.94
  -3  -4 -16    2.17    0.47
   3   4  16    2.64    0.66
  -3  -4 -15    2.45    0.38
   3   4  15    3.30    0.57
  -3  -4 -14    3.39    0.47
   3   4  14    3.11    0.47
  -3  -4 -13   49.63    1.79
   3   4  13   50.57    1.60
  -3  -4 -12  111.22    3.67
   3   4  12  112.83    3.67
  -3  -4 -11    2.17    0.28
   3   4  11    2.07    0.38
  -3  -4 -10   81.18    2.35
   3   4  10   81.37    2.64
  -3  -4  -9    5.74    0.28
   3   4   9    6.78    0.38
  -3  -4  -8  245.90    6.40
   3   4   8  245.71    6.97
  -3  -4  -7  275.66    7.35
   3   4   7  275.09    7.72
  -3  -4  -6  224.52    6.03
   3   4   6  218.21    6.22
  -3  -4  -5   33.81    1.13
   3   4   5   34.56    1.22
  -3  -4  -4  216.33    5.74
   3   4   4  215.67    6.03
  -3  -4  -3   35.32    1.13
   3   4   3   35.98    1.22
  -3  -4  -2   42.10    1.79
   3   4   2   39.74    1.22
  -3  -4  -1  585.69   13.75
   3   4   1  594.17   14.22
  -3  -4   0   22.32    0.66
   3   4   0   22.04    0.66
  -3  -4   1  119.70    4.43
   3   4  -1  124.22    3.20
  -3  -4   2  630.52   21.76
   3   4  -2  637.96   21.76
  -3  -4   3   47.94    1.60
   3   4  -3   46.90    1.51
  -3  -4   4  687.31   23.64
   3   4  -4  689.48   17.14
  -3  -4   5   75.81    2.35
   3   4  -5   73.65    2.26
  -3  -4   6  120.64    3.67
   3   4  -6  118.19    3.58
  -3  -4   7    7.06    0.38
   3   4  -7    5.27    0.28
  -3  -4   8   13.94    0.66
   3   4  -8   12.62    0.75
  -3  -4   9  308.43    8.19
   3   4  -9  291.76   10.92
  -3  -4  10   12.81    0.57
   3   4 -10   12.43    0.57
  -3  -4  11    2.17    0.28
   3   4 -11    2.64    0.28
  -3  -4  12    1.70    0.38
   3   4 -12    1.88    0.28
  -3  -4  13    6.03    0.47
   3   4 -13    5.74    0.38
  -3  -4  14   11.77    0.75
   3   4 -14   11.77    0.66
  -3  -4  15   35.13    1.32
   3   4 -15   33.06    1.22
  -3  -4  16    9.14    0.57
   3   4 -16    9.98    0.57
  -3  -4  17    7.35    0.66
   3   4 -17    8.19    0.57
  -3  -4  18   24.39    1.13
   3   4 -18   25.05    1.13
  -3  -4  19   -0.09    0.57
   3   4 -19    0.09    0.38
  -3  -4  20   17.52    1.04
   3   4 -20   18.74    0.94
  -3  -4  21   26.93    1.32
   3   4 -21   26.65    1.22
  -3  -4  22   14.41    1.22
   3   4 -22   14.79    0.94
  -3  -4  23    9.23    1.13
   3   4 -23    8.95    0.94
  -3  -4  24   -0.28    0.85
   3   4 -24   -0.28    0.66
  -3  -5 -23    2.64    0.75
   3   5  23    3.48    1.13
  -3  -5 -22    3.20    0.66
   3   5  22    1.88    0.85
  -3  -5 -21    0.19    0.66
   3   5  21   -0.66    1.13
  -3  -5 -20    0.28    0.57
   3   5  20    1.13    0.75
  -3  -5 -19    1.32    0.47
   3   5  19    1.22    0.66
  -3  -5 -18   49.54    1.70
   3   5  18   49.35    1.88
  -3  -5 -17   82.78    2.54
   3   5  17   80.80    2.54
  -3  -5 -16   35.98    1.98
   3   5  16   33.81    1.51
  -3  -5 -15   59.61    1.79
   3   5  15   61.22    1.98
  -3  -5 -14  172.72    4.80
   3   5  14  182.61    6.69
  -3  -5 -13   11.77    0.57
   3   5  13   10.83    0.66
  -3  -5 -12   23.64    0.94
   3   5  12   23.73    1.04
  -3  -5 -11   20.81    0.75
   3   5  11   21.94    0.85
  -3  -5 -10  153.70    4.14
   3   5  10  149.56    4.33
  -3  -5  -9  111.13    4.80
   3   5   9  117.82    3.30
  -3  -5  -8  442.64   11.30
   3   5   8  450.36   11.68
  -3  -5  -7  460.72   11.49
   3   5   7  474.00   12.24
  -3  -5  -6  242.79    6.50
   3   5   6  246.09    6.88
  -3  -5  -5  236.48    6.12
   3   5   5  243.45    6.69
  -3  -5  -4  846.00   29.38
   3   5   4  813.70   20.81
  -3  -5  -3   29.85    0.94
   3   5   3   29.20    1.51
  -3  -5  -2  129.50    3.58
   3   5   2  122.24    3.48
  -3  -5  -1  418.43    9.79
   3   5   1  419.56   10.27
  -3  -5   1  247.78    8.66
   3   5  -2    3.11    0.19
  -3  -5   3   88.15    2.64
   3   5  -3   85.70    3.48
  -3  -5   4  728.75   17.61
   3   5  -4  707.56   24.86
  -3  -5   5   21.00    0.75
   3   5  -5   20.34    1.13
  -3  -5   6    1.41    0.19
   3   5  -6    1.79    0.19
  -3  -5   7   43.51    1.41
   3   5  -7   40.69    1.41
  -3  -5   8  253.81    6.78
   3   5  -8  236.10    6.69
  -3  -5   9  198.62    7.63
   3   5  -9  190.24    5.37
  -3  -5  10   64.32    1.98
   3   5 -10   60.84    2.07
  -3  -5  11  623.46   15.07
   3   5 -11  601.05   15.26
  -3  -5  12   31.17    1.13
   3   5 -12   29.57    1.13
  -3  -5  13  106.52    3.01
   3   5 -13  105.57    2.92
  -3  -5  14   18.65    0.85
   3   5 -14   19.12    0.94
  -3  -5  15    2.17    0.38
   3   5 -15    0.57    0.28
  -3  -5  16   61.88    1.88
   3   5 -16   60.93    1.98
  -3  -5  17   -0.47    0.47
   3   5 -17    0.19    0.28
  -3  -5  18   26.28    1.22
   3   5 -18   27.78    1.22
  -3  -5  19    2.92    0.85
   3   5 -19    1.79    0.57
  -3  -5  20   17.99    1.04
   3   5 -20   19.97    0.94
  -3  -5  21    6.22    0.85
   3   5 -21    5.93    0.75
  -3  -5  22   11.40    1.04
   3   5 -22   11.40    0.85
  -3  -5  23    2.64    0.94
   3   5 -23    3.86    0.66
  -3  -5  24    8.01    1.04
   3   5 -24    8.10    0.85
  -3  -6 -23    2.83    0.75
   3   6  23    2.73    1.04
  -3  -6 -22    4.05    0.75
   3   6  22    5.09    0.94
  -3  -6 -21   10.17    0.94
   3   6  21   12.05    1.13
  -3  -6 -20    0.09    0.57
   3   6  20    0.38    0.85
  -3  -6 -19   -0.09    0.47
   3   6  19    0.00    0.85
  -3  -6 -18    6.50    0.66
   3   6  18    6.50    0.75
  -3  -6 -17    0.19    0.47
   3   6  17    0.09    0.57
  -3  -6 -16   24.49    1.04
   3   6  16   26.46    1.32
  -3  -6 -15    2.92    0.38
   3   6  15    2.26    0.47
  -3  -6 -14   34.19    1.13
   3   6  14   32.49    1.79
  -3  -6 -13   23.36    0.94
   3   6  13   24.67    1.13
  -3  -6 -12   81.18    2.54
   3   6  12   81.84    2.54
  -3  -6 -11   52.17    1.60
   3   6  11   54.81    1.60
  -3  -6 -10   44.08    1.41
   3   6  10   45.30    1.41
  -3  -6  -9   21.19    0.75
   3   6   9   22.70    0.94
  -3  -6  -8    1.22    0.19
   3   6   8    0.57    0.19
  -3  -6  -7  255.88    6.59
   3   6   7  257.67    7.25
  -3  -6  -6   61.03    1.79
   3   6   6   59.52    2.83
  -3  -6  -5  298.64    7.53
   3   6   5  292.33    8.19
  -3  -6  -4  186.38    6.97
   3   6   4  187.04    7.16
  -3  -6  -3  159.07    4.14
   3   6   3  157.18    4.33
  -3  -6  -2   38.52    1.51
   3   6   2   39.18    1.79
  -3  -6   2  260.31    9.23
   3   6  -2  270.48    8.85
  -3  -6   3  214.44    5.84
   3   6  -3  212.56    7.91
  -3  -6   4  334.62    8.38
   3   6  -4  341.11   12.62
  -3  -6   5  158.69    4.24
   3   6  -5  151.06    4.24
  -3  -6   6  591.35   14.60
   3   6  -6  561.68   14.32
  -3  -6   7   68.94    2.17
   3   6  -7   67.81    3.01
  -3  -6   8   58.77    2.83
   3   6  -8   54.72    1.79
  -3  -6   9    9.23    0.47
   3   6  -9    8.95    0.47
  -3  -6  10   19.78    0.85
   3   6 -10   18.93    0.85
  -3  -6  11    1.98    0.28
   3   6 -11    2.07    0.19
  -3  -6  12   88.06    2.73
   3   6 -12   82.69    2.45
  -3  -6  13    7.82    0.57
   3   6 -13    6.97    0.47
  -3  -6  14    1.22    0.38
   3   6 -14    1.22    0.38
  -3  -6  15    1.79    0.47
   3   6 -15    1.88    0.38
  -3  -6  16   62.44    1.88
   3   6 -16   63.01    1.88
  -3  -6  17    3.01    0.75
   3   6 -17    2.64    0.47
  -3  -6  18    5.37    0.66
   3   6 -18    6.50    0.57
  -3  -6  19    0.85    0.66
   3   6 -19    1.51    0.57
  -3  -6  20   17.99    1.22
   3   6 -20   19.31    1.04
  -3  -6  21    9.42    0.94
   3   6 -21    9.51    0.75
  -3  -6  22   11.30    1.13
   3   6 -22   13.94    0.94
  -3  -6  23    0.66    1.04
   3   6 -23    1.22    0.85
  -3  -6  24    0.00    1.98
   3   6 -24   -0.28    1.32
  -3  -7 -23    4.33    0.85
   3   7  23    4.80    1.22
  -3  -7 -22    9.70    0.85
   3   7  22    8.29    1.04
  -3  -7 -21    0.19    0.66
   3   7  21    0.19    0.85
  -3  -7 -20   11.68    0.85
   3   7  20   11.11    1.04
  -3  -7 -19    1.98    0.66
   3   7  19    2.45    0.75
  -3  -7 -18   64.51    2.17
   3   7  18   63.57    3.20
  -3  -7 -17   15.82    0.85
   3   7  17   16.67    0.94
  -3  -7 -16   25.62    1.04
   3   7  16   26.56    1.13
  -3  -7 -15    2.64    0.47
   3   7  15    3.01    0.47
  -3  -7 -14  128.27    3.77
   3   7  14  131.38    3.67
  -3  -7 -13  128.84    3.58
   3   7  13  131.85    3.67
  -3  -7 -12   23.36    1.04
   3   7  12   24.11    0.94
  -3  -7 -11    5.84    0.47
   3   7  11    5.93    0.47
  -3  -7 -10   62.25    1.79
   3   7  10   59.52    1.70
  -3  -7  -9   36.73    1.32
   3   7   9   36.82    1.79
  -3  -7  -8  450.08   11.21
   3   7   8  449.98   15.63
  -3  -7  -7  600.57   19.97
   3   7   7  585.88   20.72
  -3  -7  -6    0.57    0.19
   3   7   6    0.66    0.19
   3   7   5   57.54    2.73
  -3  -7  -4  623.46   20.15
   3   7   4  620.54   15.16
  -3  -7  -3  260.87    6.40
   3   7   3  245.24    9.32
  -3  -7  -2    3.30    0.19
   3   7   2    3.67    0.28
   3   7  -2    2.45    0.09
  -3  -7   3    0.57    0.19
   3   7  -3    0.38    0.09
  -3  -7   4  421.73   14.69
   3   7  -4  432.84   10.74
  -3  -7   5   14.88    0.66
   3   7  -5   13.75    0.57
  -3  -7   6  221.51    6.03
   3   7  -6  210.11    5.84
  -3  -7   7   30.33    1.04
   3   7  -7   28.72    0.94
  -3  -7   8   11.11    0.57
   3   7  -8   11.77    0.47
  -3  -7   9    7.16    0.38
   3   7  -9    7.25    0.38
  -3  -7  10  512.61   12.62
   3   7 -10  486.81   12.24
  -3  -7  11  119.23    3.30
   3   7 -11  116.40    3.39
  -3  -7  12   27.12    0.94
   3   7 -12   26.56    0.94
  -3  -7  13   68.94    2.17
   3   7 -13   65.64    2.54
  -3  -7  14  143.15    3.96
   3   7 -14  141.36    3.86
  -3  -7  15   29.57    1.13
   3   7 -15   28.63    1.13
  -3  -7  16   41.34    1.98
   3   7 -16   43.32    1.51
  -3  -7  17   10.17    1.22
   3   7 -17   10.92    0.66
  -3  -7  18   19.40    1.13
   3   7 -18   19.97    1.04
  -3  -7  19   38.24    1.51
   3   7 -19   42.76    1.70
  -3  -7  20   25.43    1.79
   3   7 -20   29.48    1.32
  -3  -7  21    5.74    0.94
   3   7 -21    6.88    0.75
  -3  -7  22   -0.57    0.94
   3   7 -22    0.19    0.66
  -3  -7  23    3.67    0.94
   3   7 -23    2.64    0.66
  -3  -8 -23    1.88    1.04
   3   8  23    1.70    1.98
  -3  -8 -22    0.38    0.66
   3   8  22    0.09    1.04
  -3  -8 -21    5.93    0.85
   3   8  21    6.12    1.13
  -3  -8 -20    3.77    0.57
   3   8  20    4.71    0.75
  -3  -8 -19    0.57    0.57
   3   8  19    0.75    0.75
  -3  -8 -18    0.47    0.57
   3   8  18    0.57    0.66
  -3  -8 -17    8.38    0.57
   3   8  17    8.01    0.85
  -3  -8 -16    1.32    0.38
   3   8  16    0.94    0.47
  -3  -8 -15    5.37    0.57
   3   8  15    5.37    0.66
  -3  -8 -14    7.82    0.57
   3   8  14    7.72    0.75
  -3  -8 -13    0.47    0.28
   3   8  13    0.85    0.38
  -3  -8 -12   12.62    0.66
   3   8  12   12.90    0.66
  -3  -8 -11  168.20    4.43
   3   8  11  162.55    6.22
  -3  -8 -10    1.32    0.28
   3   8  10    0.85    0.28
  -3  -8  -9   79.02    2.17
   3   8   9   78.64    2.45
  -3  -8  -8    0.94    0.28
   3   8   8    0.47    0.28
  -3  -8  -7    2.45    0.19
   3   8   7    2.45    0.19
  -3  -8  -6   89.19    2.64
   3   8   6   87.21    2.45
  -3  -8  -5   45.49    1.32
   3   8   5   46.24    1.51
  -3  -8  -4   92.67    3.48
   3   8   4   92.29    3.77
  -3  -8  -3   37.11    1.04
   3   8   3   36.35    1.22
  -3  -8   3   27.59    1.22
   3   8  -3   27.97    1.22
  -3  -8   4    9.42    0.38
   3   8  -4    9.51    0.38
  -3  -8   5  886.78   21.38
   3   8  -5  863.61   21.19
  -3  -8   6  167.07    4.61
   3   8  -6  163.12    4.61
  -3  -8   7  124.32    3.58
   3   8  -7  116.22    3.39
  -3  -8   8   43.79    1.51
   3   8  -8   41.25    1.41
  -3  -8   9   58.11    1.79
   3   8  -9   55.19    1.79
  -3  -8  10    3.30    0.38
   3   8 -10    3.77    0.38
  -3  -8  11    1.41    0.38
   3   8 -11    1.32    0.19
  -3  -8  12   11.21    0.57
   3   8 -12   10.27    0.57
  -3  -8  13    3.01    0.38
   3   8 -13    2.45    0.28
  -3  -8  14    7.91    0.85
   3   8 -14    8.95    0.57
  -3  -8  15  129.21    3.58
   3   8 -15  141.08    5.56
  -3  -8  16    6.03    0.57
   3   8 -16    5.09    0.57
  -3  -8  17   24.96    1.22
   3   8 -17   31.17    1.13
  -3  -8  18    1.41    0.66
   3   8 -18    2.54    0.47
  -3  -8  19    5.56    0.85
   3   8 -19    6.69    0.66
  -3  -8  20    0.09    0.75
   3   8 -20    0.38    0.57
  -3  -8  21   32.02    1.60
   3   8 -21   36.64    2.54
  -3  -8  22    0.47    0.75
   3   8 -22    0.66    0.57
  -3  -8  23    3.86    1.88
   3   8 -23    4.24    0.94
  -3  -9 -22    7.82    0.85
   3   9  22    7.91    1.13
  -3  -9 -21    0.57    0.57
   3   9  21   -0.47    1.04
  -3  -9 -20    3.20    0.57
   3   9  20    2.83    0.75
  -3  -9 -19    0.00    0.57
   3   9  19    0.09    1.13
  -3  -9 -18   68.28    3.01
  -3  -9 -17   12.81    0.75
   3   9  17   13.09    0.94
  -3  -9 -16    0.66    0.38
   3   9  16    0.00    0.47
  -3  -9 -15   24.39    0.94
   3   9  15   24.77    1.13
  -3  -9 -14   31.17    1.13
   3   9  14   30.80    1.13
  -3  -9 -13   11.40    0.57
   3   9  13    9.89    0.57
  -3  -9 -12   27.88    1.13
   3   9  12   32.49    1.13
  -3  -9 -11    7.91    0.47
   3   9  11    9.32    0.57
  -3  -9 -10   58.30    1.70
   3   9  10   62.25    2.17
  -3  -9  -9    1.60    0.28
   3   9   9    1.88    0.28
  -3  -9  -8   81.75    3.20
   3   9   8   80.24    2.26
  -3  -9  -7   10.17    0.47
   3   9   7   10.27    0.75
  -3  -9  -6   18.46    0.66
   3   9   6   16.95    0.85
  -3  -9  -5   36.35    1.13
   3   9   5   37.29    1.98
  -3  -9  -4  513.74   17.23
   3   9   4  509.22   17.99
  -3  -9  -3   24.30    0.75
   3   9   3   22.23    0.75
   3   9  -3    1.22    0.09
  -3  -9   4   12.05    0.75
   3   9  -4   11.87    0.47
  -3  -9   5   10.55    0.66
   3   9  -5    9.14    0.38
  -3  -9   6  841.01   20.34
   3   9  -6  823.59   20.44
  -3  -9   7   24.39    0.85
   3   9  -7   23.64    0.85
  -3  -9   8   48.03    1.60
   3   9  -8   46.62    1.70
  -3  -9   9   80.71    3.30
   3   9  -9   79.58    2.54
  -3  -9  10  205.40    5.46
   3   9 -10  196.74    5.65
  -3  -9  11   59.99    1.98
   3   9 -11   58.11    2.35
  -3  -9  12    5.46    0.47
   3   9 -12    4.61    0.38
  -3  -9  13    4.14    0.47
   3   9 -13    4.61    0.47
  -3  -9  14  127.33    4.05
   3   9 -14  128.84    3.67
  -3  -9  15    2.07    0.57
   3   9 -15    2.07    0.47
  -3  -9  16    0.38    0.47
   3   9 -16    0.38    0.38
  -3  -9  17    7.63    0.75
   3   9 -17    8.19    0.57
  -3  -9  18   28.82    1.41
   3   9 -18   34.85    1.51
  -3  -9  19    0.85    0.75
   3   9 -19    0.38    0.47
  -3  -9  20    6.88    1.04
   3   9 -20    8.38    0.85
  -3  -9  21    0.47    0.75
   3   9 -21    0.38    0.57
  -3  -9  22   -0.19    0.75
   3   9 -22    0.09    0.57
  -3  -9  23   -0.38    0.85
   3   9 -23   -0.38    0.85
  -3 -10 -22   -0.19    0.66
   3  10  22    0.66    0.94
  -3 -10 -21    0.57    0.57
   3  10  21    0.38    0.75
  -3 -10 -20    4.61    0.66
   3  10  20    2.64    0.85
  -3 -10 -19    2.54    0.57
   3  10  19    2.26    0.75
  -3 -10 -18    0.09    0.66
   3  10  18    1.22    0.85
  -3 -10 -17    0.85    0.47
   3  10  17    1.04    0.66
  -3 -10 -16    3.30    0.47
   3  10  16    4.52    0.66
  -3 -10 -15    5.74    0.57
   3  10  15    5.56    0.57
  -3 -10 -14   15.35    0.66
   3  10  14   14.32    0.75
  -3 -10 -13   13.00    0.57
   3  10  13   13.09    0.66
  -3 -10 -12   24.67    0.94
   3  10  12   25.99    1.13
  -3 -10 -11   25.33    1.04
   3  10  11   27.97    1.51
  -3 -10 -10   56.70    1.79
   3  10  10   57.73    1.98
  -3 -10  -9   24.39    1.41
   3  10   9   23.92    0.85
  -3 -10  -8    3.48    0.38
   3  10   8    3.11    0.28
  -3 -10  -7    2.64    0.19
   3  10   7    2.26    0.28
  -3 -10  -6    6.69    0.47
   3  10   6    7.82    0.47
  -3 -10  -5    5.37    0.28
   3  10   5    5.93    0.47
  -3 -10  -4  124.13    3.20
   3  10   4  120.27    5.09
  -3 -10  -3   19.49    0.85
   3  10   3   17.99    0.94
   3  10  -3   38.52    1.13
  -3 -10   4   59.24    2.73
   3  10  -4   62.06    1.98
  -3 -10   5   97.38    2.83
   3  10  -5   99.55    2.83
  -3 -10   6  182.42    7.25
  -3 -10   7   73.18    2.26
   3  10  -7   82.12    2.64
   3  10  -8   22.51    0.94
  -3 -10   9    1.22    0.47
   3  10  -9    1.22    0.28
  -3 -10  10    0.19    0.28
   3  10 -10    0.19    0.19
  -3 -10  11    0.28    0.38
   3  10 -11    0.47    0.28
  -3 -10  12    8.76    0.57
   3  10 -12    9.51    0.47
  -3 -10  13   38.61    1.22
   3  10 -13   41.34    1.41
  -3 -10  14    0.38    0.38
   3  10 -14    0.38    0.28
  -3 -10  15   63.48    1.98
   3  10 -15   67.53    2.17
  -3 -10  16   33.90    1.32
   3  10 -16   40.59    1.41
  -3 -10  17   16.48    0.94
   3  10 -17   19.21    0.85
  -3 -10  18   12.05    0.94
   3  10 -18   14.88    0.85
  -3 -10  19   11.58    0.94
   3  10 -19   14.22    0.85
  -3 -10  20   -0.19    0.75
   3  10 -20    0.38    0.66
  -3 -10  21    2.83    0.94
   3  10 -21    3.11    0.75
  -3 -10  22    1.22    0.85
   3  10 -22    1.60    0.66
  -3 -10  23    0.28    1.70
   3  10 -23    1.13    0.85
  -3 -11 -22    0.66    0.57
   3  11  22    0.28    0.85
  -3 -11 -21    0.94    0.57
   3  11  21    0.94    0.94
  -3 -11 -20    1.22    0.66
   3  11  20    0.57    0.75
  -3 -11 -19    0.57    0.47
   3  11  19    0.28    0.66
  -3 -11 -18   15.82    0.94
   3  11  18   17.71    1.41
  -3 -11 -17   14.13    0.85
   3  11  17   14.32    0.94
  -3 -11 -16   25.62    1.04
   3  11  16   26.37    1.70
  -3 -11 -15    0.75    0.47
   3  11  15    1.32    0.57
  -3 -11 -14   18.18    1.22
   3  11  14   17.52    0.85
  -3 -11 -13   13.56    0.57
   3  11  13   13.56    0.75
  -3 -11 -12    6.59    0.38
   3  11  12    6.22    0.57
  -3 -11 -11    4.14    0.38
   3  11  11    3.58    0.66
  -3 -11 -10    3.58    0.28
   3  11  10    3.20    0.38
  -3 -11  -9    0.75    0.19
   3  11   9    0.38    0.28
  -3 -11  -8   34.75    1.13
   3  11   8   34.75    1.04
  -3 -11  -7  278.20    9.79
   3  11   7  273.40    6.97
  -3 -11  -6  147.11    3.96
   3  11   6  144.66    3.86
  -3 -11  -5  152.19    5.65
  -3 -11  -4  191.18    6.78
   3  11   4  180.16    5.09
  -3 -11   4   28.82    1.32
   3  11  -4   32.40    0.94
  -3 -11   5   26.18    0.94
   3  11  -5   26.65    1.32
  -3 -11   6  238.55    8.57
   3  11  -6  265.21    6.97
  -3 -11   7   51.70    1.60
   3  11  -7   54.91    1.88
  -3 -11   8    2.35    0.28
   3  11  -8    1.98    0.19
  -3 -11   9   48.22    1.41
   3  11  -9   49.16    1.70
  -3 -11  10   73.84    1.98
   3  11 -10   80.80    2.45
  -3 -11  11   38.05    1.79
   3  11 -11   39.37    1.79
  -3 -11  12    9.98    0.66
   3  11 -12   11.30    0.57
  -3 -11  13   46.15    1.51
   3  11 -13   49.63    2.83
  -3 -11  14   69.03    2.07
   3  11 -14   71.67    2.35
  -3 -11  15   -0.09    0.85
   3  11 -15    0.19    0.47
  -3 -11  16    2.35    0.75
   3  11 -16    2.07    0.47
  -3 -11  17    6.97    1.04
   3  11 -17    7.72    0.66
  -3 -11  18   11.11    1.13
   3  11 -18   13.09    0.94
  -3 -11  19   11.02    1.04
   3  11 -19   11.96    0.85
  -3 -11  20    1.41    0.75
   3  11 -20    2.26    0.57
  -3 -11  21    4.61    1.04
   3  11 -21    5.65    0.75
  -3 -11  22    2.54    0.85
   3  11 -22    3.01    0.66
  -3 -12 -21   -0.19    0.57
   3  12  21    0.09    0.66
  -3 -12 -20    0.09    0.57
   3  12  20    0.19    0.94
  -3 -12 -19    0.09    0.47
   3  12  19   -0.09    0.66
  -3 -12 -18    0.19    0.47
   3  12  18   -0.19    0.57
  -3 -12 -17    0.38    0.47
   3  12  17   -0.38    0.66
  -3 -12 -16    1.13    0.38
   3  12  16    0.66    0.47
  -3 -12 -15    0.57    0.38
   3  12  15    0.57    0.57
  -3 -12 -14   27.50    1.13
   3  12  14   28.91    1.32
  -3 -12 -13    1.79    0.66
   3  12  13    2.64    0.85
  -3 -12 -12   30.89    1.04
   3  12  12   32.49    1.22
  -3 -12 -11    4.52    0.38
   3  12  11    5.18    0.57
  -3 -12 -10   76.47    2.07
   3  12  10   82.03    2.64
  -3 -12  -9    8.19    0.47
   3  12   9    8.66    0.47
  -3 -12  -8   32.02    1.04
   3  12   8   32.30    1.41
  -3 -12  -7    8.29    0.38
   3  12   7    7.25    0.38
  -3 -12  -6    0.38    0.09
   3  12   6    0.19    0.19
  -3 -12  -5    0.09    0.09
   3  12   5    0.28    0.19
  -3 -12  -4   13.00    0.57
  -3 -12   5   19.68    0.75
   3  12  -5   22.70    0.75
  -3 -12   6  246.56    6.50
   3  12  -6  264.45    9.42
  -3 -12   7   27.69    1.04
   3  12  -7   29.57    1.04
  -3 -12   8   71.86    2.17
   3  12  -8   76.28    3.67
  -3 -12   9   29.95    1.04
   3  12  -9   32.02    1.51
  -3 -12  10   25.24    0.94
   3  12 -10   26.75    1.41
  -3 -12  11    3.67    0.66
   3  12 -11    3.39    0.28
  -3 -12  12    7.53    0.57
   3  12 -12    8.85    0.47
  -3 -12  13    3.96    0.66
   3  12 -13    4.33    0.38
  -3 -12  14    2.17    0.47
   3  12 -14    2.64    0.47
  -3 -12  15   12.71    0.85
   3  12 -15   13.75    0.75
  -3 -12  16   15.92    0.94
   3  12 -16   19.02    0.85
  -3 -12  17    3.67    1.22
   3  12 -17    3.86    0.57
  -3 -12  18   18.36    1.22
   3  12 -18   19.78    0.94
  -3 -12  19    4.80    0.75
   3  12 -19    5.65    0.66
  -3 -12  20    1.51    0.85
   3  12 -20    2.26    0.57
  -3 -12  21    0.38    0.75
   3  12 -21   -0.09    0.57
  -3 -12  22    0.19    0.75
   3  12 -22    0.38    0.57
  -3 -13 -21    0.28    0.85
   3  13  21    0.19    0.57
  -3 -13 -20    0.38    0.47
   3  13  20    0.19    0.47
  -3 -13 -19    2.07    0.66
   3  13  19    0.85    0.94
  -3 -13 -18    0.00    0.47
   3  13  18    0.57    0.75
  -3 -13 -17    1.70    0.47
   3  13  17    1.88    0.66
  -3 -13 -16   22.51    1.04
   3  13  16   25.52    1.98
  -3 -13 -15    2.07    0.38
   3  13  15    1.51    0.47
  -3 -13 -14   19.68    0.85
   3  13  14   18.65    0.85
  -3 -13 -13    0.38    0.38
   3  13  13    0.38    0.66
  -3 -13 -12    4.80    0.38
   3  13  12    5.37    0.47
  -3 -13 -11   14.69    0.94
   3  13  11   14.13    1.04
  -3 -13 -10    0.19    0.28
   3  13  10    0.75    0.47
  -3 -13  -9   11.77    0.47
   3  13   9   11.77    0.57
  -3 -13  -8   43.98    1.32
   3  13   8   46.81    1.60
  -3 -13  -7   31.83    1.04
   3  13   7   29.76    1.51
  -3 -13  -6   62.35    1.88
   3  13   6   60.18    2.83
  -3 -13  -5   68.47    3.11
   3  13   5   52.83    2.64
  -3 -13   5    2.35    0.19
   3  13  -5    2.83    0.19
   3  13  -6    0.19    0.09
  -3 -13   7   31.93    1.51
   3  13  -7   33.62    1.13
  -3 -13   8   95.50    2.64
   3  13  -8  105.39    3.11
  -3 -13   9   23.54    1.13
   3  13  -9   25.62    0.94
  -3 -13  10   12.43    0.75
   3  13 -10   13.37    0.57
  -3 -13  11    7.53    0.75
   3  13 -11    7.63    0.47
  -3 -13  12   37.29    1.41
   3  13 -12   41.34    1.32
  -3 -13  13   26.65    1.04
   3  13 -13   30.42    1.22
  -3 -13  14    2.64    0.66
   3  13 -14    2.92    0.38
  -3 -13  15   11.87    0.75
   3  13 -15   13.00    0.85
  -3 -13  16   13.94    0.85
   3  13 -16   16.01    0.85
  -3 -13  17    1.70    0.66
   3  13 -17    2.07    0.57
  -3 -13  18    0.94    0.57
   3  13 -18    1.41    0.47
  -3 -13  19    0.09    0.66
   3  13 -19    0.00    0.47
  -3 -13  20    1.79    0.85
   3  13 -20    3.30    0.85
  -3 -13  21    1.13    0.75
   3  13 -21    1.51    0.57
  -3 -13  22    3.58    1.22
   3  13 -22    4.14    0.75
  -3 -14 -20    0.19    0.38
   3  14  20   -0.09    0.38
  -3 -14 -19    0.09    0.38
   3  14  19    0.94    0.66
  -3 -14 -18    0.38    0.47
   3  14  18    0.28    0.66
  -3 -14 -17    1.13    0.38
   3  14  17    0.28    0.57
  -3 -14 -16    0.09    0.38
   3  14  16   -0.09    0.57
  -3 -14 -15    2.17    0.57
   3  14  15    3.30    0.66
  -3 -14 -14   13.00    0.94
   3  14  14   10.45    0.66
  -3 -14 -13    1.13    0.38
   3  14  13    1.32    0.47
  -3 -14 -12    0.38    0.28
   3  14  12    0.38    0.38
  -3 -14 -11    7.44    0.47
   3  14  11    6.88    0.47
  -3 -14 -10    2.17    0.28
   3  14  10    2.45    0.47
  -3 -14  -9   15.92    0.66
   3  14   9   13.47    0.85
  -3 -14  -8   13.84    0.57
   3  14   8   13.00    0.57
  -3 -14  -7    0.38    0.19
   3  14   7    0.75    0.19
  -3 -14  -6    6.50    0.28
   3  14   6    4.90    0.38
  -3 -14  -5    1.32    0.09
  -3 -14   5   26.65    0.94
  -3 -14   6    3.39    0.28
   3  14  -6    2.26    0.19
  -3 -14   7   17.23    1.04
   3  14  -7   22.32    0.85
  -3 -14   8    5.37    0.38
   3  14  -8    5.09    0.47
  -3 -14   9    0.28    0.19
   3  14  -9    0.28    0.19
  -3 -14  10   15.07    0.66
   3  14 -10   16.67    0.75
  -3 -14  11    4.43    0.66
   3  14 -11    4.24    0.38
  -3 -14  12   23.07    1.04
   3  14 -12   25.99    1.41
  -3 -14  13    7.44    0.57
   3  14 -13    8.57    0.57
  -3 -14  14    1.13    0.47
   3  14 -14    1.79    0.38
  -3 -14  15   19.59    0.94
   3  14 -15   23.83    0.94
  -3 -14  16    1.32    0.66
   3  14 -16    1.60    0.47
  -3 -14  17    8.76    0.85
   3  14 -17    7.16    0.57
  -3 -14  18    0.57    0.75
   3  14 -18    1.13    0.57
  -3 -14  19    2.07    1.22
   3  14 -19    3.01    0.75
  -3 -14  20    3.67    1.04
   3  14 -20    4.43    0.66
  -3 -14  21    0.66    0.94
   3  14 -21    0.09    0.57
  -3 -15 -19    0.66    0.47
   3  15  19    0.19    0.66
  -3 -15 -18   -0.28    0.38
   3  15  18   -0.19    0.38
  -3 -15 -17    0.00    0.57
   3  15  17    0.19    0.94
  -3 -15 -16    5.56    0.66
   3  15  16    4.61    0.66
  -3 -15 -15    4.33    0.47
   3  15  15    5.37    0.75
  -3 -15 -14    0.38    0.38
   3  15  14    0.85    0.47
  -3 -15 -13    4.14    0.47
   3  15  13    4.14    0.75
  -3 -15 -12   24.67    0.94
   3  15  12   25.80    1.22
  -3 -15 -11    6.31    0.47
   3  15  11    6.03    0.47
  -3 -15 -10   23.45    0.85
   3  15  10   22.32    1.13
  -3 -15  -9    0.19    0.19
   3  15   9    0.09    0.38
  -3 -15  -8    2.45    0.38
   3  15   8    3.30    0.38
  -3 -15  -7    3.11    0.38
   3  15   7    3.58    0.28
  -3 -15  -6   14.69    0.85
   3  15   6   12.05    0.66
   3  15  -6    1.79    0.19
  -3 -15   7    0.38    0.19
   3  15  -7    0.47    0.19
  -3 -15   8   87.77    2.64
   3  15  -8   92.58    2.83
  -3 -15   9   16.39    1.04
   3  15  -9   18.55    0.85
  -3 -15  10    2.07    0.28
   3  15 -10    2.54    0.28
  -3 -15  11    0.19    0.28
   3  15 -11    0.66    0.28
  -3 -15  12   46.05    1.79
   3  15 -12   51.61    1.60
  -3 -15  13    1.88    0.57
   3  15 -13    1.70    0.38
  -3 -15  14    1.32    0.47
   3  15 -14    1.04    0.38
  -3 -15  15    1.70    0.66
   3  15 -15    1.79    0.57
  -3 -15  16   18.08    1.51
   3  15 -16   19.31    1.04
  -3 -15  17    0.09    0.47
   3  15 -17    0.19    0.47
  -3 -15  18    3.86    0.85
   3  15 -18    3.67    0.66
  -3 -15  19    1.32    0.75
   3  15 -19    2.26    0.57
  -3 -15  20    0.57    0.85
   3  15 -20    0.94    0.66
  -3 -16 -17   -0.09    0.38
   3  16  17    0.38    0.47
  -3 -16 -16    0.09    0.38
   3  16  16    0.00    0.38
  -3 -16 -15    0.57    0.66
   3  16  15    0.85    0.85
  -3 -16 -14   -0.19    0.38
   3  16  14    0.00    0.47
  -3 -16 -13    4.99    0.47
   3  16  13    4.33    0.85
  -3 -16 -12    2.54    0.38
   3  16  12    3.20    0.66
  -3 -16 -11    0.09    0.19
   3  16  11    0.28    0.38
  -3 -16 -10    0.28    0.28
   3  16  10    0.28    0.28
  -3 -16  -9    1.88    0.38
   3  16   9    1.60    0.28
  -3 -16  -8    0.75    0.28
   3  16   8    0.57    0.28
  -3 -16  -7   12.43    0.66
   3  16   7   10.55    0.38
  -3 -16   7    0.38    0.28
   3  16  -7    0.19    0.19
  -3 -16   8   10.17    0.57
  -3 -16   9    6.03    0.57
   3  16  -9    8.01    0.47
  -3 -16  10    0.28    0.28
   3  16 -10    0.38    0.28
  -3 -16  11    1.22    0.38
   3  16 -11    1.32    0.28
  -3 -16  12    0.09    0.38
   3  16 -12    0.09    0.28
  -3 -16  13    7.06    0.57
   3  16 -13    7.82    0.57
  -3 -16  14    0.57    0.38
   3  16 -14    0.94    0.38
  -3 -16  15    0.47    0.57
   3  16 -15    1.13    0.57
  -3 -16  16    0.00    0.47
   3  16 -16    0.09    0.47
  -3 -16  17    1.88    1.04
   3  16 -17    1.88    0.47
  -3 -16  18    0.57    0.75
   3  16 -18    0.28    0.47
  -3 -16  19    3.96    0.94
   3  16 -19    3.96    0.66
  -3 -17 -15   -0.09    0.38
   3  17  15   -0.09    0.66
  -3 -17 -14    0.00    0.28
   3  17  14    0.09    0.47
  -3 -17 -13    0.28    0.28
   3  17  13    0.28    0.47
  -3 -17 -12    7.44    0.47
   3  17  12    7.82    0.57
  -3 -17 -11    0.85    0.28
   3  17  11    0.47    0.47
  -3 -17 -10   11.77    0.85
   3  17  10    9.51    0.75
  -3 -17  -9    4.43    0.38
   3  17   9    2.73    0.38
   3  17   8    0.19    0.09
  -3 -17   8   14.22    0.66
   3  17  -8   17.80    0.57
  -3 -17   9    0.09    0.19
   3  17  -9    0.00    0.19
   3  17 -10    1.70    0.28
  -3 -17  11    3.39    0.38
   3  17 -11    4.61    0.38
  -3 -17  12   14.69    0.85
   3  17 -12   19.97    1.13
  -3 -17  13    4.43    0.57
   3  17 -13    4.52    0.66
  -3 -17  14    2.35    0.47
   3  17 -14    2.92    0.38
  -3 -17  15    0.28    0.47
   3  17 -15    0.09    0.38
  -3 -17  16    5.09    0.66
   3  17 -16    7.06    0.57
   3  17 -17    0.00    0.57
  -3 -18 -13    1.13    0.38
  -3 -18 -12    0.09    0.28
   3  18  12    0.19    0.28
  -3 -18 -11    0.09    0.19
   3  18  11    0.28    0.19
  -3 -18 -10    0.09    0.19
   3  18  10    0.28    0.28
   3  18  -9    2.45    0.19
  -3 -18  10    1.22    0.28
   3  18 -10    1.13    0.28
   3  18 -11    0.00    0.28
  -3 -18  12    0.00    0.38
   3  18 -12    0.00    0.28
  -3 -18  13    0.38    0.57
   3  18 -13    0.28    0.57
  -3 -18  14    1.98    0.47
   3  18 -14    2.45    0.66
  -3 -19  10    0.47    0.19
   3  19 -10    0.75    0.19
  -3 -19  11    0.19    0.28
   3  19 -11    0.57    0.19
  -4  21  -8    1.51    0.47
   4 -21   8    0.57    0.47
  -4  21  -7    0.00    0.47
   4 -21   7    0.00    0.47
  -4  21  -6    0.38    0.47
   4 -21   6    0.75    0.66
  -4  21  -5    0.00    0.47
   4 -21   5    0.00    0.47
  -4  21  -4    0.47    0.47
   4 -21   4    0.09    0.38
  -4  21  -3    0.94    0.57
   4 -21   3    0.85    0.66
  -4  21  -2   -0.19    0.57
   4 -21   2   -0.19    0.66
  -4  21  -1    1.04    0.85
   4 -21   1    0.85    0.38
  -4  21   0    0.19    0.38
   4 -21   0    0.19    0.38
  -4  21   1    0.75    0.47
   4 -21  -1    0.94    0.38
  -4  21   2    1.13    0.47
   4 -21  -2    1.70    0.57
  -4  21   3    0.09    0.75
   4 -21  -3   -0.19    0.47
  -4  21   4    0.38    0.94
   4 -21  -4    0.09    0.47
  -4  21   5   -0.19    0.47
   4 -21  -5    0.19    0.47
  -4  21   6    0.47    0.47
   4 -21  -6    0.28    0.38
  -4  21   7    2.07    0.75
   4 -21  -7    2.73    0.47
  -4  21   8    0.85    0.57
   4 -21  -8    1.51    0.47
  -4  21   9    0.38    0.47
   4 -21  -9    1.13    0.38
  -4  20 -12    1.13    0.47
   4 -20  12    0.19    0.75
  -4  20 -11   -0.19    0.57
   4 -20  11   -0.28    0.57
  -4  20 -10    1.60    0.47
   4 -20  10    0.57    0.47
  -4  20  -9    0.00    0.57
   4 -20   9    0.19    0.47
  -4  20  -8   14.97    0.94
   4 -20   8   11.30    0.85
  -4  20  -7    0.85    0.47
   4 -20   7    0.47    0.66
  -4  20  -6    6.31    0.57
   4 -20   6    5.18    0.66
  -4  20  -5    1.41    0.47
   4 -20   5    0.85    0.57
  -4  20  -4    6.31    0.66
   4 -20   4    7.06    0.66
  -4  20  -3    6.22    0.57
   4 -20   3    6.59    0.75
  -4  20  -2    4.43    0.66
   4 -20   2    4.71    0.75
  -4  20  -1    0.85    0.47
   4 -20   1    1.13    0.47
  -4  20   0    7.44    0.66
   4 -20   0    8.38    0.66
  -4  20   1    2.26    0.47
   4 -20  -1    2.07    0.38
  -4  20   2   11.30    0.85
   4 -20  -2   13.94    0.85
  -4  20   3   -0.09    0.57
   4 -20  -3    0.38    0.47
  -4  20   4   25.05    1.22
   4 -20  -4   25.62    1.51
  -4  20   5    1.51    0.38
   4 -20  -5    0.75    0.38
  -4  20   6    0.94    0.47
   4 -20  -6    1.22    0.38
  -4  20   7    1.13    0.47
   4 -20  -7    1.79    0.38
  -4  20   8    2.17    0.57
   4 -20  -8    1.98    0.47
  -4  20   9    2.45    0.57
   4 -20  -9    2.92    0.47
  -4  20  10    0.85    0.47
   4 -20 -10    1.04    0.47
  -4  20  11    1.41    0.66
   4 -20 -11    2.35    0.47
  -4  20  12    3.77    0.75
   4 -20 -12    5.09    0.66
  -4  19 -14    0.28    0.66
   4 -19  14    0.19    0.66
  -4  19 -13    1.98    0.57
   4 -19  13    1.13    0.57
  -4  19 -12    4.80    0.75
   4 -19  12    2.64    0.66
  -4  19 -11   -0.19    0.66
   4 -19  11   -0.09    0.66
  -4  19 -10    2.17    0.57
   4 -19  10    1.60    0.57
  -4  19  -9    2.54    0.57
   4 -19   9    3.11    0.75
  -4  19  -8    0.09    0.66
   4 -19   8    0.28    0.66
  -4  19  -7    1.13    0.85
   4 -19   7    0.66    0.66
  -4  19  -6   11.58    1.13
   4 -19   6    9.23    0.85
  -4  19  -5    0.00    0.57
   4 -19   5    0.38    0.57
  -4  19  -4    1.04    0.47
   4 -19   4    0.85    0.57
  -4  19  -3    0.19    0.47
   4 -19   3    0.57    0.47
  -4  19  -2    6.31    0.57
   4 -19   2    5.46    0.47
  -4  19  -1    0.28    0.38
   4 -19   1    0.66    0.47
  -4  19   0    3.48    0.57
   4 -19   0    2.64    0.47
  -4  19   1    1.13    0.57
   4 -19  -1    0.57    0.38
  -4  19   2    9.98    0.75
   4 -19  -2   10.74    0.66
  -4  19   3    4.90    0.66
   4 -19  -3    5.18    0.57
  -4  19   4    7.35    0.75
   4 -19  -4    9.42    0.66
  -4  19   5    1.88    0.47
   4 -19  -5    2.54    0.38
  -4  19   6    0.09    0.38
   4 -19  -6    0.09    0.28
  -4  19   7    8.10    0.94
   4 -19  -7    6.97    0.57
  -4  19   8    1.13    1.04
   4 -19  -8    0.28    0.85
  -4  19   9    8.48    1.22
   4 -19  -9    8.76    1.04
  -4  19  10    0.09    0.57
   4 -19 -10   -0.19    0.47
  -4  19  11    1.60    0.66
   4 -19 -11    1.22    0.66
  -4  19  12    0.85    0.75
   4 -19 -12    1.60    0.47
  -4  19  13    0.47    0.75
   4 -19 -13    0.09    0.47
  -4  19  14    1.13    0.75
   4 -19 -14    1.32    0.47
  -4  19  15    0.00    0.75
   4 -19 -15    0.19    0.47
  -4  18 -15    0.19    0.57
   4 -18  15    0.28    0.57
  -4  18 -14    4.33    0.66
   4 -18  14    3.01    0.66
  -4  18 -13    0.57    0.57
   4 -18  13    0.28    0.66
  -4  18 -12    3.39    1.04
   4 -18  12    2.64    1.13
  -4  18 -11    0.09    0.47
   4 -18  11   -0.47    0.57
  -4  18 -10    3.96    0.57
   4 -18  10    2.73    0.66
  -4  18  -9    3.01    0.57
   4 -18   9    2.17    0.66
  -4  18  -8   28.54    1.41
   4 -18   8   23.64    1.60
  -4  18  -7    9.51    0.66
   4 -18   7    8.66    0.66
  -4  18  -6    2.73    0.57
   4 -18   6    2.54    0.66
  -4  18  -5   19.59    1.13
   4 -18   5   18.27    1.04
  -4  18  -4   59.05    1.98
   4 -18   4   59.99    1.98
  -4  18  -3    0.57    0.47
   4 -18   3    0.75    0.47
  -4  18  -2    2.35    0.47
   4 -18   2    1.88    0.57
  -4  18  -1    0.85    0.47
   4 -18   1    0.19    0.47
  -4  18   0   43.42    1.60
   4 -18   0   45.21    1.88
  -4  18   1   16.58    0.75
   4 -18  -1   15.63    0.85
  -4  18   2    0.38    0.47
   4 -18  -2    0.09    0.38
  -4  18   3    1.32    0.38
   4 -18  -3    0.94    0.38
  -4  18   4   24.96    1.04
   4 -18  -4   26.93    1.13
  -4  18   5    3.39    0.66
   4 -18  -5    3.67    0.47
  -4  18   6   14.22    0.94
   4 -18  -6   14.88    0.75
  -4  18   7    1.79    0.57
   4 -18  -7    1.88    0.47
  -4  18   8    2.92    0.66
   4 -18  -8    3.30    0.57
  -4  18   9    6.31    0.75
   4 -18  -9    8.01    0.75
  -4  18  10   22.98    1.22
   4 -18 -10   24.49    1.22
  -4  18  11   19.12    1.60
   4 -18 -11   19.59    1.04
  -4  18  12    0.19    0.57
   4 -18 -12    1.13    0.47
  -4  18  13   -0.09    0.85
   4 -18 -13   -0.09    0.47
  -4  18  14   11.77    1.13
   4 -18 -14   10.83    1.04
  -4  18  15   -0.09    0.85
   4 -18 -15    0.00    0.57
  -4  18  16    1.04    0.85
   4 -18 -16    2.17    0.57
  -4  18  17    0.00    0.57
   4 -18 -17   -0.38    0.47
  -4  17 -16    0.28    0.75
   4 -17  16    0.38    1.04
  -4  17 -15    0.47    0.75
   4 -17  15    0.09    0.75
  -4  17 -14    0.38    0.57
   4 -17  14   -0.09    0.66
  -4  17 -13    0.47    0.57
   4 -17  13    1.04    0.75
  -4  17 -12    0.09    0.47
   4 -17  12   -0.38    0.57
  -4  17 -11   19.31    1.13
   4 -17  11   14.50    1.04
  -4  17 -10    4.90    0.75
   4 -17  10    3.77    0.75
  -4  17  -9    6.40    0.75
   4 -17   9    5.74    1.04
  -4  17  -8    0.66    0.47
   4 -17   8    0.19    0.57
  -4  17  -7    1.79    0.57
   4 -17   7    2.17    0.66
  -4  17  -6    1.79    0.47
   4 -17   6    1.79    0.47
  -4  17  -5   13.00    0.75
   4 -17   5   12.43    0.66
  -4  17  -4    0.19    0.38
   4 -17   4    0.19    0.47
  -4  17  -3    4.61    0.47
   4 -17   3    4.52    0.57
  -4  17  -2    5.18    0.57
   4 -17   2    5.74    0.57
  -4  17  -1    3.39    0.47
   4 -17   1    3.20    0.38
  -4  17   0   10.55    0.66
   4 -17   0    9.89    0.66
  -4  17   1   31.93    1.22
   4 -17  -1   32.11    1.22
  -4  17   2    4.80    0.57
   4 -17  -2    3.86    0.66
  -4  17   3   12.15    0.66
   4 -17  -3   11.58    0.75
  -4  17   4   12.81    0.75
   4 -17  -4   13.37    0.75
  -4  17   5   13.00    0.75
   4 -17  -5   10.83    1.13
  -4  17   6    9.89    0.75
   4 -17  -6   10.27    0.75
  -4  17   7    9.61    0.66
   4 -17  -7   10.64    0.57
  -4  17   8    0.66    0.38
   4 -17  -8    0.94    0.38
  -4  17   9    0.75    0.47
   4 -17  -9    0.57    0.28
  -4  17  10    2.45    0.57
   4 -17 -10    1.70    0.38
  -4  17  11    1.70    0.66
   4 -17 -11    1.98    0.47
  -4  17  12    0.66    0.85
   4 -17 -12    0.47    0.47
  -4  17  13    1.88    0.66
   4 -17 -13    1.51    0.47
  -4  17  14    1.04    0.75
   4 -17 -14    1.51    0.57
  -4  17  15   -0.28    0.57
   4 -17 -15    0.09    0.47
  -4  17  16    4.05    1.04
   4 -17 -16    5.18    0.66
  -4  17  17    6.59    1.04
   4 -17 -17    8.01    0.85
  -4  17  18   -0.57    1.70
   4 -17 -18    0.66    0.75
  -4  16 -17    0.28    0.57
   4 -16  17    0.09    0.66
  -4  16 -16    1.41    0.66
   4 -16  16    1.51    0.75
  -4  16 -15    1.51    0.66
   4 -16  15    1.88    0.85
  -4  16 -14   21.94    1.41
   4 -16  14   17.89    1.22
  -4  16 -13    4.24    0.75
   4 -16  13    3.86    0.85
  -4  16 -12   19.87    1.04
   4 -16  12   16.76    1.04
  -4  16 -11   -0.19    0.47
   4 -16  11    0.19    0.57
  -4  16 -10   12.05    0.94
   4 -16  10   10.92    0.85
  -4  16  -9    0.00    0.38
   4 -16   9    0.09    0.47
  -4  16  -8    7.16    0.66
   4 -16   8    6.50    0.57
  -4  16  -7    5.93    0.57
   4 -16   7    5.46    0.57
  -4  16  -6    2.45    0.57
   4 -16   6    2.45    0.47
  -4  16  -5   -0.09    0.38
   4 -16   5    0.28    0.47
  -4  16  -4   75.34    2.45
   4 -16   4   70.73    3.39
  -4  16  -3    3.96    0.47
   4 -16   3    4.71    0.57
  -4  16  -2   87.02    2.54
   4 -16   2   81.46    2.54
  -4  16  -1   14.79    0.75
   4 -16   1   13.47    0.75
  -4  16   0   69.13    2.17
   4 -16   0   65.08    2.17
  -4  16   1    0.66    0.38
   4 -16  -1    0.28    0.28
  -4  16   2    2.64    0.47
   4 -16  -2    2.64    0.38
  -4  16   3    2.07    0.38
   4 -16  -3    2.35    0.38
  -4  16   4    0.00    0.47
   4 -16  -4    0.28    0.57
  -4  16   5    0.28    0.66
   4 -16  -5    0.38    0.28
  -4  16   6   85.80    2.45
   4 -16  -6   89.66    3.11
  -4  16   7    0.28    0.38
   4 -16  -7    0.57    0.28
  -4  16   8   16.01    0.85
   4 -16  -8   17.33    0.94
  -4  16   9    0.85    0.47
   4 -16  -9    0.47    0.38
  -4  16  10   80.80    2.45
   4 -16 -10   85.33    2.92
  -4  16  11    6.31    0.66
   4 -16 -11    6.78    0.57
  -4  16  12    6.78    0.75
   4 -16 -12    7.25    0.57
  -4  16  13    0.28    0.47
   4 -16 -13    0.00    0.47
  -4  16  14   25.43    1.88
   4 -16 -14   26.84    1.22
  -4  16  15   -0.38    1.32
   4 -16 -15    0.09    0.66
  -4  16  16    8.19    1.04
   4 -16 -16    8.85    0.75
  -4  16  17    0.28    0.75
   4 -16 -17    0.75    0.57
  -4  16  18    1.98    1.04
   4 -16 -18    1.22    0.66
  -4  16  19    0.19    1.51
  -4  15 -18    4.05    1.13
  -4  15 -17    0.28    0.75
   4 -15  17   -0.38    0.94
  -4  15 -16   -0.38    0.57
   4 -15  16   -0.38    0.66
  -4  15 -15    4.43    0.66
   4 -15  15    2.83    0.85
  -4  15 -14    6.31    0.75
   4 -15  14    5.65    0.75
  -4  15 -13    2.07    0.66
   4 -15  13    1.79    0.75
  -4  15 -12   14.79    0.94
   4 -15  12   13.66    1.41
  -4  15 -11   20.25    1.13
   4 -15  11   19.59    1.13
  -4  15 -10    0.09    0.47
   4 -15  10   -0.19    0.57
  -4  15  -9    1.88    0.47
   4 -15   9    1.13    0.57
  -4  15  -8    1.13    0.47
   4 -15   8    0.66    0.47
  -4  15  -7    0.28    0.38
   4 -15   7    0.85    0.38
  -4  15  -6   39.74    1.41
   4 -15   6   39.46    1.32
  -4  15  -5    4.43    0.47
   4 -15   5    3.39    0.47
  -4  15  -4    2.92    0.47
   4 -15   4    3.20    0.47
  -4  15  -3    4.43    0.57
   4 -15   3    4.43    0.47
  -4  15  -2   11.96    0.57
   4 -15   2   12.62    0.57
  -4  15  -1   16.95    0.85
   4 -15   1   14.97    1.13
  -4  15   0    0.00    0.28
   4 -15   0    0.09    0.28
  -4  15   1    3.96    0.47
   4 -15  -1    3.01    0.38
  -4  15   2    0.38    0.38
   4 -15  -2    0.19    0.38
  -4  15   3    9.70    0.57
   4 -15  -3    9.70    0.57
  -4  15   4   16.01    1.13
   4 -15  -4   16.39    0.94
  -4  15   5    4.61    0.47
   4 -15  -5    4.33    0.47
  -4  15   6    6.40    0.57
   4 -15  -6    6.40    0.47
  -4  15   7    0.75    0.38
   4 -15  -7    0.66    0.38
  -4  15   8    0.28    0.38
   4 -15  -8   -0.09    0.28
  -4  15   9    3.58    0.47
   4 -15  -9    3.86    0.38
  -4  15  10    1.41    0.47
   4 -15 -10    1.41    0.38
  -4  15  11   16.67    0.94
   4 -15 -11   16.86    0.85
  -4  15  12    0.57    0.66
   4 -15 -12    0.85    0.57
  -4  15  13   17.99    1.13
   4 -15 -13   17.80    1.41
  -4  15  14    5.46    0.75
   4 -15 -14    5.65    0.57
  -4  15  15   15.73    1.13
   4 -15 -15   19.02    1.13
  -4  15  16    0.66    0.75
   4 -15 -16    1.04    0.47
  -4  15  17    6.03    0.85
   4 -15 -17    8.19    0.75
  -4  15  18    8.19    1.13
   4 -15 -18    9.32    0.85
  -4  15  19    0.66    0.85
   4 -15 -19    1.13    0.66
  -4  14 -18    3.58    0.66
   4 -14  18    3.11    0.75
  -4  14 -17    0.38    0.66
   4 -14  17    0.28    0.66
  -4  14 -16    0.75    0.66
   4 -14  16    0.38    0.85
  -4  14 -15    0.66    0.57
   4 -14  15    0.00    0.75
  -4  14 -14   40.12    1.60
   4 -14  14   32.02    1.41
  -4  14 -13   10.55    0.85
   4 -14  13    9.51    0.94
  -4  14 -12   26.56    1.32
   4 -14  12   23.45    1.13
  -4  14 -11    2.07    0.47
   4 -14  11    2.45    0.57
  -4  14 -10   58.48    2.07
   4 -14  10   59.52    1.98
  -4  14  -9    9.23    0.57
   4 -14   9    7.82    0.66
  -4  14  -8    9.70    0.57
   4 -14   8    8.01    0.66
  -4  14  -7    5.74    0.57
   4 -14   7    5.09    0.57
  -4  14  -6   29.95    1.70
   4 -14   6   27.41    1.04
  -4  14  -5   79.02    2.73
   4 -14   5   81.37    3.48
  -4  14  -4   28.82    1.22
   4 -14   4   25.05    0.94
  -4  14  -3    1.04    0.38
   4 -14   3    1.32    0.47
  -4  14  -2    2.64    0.38
   4 -14   2    2.35    0.38
  -4  14  -1   16.86    0.85
   4 -14   1   14.88    0.85
  -4  14   0   10.92    0.57
   4 -14   0    8.76    0.47
  -4  14   1   59.24    1.98
   4 -14  -1   58.20    1.79
  -4  14   2  141.36    3.77
   4 -14  -2  128.65    3.86
  -4  14   3    3.11    0.47
   4 -14  -3    3.11    0.38
  -4  14   4    0.57    0.38
   4 -14  -4    0.57    0.28
  -4  14   5   19.97    0.94
   4 -14  -5   17.80    0.85
  -4  14   6  128.27    3.58
   4 -14  -6  126.01    3.96
  -4  14   7   13.18    0.85
   4 -14  -7   14.50    0.75
  -4  14   8    1.22    0.57
   4 -14  -8    1.22    0.38
  -4  14   9   13.94    0.75
   4 -14  -9   15.07    0.66
  -4  14  10   49.73    2.35
   4 -14 -10   46.52    1.79
  -4  14  11   97.66    2.83
   4 -14 -11   99.73    2.92
  -4  14  12    0.94    0.47
   4 -14 -12    1.32    0.38
  -4  14  13    0.85    0.57
   4 -14 -13    0.47    0.47
  -4  14  14   25.33    1.32
   4 -14 -14   24.77    1.13
  -4  14  15   -0.28    0.66
   4 -14 -15    0.85    0.47
  -4  14  16   19.59    1.13
   4 -14 -16   18.93    1.04
  -4  14  17    1.70    0.75
   4 -14 -17    2.73    0.66
  -4  14  18   13.09    1.32
   4 -14 -18   12.71    1.13
  -4  14  19    1.32    0.94
   4 -14 -19    1.60    0.57
  -4  14  20    9.98    1.13
   4 -14 -20   10.64    0.85
  -4  13 -19    1.70    0.66
   4 -13  19    0.66    0.85
  -4  13 -18    0.19    0.57
   4 -13  18   -0.28    0.75
  -4  13 -17    4.05    0.66
   4 -13  17    3.01    0.75
  -4  13 -16    0.94    0.75
   4 -13  16    0.38    0.75
  -4  13 -15    4.14    0.75
   4 -13  15    3.30    1.04
  -4  13 -14    0.00    0.47
   4 -13  14    0.28    0.75
  -4  13 -13    6.97    0.75
   4 -13  13    5.93    0.75
  -4  13 -12   40.21    1.60
   4 -13  12   40.12    1.51
  -4  13 -11    2.35    0.47
   4 -13  11    2.64    0.57
  -4  13 -10   14.22    0.75
   4 -13  10   14.50    0.75
  -4  13  -9    0.57    0.38
   4 -13   9    0.66    0.47
  -4  13  -8    2.73    0.47
   4 -13   8    2.45    0.57
  -4  13  -7    4.05    0.47
   4 -13   7    3.39    0.57
  -4  13  -6    1.41    0.38
   4 -13   6    1.22    0.38
  -4  13  -5    8.38    0.57
   4 -13   5    9.51    0.57
  -4  13  -4    0.28    0.38
   4 -13   4    0.19    0.38
  -4  13  -3    5.74    0.47
   4 -13   3    5.09    0.47
  -4  13  -2   63.66    1.98
   4 -13   2   66.58    1.88
  -4  13  -1    0.66    0.38
   4 -13   1    0.38    0.38
  -4  13   0   14.69    1.13
   4 -13   0   16.39    0.85
  -4  13   1    3.48    0.38
   4 -13  -1    3.39    0.38
  -4  13   2   20.34    0.94
   4 -13  -2   21.85    1.32
  -4  13   3    0.38    0.28
   4 -13  -3    0.28    0.28
  -4  13   4   66.21    2.45
   4 -13  -4   69.13    2.07
  -4  13   5    7.06    0.47
   4 -13  -5    7.44    0.47
  -4  13   6   37.11    1.51
   4 -13  -6   38.61    1.60
  -4  13   7    5.56    0.47
   4 -13  -7    5.46    0.47
  -4  13   8    3.96    0.47
   4 -13  -8    3.67    0.47
  -4  13   9    1.51    0.57
   4 -13  -9    1.04    0.38
  -4  13  10    1.22    0.57
   4 -13 -10    1.13    0.38
  -4  13  11    1.51    0.47
   4 -13 -11    2.07    0.38
  -4  13  12    0.38    0.47
   4 -13 -12    0.57    0.38
  -4  13  13   51.23    1.88
   4 -13 -13   54.44    1.79
  -4  13  14   30.70    1.41
   4 -13 -14   31.74    1.32
  -4  13  15   22.98    1.22
   4 -13 -15   24.96    1.13
  -4  13  16   11.49    1.22
   4 -13 -16   12.90    0.85
  -4  13  17    0.28    0.66
   4 -13 -17    0.47    0.57
  -4  13  18    9.32    1.13
   4 -13 -18    9.61    0.75
  -4  13  19    3.86    0.85
   4 -13 -19    4.61    0.66
  -4  13  20   -0.28    0.85
   4 -13 -20    0.38    0.57
  -4  12 -19    1.51    0.75
   4 -12  19    0.75    0.85
  -4  12 -18    1.98    0.66
   4 -12  18    1.22    0.75
  -4  12 -17    3.39    0.57
   4 -12  17    1.60    0.66
  -4  12 -16   19.87    1.13
   4 -12  16   16.86    1.22
  -4  12 -15    1.41    0.57
   4 -12  15    0.57    0.85
  -4  12 -14   16.29    0.94
   4 -12  14   16.29    1.04
  -4  12 -13   -0.28    0.57
   4 -12  13   -0.09    0.75
  -4  12 -12    1.04    0.38
   4 -12  12    1.41    0.57
  -4  12 -11    0.66    0.38
   4 -12  11    0.47    0.47
  -4  12 -10   27.97    1.04
   4 -12  10   29.01    1.22
  -4  12  -9   43.32    1.60
   4 -12   9   48.50    1.60
  -4  12  -8  141.55    3.86
   4 -12   8  139.20    3.77
  -4  12  -7   18.55    0.85
   4 -12   7   19.59    0.94
  -4  12  -6  137.22    3.58
   4 -12   6  138.91    4.05
  -4  12  -5   79.11    2.64
   4 -12   5   76.76    2.64
  -4  12  -4   56.04    2.07
   4 -12   4   51.80    1.60
  -4  12  -3  190.05    5.74
   4 -12   3  197.96    5.93
  -4  12  -2    0.66    0.28
   4 -12   2    0.66    0.28
  -4  12  -1   90.22    2.73
   4 -12   1   92.86    2.64
  -4  12   0   48.60    1.60
   4 -12   0   47.65    1.60
  -4  12   1   21.47    0.85
   4 -12  -1   19.12    0.75
  -4  12   2  226.88    6.31
   4 -12  -2  223.11    5.84
  -4  12   3   12.81    0.75
   4 -12  -3   11.02    0.85
  -4  12   4  216.61    6.31
   4 -12  -4  219.53    5.84
  -4  12   5   31.93    1.13
   4 -12  -5   32.68    1.41
  -4  12   6   70.63    3.01
   4 -12  -6   69.41    2.26
  -4  12   7   17.14    0.85
   4 -12  -7   16.67    0.94
  -4  12   8    0.85    0.38
   4 -12  -8    0.38    0.28
  -4  12   9   19.12    0.85
   4 -12  -9   20.25    0.85
  -4  12  10   10.45    0.75
   4 -12 -10    8.57    0.75
  -4  12  11   28.91    1.22
   4 -12 -11   26.75    1.22
  -4  12  12   54.15    2.64
   4 -12 -12   59.14    1.88
  -4  12  13    2.07    0.57
   4 -12 -13    2.35    0.47
  -4  12  14   25.43    1.22
   4 -12 -14   27.88    1.13
  -4  12  15   10.08    0.94
   4 -12 -15   10.55    0.75
  -4  12  16   26.84    1.32
   4 -12 -16   28.07    1.32
  -4  12  17    1.22    0.75
   4 -12 -17    1.41    0.75
  -4  12  18   17.05    1.32
   4 -12 -18   16.10    0.94
  -4  12  19    7.82    0.94
   4 -12 -19    8.29    0.75
  -4  12  20    1.79    0.85
   4 -12 -20    2.73    0.66
  -4  12  21    5.56    1.22
   4 -12 -21    4.61    0.85
  -4  11 -20    0.66    0.66
   4 -11  20    1.04    0.94
  -4  11 -19   -0.57    0.66
   4 -11  19    0.00    1.04
  -4  11 -18   11.68    0.94
   4 -11  18    9.23    1.13
  -4  11 -17    0.28    0.66
   4 -11  17    0.85    0.94
  -4  11 -16    1.13    0.57
   4 -11  16    1.32    0.94
  -4  11 -15   12.53    0.94
   4 -11  15   11.96    0.94
  -4  11 -14   70.45    2.45
   4 -11  14   73.08    2.35
  -4  11 -13    0.47    0.57
   4 -11  13   -0.09    0.66
  -4  11 -12    2.07    0.57
   4 -11  12    2.26    0.57
  -4  11 -11   14.60    0.94
   4 -11  11   16.39    0.94
  -4  11 -10   57.54    1.98
   4 -11  10   55.57    1.88
  -4  11  -9    2.26    0.38
   4 -11   9    2.64    0.66
  -4  11  -8   96.82    2.83
   4 -11   8   97.19    2.83
  -4  11  -7    6.88    0.47
   4 -11   7    7.53    0.57
  -4  11  -6   62.44    1.98
   4 -11   6   64.61    2.17
  -4  11  -5    7.44    0.47
   4 -11   5    6.50    0.47
  -4  11  -4   13.94    0.66
   4 -11   4   13.75    0.66
  -4  11  -3    2.73    0.28
   4 -11   3    2.83    0.38
  -4  11  -2    4.24    0.38
   4 -11   2    4.14    0.38
  -4  11  -1    6.88    0.47
   4 -11   1    7.06    0.38
  -4  11   0  129.21    3.39
   4 -11   0  130.53    4.05
  -4  11   1    4.71    0.38
   4 -11  -1    4.05    0.28
  -4  11   2   57.17    2.54
   4 -11  -2   56.98    1.79
  -4  11   3   25.24    0.85
   4 -11  -3   24.11    0.85
  -4  11   4   64.89    1.98
   4 -11  -4   63.29    2.17
  -4  11   5    0.57    0.28
   4 -11  -5    0.47    0.19
  -4  11   6  132.98    4.14
   4 -11  -6  142.21    4.71
  -4  11   7   36.73    1.22
   4 -11  -7   38.24    1.41
  -4  11   8   17.61    0.75
   4 -11  -8   17.52    0.85
  -4  11   9    4.52    0.38
   4 -11  -9    4.43    0.38
  -4  11  10   23.83    0.85
   4 -11 -10   23.64    1.04
  -4  11  11   47.56    1.88
   4 -11 -11   46.05    1.88
  -4  11  12    0.85    0.47
   4 -11 -12    1.22    0.38
  -4  11  13   17.33    1.04
   4 -11 -13   17.61    0.85
  -4  11  14  165.28    4.43
   4 -11 -14  163.40    4.99
  -4  11  15   14.41    1.04
   4 -11 -15   15.82    1.04
  -4  11  16    9.32    0.85
   4 -11 -16   11.40    0.85
  -4  11  17    6.59    0.75
   4 -11 -17    6.31    0.66
  -4  11  18    0.19    0.85
   4 -11 -18    0.00    0.57
  -4  11  19    1.04    0.85
   4 -11 -19    0.75    0.47
  -4  11  20    7.91    1.04
   4 -11 -20   10.55    0.75
  -4  11  21    0.66    0.94
   4 -11 -21    0.75    0.75
  -4  10 -20    8.57    0.94
   4 -10  20    6.22    1.04
  -4  10 -19    3.77    0.75
   4 -10  19    2.73    1.41
  -4  10 -18   13.56    1.04
   4 -10  18   14.22    1.22
  -4  10 -17   10.64    0.94
   4 -10  17   11.02    1.04
  -4  10 -16   56.60    2.07
   4 -10  16   55.57    2.17
  -4  10 -15    0.00    0.47
   4 -10  15   -0.28    0.66
  -4  10 -14   11.58    0.75
   4 -10  14   11.02    0.94
  -4  10 -13    3.20    0.57
   4 -10  13    2.83    0.85
  -4  10 -12   31.46    1.22
   4 -10  12   32.11    1.32
  -4  10 -11    4.05    0.57
   4 -10  11    2.83    0.66
  -4  10 -10    0.85    0.38
   4 -10  10    0.09    0.47
  -4  10  -9   44.45    1.60
   4 -10   9   44.36    1.41
  -4  10  -8  119.23    3.39
   4 -10   8  128.27    3.48
  -4  10  -7   50.86    1.70
   4 -10   7   52.55    1.60
  -4  10  -6   93.24    3.01
   4 -10   6  105.86    4.71
  -4  10  -5   23.92    0.85
   4 -10   5   23.64    0.85
  -4  10  -4  123.28    3.30
   4 -10   4  118.10    3.11
  -4  10  -3  159.26    4.05
   4 -10   3  160.39    4.14
  -4  10  -2  191.65    4.99
   4 -10   2  194.57    7.44
  -4  10  -1  187.41    4.80
   4 -10   1  189.49    4.90
  -4  10   0  163.59    4.33
   4 -10   0  161.14    4.33
  -4  10   1   50.86    1.51
   4 -10  -1   50.10    1.70
  -4  10   2   41.06    1.41
   4 -10  -2   41.34    1.51
  -4  10   3   35.03    1.22
   4 -10  -3   32.96    1.60
  -4  10   4  270.67    6.88
   4 -10  -4  268.60    6.97
  -4  10   5    0.38    0.28
   4 -10  -5    0.28    0.19
  -4  10   6    0.85    0.38
   4 -10  -6    0.85    0.28
  -4  10   7  158.41    4.90
   4 -10  -7  167.64    5.09
  -4  10   8  316.25    8.29
   4 -10  -8  319.08    8.38
  -4  10   9   56.98    1.79
   4 -10  -9   57.64    2.07
  -4  10  10   13.00    0.66
   4 -10 -10   14.03    0.66
  -4  10  11    1.98    0.57
   4 -10 -11    1.88    0.38
  -4  10  12   81.46    2.73
   4 -10 -12   79.96    2.45
  -4  10  13   22.51    1.04
   4 -10 -13   22.60    1.13
  -4  10  14   14.60    0.85
   4 -10 -14   13.66    0.85
  -4  10  15   40.59    1.79
   4 -10 -15   40.50    1.70
  -4  10  16   16.48    1.04
   4 -10 -16   16.10    0.94
  -4  10  17   14.88    1.04
   4 -10 -17   15.45    0.75
  -4  10  18    8.19    0.94
   4 -10 -18   10.64    0.75
  -4  10  19    0.66    0.85
   4 -10 -19    1.04    0.57
  -4  10  20    0.28    0.85
   4 -10 -20    3.01    0.66
  -4  10  21    1.13    1.13
   4 -10 -21    0.19    0.66
  -4  10  22   28.72    2.54
   4 -10 -22   33.62    1.70
  -4   9 -21    0.19    0.66
   4  -9  21    0.19    0.94
  -4   9 -20    1.70    0.75
   4  -9  20    1.41    0.94
  -4   9 -19    5.84    0.94
   4  -9  19    4.14    1.22
  -4   9 -18    0.28    0.57
   4  -9  18   -0.47    0.75
  -4   9 -17   24.02    1.32
   4  -9  17   21.47    1.22
  -4   9 -16    1.41    0.47
   4  -9  16    1.32    0.66
  -4   9 -15   38.33    1.70
   4  -9  15   38.42    1.60
  -4   9 -14   22.70    1.13
   4  -9  14   23.26    1.22
  -4   9 -13   18.27    1.04
   4  -9  13   18.74    1.04
  -4   9 -12    3.01    0.47
   4  -9  12    3.48    0.66
  -4   9 -11    0.38    0.47
   4  -9  11   -0.85    0.75
  -4   9 -10    3.01    0.47
   4  -9  10    3.11    0.57
  -4   9  -9   36.16    1.32
   4  -9   9   36.92    1.32
  -4   9  -8  255.69    6.50
   4  -9   8  273.21    7.06
  -4   9  -7    5.93    0.47
   4  -9   7    6.78    0.47
  -4   9  -6    0.19    0.28
   4  -9   6    0.28    0.28
  -4   9  -5   45.21    1.41
   4  -9   5   49.82    1.41
  -4   9  -4    1.22    0.28
   4  -9   4    1.79    0.28
  -4   9  -3   11.40    0.57
   4  -9   3   11.77    0.57
  -4   9  -2    2.73    0.38
   4  -9   2    2.83    0.38
  -4   9  -1    5.37    0.38
   4  -9   1    5.46    0.38
  -4   9   0   83.54    2.45
   4  -9   0   81.28    2.45
  -4   9   1  105.86    2.92
   4  -9  -1  104.07    2.92
  -4   9   2   99.36    2.83
   4  -9  -2   96.82    3.01
  -4   9   3    1.04    0.28
   4  -9  -3    1.32    0.19
  -4   9   4   18.65    0.75
   4  -9  -4   18.55    0.75
  -4   9   5   20.81    0.75
   4  -9  -5   23.17    0.94
  -4   9   6   29.85    1.04
   4  -9  -6   29.67    1.04
  -4   9   7    2.07    0.28
   4  -9  -7    1.70    0.28
  -4   9   8    0.57    0.38
   4  -9  -8    0.66    0.28
  -4   9   9    2.26    0.28
   4  -9  -9    1.98    0.28
  -4   9  10    1.70    0.38
   4  -9 -10    1.70    0.28
  -4   9  11   13.09    0.75
   4  -9 -11   14.13    0.66
  -4   9  12    8.29    0.66
   4  -9 -12    8.48    0.66
  -4   9  13  146.73    4.24
   4  -9 -13  148.71    4.52
  -4   9  14   11.30    0.85
   4  -9 -14   10.27    0.75
  -4   9  15  151.44    4.14
   4  -9 -15  152.29    4.61
  -4   9  16   10.64    0.85
   4  -9 -16   10.92    0.75
  -4   9  17   22.51    1.13
   4  -9 -17   24.02    1.13
  -4   9  18    8.95    0.85
   4  -9 -18    9.51    0.66
  -4   9  19   22.41    2.07
   4  -9 -19   23.07    1.13
  -4   9  20   17.71    1.32
   4  -9 -20   19.87    1.04
  -4   9  21    5.74    1.22
   4  -9 -21    4.61    0.94
  -4   9  22    0.00    1.13
   4  -9 -22    0.75    0.75
  -4   8 -21    0.85    0.66
   4  -8  21    0.47    1.04
  -4   8 -20   21.57    1.22
   4  -8  20   20.06    1.51
  -4   8 -19    2.26    0.57
   4  -8  19    1.32    0.94
  -4   8 -18    9.79    0.85
   4  -8  18    8.76    0.94
  -4   8 -17   10.45    0.75
   4  -8  17    9.61    0.94
  -4   8 -16   98.79    3.20
   4  -8  16   93.99    2.92
  -4   8 -15   15.45    0.85
   4  -8  15   17.33    1.13
  -4   8 -14    0.00    0.57
   4  -8  14    0.38    0.75
  -4   8 -13   33.24    1.32
   4  -8  13   33.24    1.41
  -4   8 -12  175.55    5.37
   4  -8  12  181.58    4.99
  -4   8 -11    0.94    0.38
   4  -8  11    1.04    0.57
  -4   8 -10   49.82    1.70
   4  -8  10   49.26    1.70
  -4   8  -9    1.88    0.28
   4  -8   9    2.73    0.38
  -4   8  -8   81.09    2.45
   4  -8   8   76.94    2.17
  -4   8  -7    1.22    0.57
   4  -8   7    1.51    0.38
  -4   8  -6  168.30    4.43
   4  -8   6  174.32    4.33
  -4   8  -5    6.59    0.38
   4  -8   5    6.31    0.47
  -4   8  -4  156.81    4.33
   4  -8   4  167.54    4.43
  -4   8  -3   42.00    1.41
   4  -8   3   43.79    1.51
  -4   8  -2 1135.70   26.65
   4  -8   2 1138.71   26.84
  -4   8  -1   52.36    1.60
   4  -8   1   50.86    1.79
  -4   8   0  147.29    4.33
   4  -8   0  147.67    4.14
  -4   8   1   17.99    0.66
   4  -8  -1   18.84    0.75
  -4   8   2    9.98    0.47
   4  -8  -2   10.17    0.47
  -4   8   3   62.25    1.98
   4  -8  -3   61.31    1.88
  -4   8   4   28.54    1.70
   4  -8  -4   28.35    1.04
  -4   8   5    1.70    0.28
   4  -8  -5    1.60    0.28
  -4   8   6   43.89    1.41
   4  -8  -6   44.08    1.41
  -4   8   7    1.04    0.28
   4  -8  -7    0.66    0.19
  -4   8   8 1429.16   45.96
   4  -8  -8 1402.50   48.41
  -4   8   9    9.32    0.57
   4  -8  -9   10.55    0.66
  -4   8  10   16.76    0.85
   4  -8 -10   16.48    0.75
  -4   8  11   27.22    1.22
   4  -8 -11   27.69    1.13
  -4   8  12  331.88    8.29
   4  -8 -12  322.84    8.95
  -4   8  13   23.36    1.04
   4  -8 -13   23.45    1.04
  -4   8  14    1.22    0.47
   4  -8 -14    1.04    0.28
  -4   8  15    0.75    0.47
   4  -8 -15    0.66    0.38
  -4   8  16    6.31    0.66
   4  -8 -16    5.74    0.57
  -4   8  17    3.30    0.66
   4  -8 -17    2.54    0.57
  -4   8  18   70.35    2.45
   4  -8 -18   74.68    2.35
  -4   8  19    2.45    0.75
   4  -8 -19    2.07    0.47
  -4   8  20    5.65    0.85
   4  -8 -20    6.59    0.66
  -4   8  21    0.85    1.13
   4  -8 -21    1.60    0.66
  -4   8  22   19.31    1.41
   4  -8 -22   21.19    1.13
  -4   7 -21    0.75    0.66
   4  -7  21    0.94    0.94
  -4   7 -20    1.88    0.66
   4  -7  20    2.35    1.13
  -4   7 -19    2.07    0.66
   4  -7  19    2.54    0.85
  -4   7 -18   22.79    1.04
   4  -7  18   21.47    1.32
  -4   7 -17    0.28    0.47
   4  -7  17    0.38    0.66
  -4   7 -16   10.27    0.75
   4  -7  16    9.98    0.94
  -4   7 -15   78.36    2.73
   4  -7  15   78.07    2.54
  -4   7 -14   19.21    0.94
   4  -7  14   20.34    1.04
  -4   7 -13   23.54    0.94
   4  -7  13   21.38    1.04
  -4   7 -12   36.54    1.32
   4  -7  12   37.39    1.32
  -4   7 -11   14.41    0.75
   4  -7  11   14.50    0.75
  -4   7 -10   13.84    0.66
   4  -7  10   13.37    0.75
  -4   7  -9  155.87    4.43
   4  -7   9  164.53    4.33
  -4   7  -8   47.75    1.79
   4  -7   8   50.67    1.98
  -4   7  -7  221.51    5.93
   4  -7   7  240.25    6.31
  -4   7  -6  123.47    3.39
   4  -7   6  125.82    3.30
  -4   7  -5    2.83    0.38
   4  -7   5    3.11    0.38
  -4   7  -4   97.29    2.83
   4  -7   4  101.24    3.01
  -4   7  -3    3.67    0.28
   4  -7   3    4.24    0.28
  -4   7  -2    8.01    0.38
   4  -7   2    8.48    0.47
  -4   7  -1  157.94    4.33
   4  -7   1  161.23    4.61
  -4   7   0  124.41    3.58
   4  -7   0  128.93    3.67
  -4   7   1  514.21   12.90
   4  -7  -1  513.93   12.90
  -4   7   2    1.60    0.28
   4  -7  -2    1.51    0.19
  -4   7   3  659.15   16.01
   4  -7  -3  650.21   16.39
  -4   7   4   67.90    2.35
   4  -7  -4   69.60    2.17
  -4   7   5  122.53    3.58
   4  -7  -5  121.96    3.48
  -4   7   6   29.67    1.04
   4  -7  -6   31.17    1.22
  -4   7   7    1.22    0.28
   4  -7  -7    1.13    0.19
  -4   7   8    6.78    0.47
   4  -7  -8    6.78    0.38
  -4   7   9   11.87    0.57
   4  -7  -9   12.90    0.66
  -4   7  10    8.66    0.57
   4  -7 -10    9.32    0.75
  -4   7  11    6.88    0.66
   4  -7 -11    6.78    0.47
  -4   7  12   16.10    0.75
   4  -7 -12   15.16    0.66
  -4   7  13    0.75    0.38
   4  -7 -13    0.28    0.28
  -4   7  14   53.78    1.70
   4  -7 -14   52.83    1.70
  -4   7  15   25.62    1.13
   4  -7 -15   25.80    1.22
  -4   7  16   11.49    0.85
   4  -7 -16   12.43    0.75
  -4   7  17   36.07    1.60
   4  -7 -17   40.21    1.60
  -4   7  18    6.12    0.85
   4  -7 -18    5.93    0.66
  -4   7  19   39.08    1.70
   4  -7 -19   43.60    1.60
  -4   7  20   12.53    1.13
   4  -7 -20   15.63    0.94
  -4   7  21    5.84    1.04
   4  -7 -21    8.29    0.75
  -4   7  22    0.09    0.94
   4  -7 -22    0.19    0.75
  -4   7  23    0.09    0.85
   4  -7 -23    0.19    0.57
  -4   6 -22    4.52    0.75
   4  -6  22    4.33    1.04
  -4   6 -21   -0.28    0.66
   4  -6  21    0.19    1.04
  -4   6 -20   36.45    1.79
   4  -6  20   31.17    1.79
  -4   6 -19    2.45    0.66
   4  -6  19    2.92    0.85
  -4   6 -18    5.37    0.66
   4  -6  18    4.80    0.85
  -4   6 -17   15.35    1.04
   4  -6  17   12.71    1.13
  -4   6 -16   71.67    2.54
   4  -6  16   72.05    2.35
  -4   6 -15    0.38    0.38
   4  -6  15    0.85    0.57
  -4   6 -14    3.86    0.47
   4  -6  14    4.14    0.66
  -4   6 -13    1.13    0.38
   4  -6  13    1.13    0.47
  -4   6 -12   89.19    2.64
   4  -6  12   95.78    2.92
  -4   6 -11    3.86    0.47
   4  -6  11    4.43    0.47
  -4   6 -10  172.44    4.99
   4  -6  10  177.90    4.71
  -4   6  -9  104.54    3.20
   4  -6   9  111.04    3.39
  -4   6  -8   78.45    2.45
   4  -6   8   83.44    2.45
  -4   6  -7  502.44   12.62
   4  -6   7  554.43   13.37
  -4   6  -6 1075.99   25.52
   4  -6   6 1130.99   25.71
  -4   6  -5    0.85    0.28
   4  -6   5    0.28    0.28
  -4   6  -4   41.53    1.51
   4  -6   4   42.19    1.51
  -4   6  -3  252.49    6.69
   4  -6   3  265.21    6.88
  -4   6  -2 1009.31   24.11
   4  -6   2 1012.42   24.86
  -4   6  -1  176.96    4.71
   4  -6   1  176.58    4.99
  -4   6   0    0.75    0.19
   4  -6   0    0.85    0.28
  -4   6   1  125.63    3.48
   4  -6  -1  126.48    3.67
  -4   6   2 1373.31   32.68
   4  -6  -2 1380.94   33.24
  -4   6   3   74.87    2.35
   4  -6  -3   77.79    2.45
  -4   6   4   14.22    0.66
   4  -6  -4   14.32    0.66
  -4   6   5  117.63    3.67
   4  -6  -5  121.58    3.58
  -4   6   6  365.22    9.04
   4  -6  -6  364.85    9.61
  -4   6   7  444.33   11.11
   4  -6  -7  430.30   11.58
  -4   6   8  476.82   11.87
   4  -6  -8  463.73   12.05
  -4   6   9  200.51    5.27
   4  -6  -9  199.75    5.84
  -4   6  10   13.66    1.13
   4  -6 -10   12.90    0.85
  -4   6  11    6.40    0.47
   4  -6 -11    6.97    0.47
  -4   6  12  392.82   10.08
   4  -6 -12  371.34    9.61
  -4   6  13  130.25    3.86
   4  -6 -13  127.42    3.96
  -4   6  14    4.61    0.57
   4  -6 -14    4.71    0.47
  -4   6  15   17.71    0.94
   4  -6 -15   18.27    0.94
  -4   6  16  139.67    3.86
   4  -6 -16  139.29    4.05
  -4   6  17   33.06    1.41
   4  -6 -17   32.21    1.32
  -4   6  18   71.01    2.45
   4  -6 -18   71.95    2.45
  -4   6  19   33.15    1.51
   4  -6 -19   37.58    1.51
  -4   6  20    6.50    0.85
   4  -6 -20    7.25    0.66
  -4   6  21    0.19    0.85
   4  -6 -21    0.19    0.47
  -4   6  22    3.39    1.04
   4  -6 -22    3.77    0.75
  -4   6  23    0.19    1.22
   4  -6 -23    1.22    0.66
  -4   5 -22    0.47    0.66
   4  -5  22    0.19    1.04
  -4   5 -21    3.77    0.66
   4  -5  21    2.54    0.94
  -4   5 -20    2.26    0.57
   4  -5  20    2.26    0.85
  -4   5 -19    0.75    0.57
   4  -5  19    0.28    0.75
  -4   5 -18    1.70    0.57
   4  -5  18    0.85    0.85
  -4   5 -17   50.10    1.98
   4  -5  17   48.31    1.88
  -4   5 -16   18.27    0.94
   4  -5  16   17.71    1.04
  -4   5 -15    2.07    0.38
   4  -5  15    1.98    0.57
  -4   5 -14   62.44    2.07
   4  -5  14   63.95    2.26
  -4   5 -13    8.76    0.57
   4  -5  13    8.10    0.57
  -4   5 -12    1.41    0.38
   4  -5  12    1.32    0.38
  -4   5 -11  428.23   10.92
   4  -5  11  458.55   10.92
  -4   5 -10  164.44    4.90
   4  -5  10  178.94    4.80
  -4   5  -9   77.04    2.54
   4  -5   9   75.15    2.64
  -4   5  -8  392.16    9.51
   4  -5   8  425.97   10.45
  -4   5  -7   99.92    2.83
   4  -5   7  104.82    2.92
  -4   5  -6   13.66    0.57
   4  -5   6   16.39    0.75
  -4   5  -5  103.88    3.01
   4  -5   5  105.95    3.01
  -4   5  -4    8.66    0.47
   4  -5   4    8.76    0.47
  -4   5  -3   39.18    1.32
   4  -5   3   41.16    1.41
  -4   5  -2   15.45    0.85
   4  -5   2   14.22    0.66
  -4   5  -1   66.77    2.17
   4  -5   1   69.50    2.17
  -4   5   0  586.17   14.22
   4  -5   0  595.21   14.97
   4  -5  -1   69.13    2.35
  -4   5   2  847.70   20.81
   4  -5  -2  856.08   21.00
  -4   5   3  331.70   11.96
   4  -5  -3  332.45    8.76
  -4   5   4  242.98    6.59
   4  -5  -4  248.16    6.59
  -4   5   5  538.23   13.56
   4  -5  -5  546.99   13.84
  -4   5   6  117.25    3.30
   4  -5  -6  117.16    3.39
  -4   5   7  291.20    7.91
   4  -5  -7  290.54    8.01
  -4   5   8    0.85    0.28
   4  -5  -8    1.04    0.19
  -4   5   9  417.12   10.55
   4  -5  -9  409.86   10.45
  -4   5  10    2.17    0.28
   4  -5 -10    3.11    0.28
  -4   5  11   21.00    0.94
   4  -5 -11   18.74    0.85
  -4   5  12    1.22    0.38
   4  -5 -12    0.28    0.28
  -4   5  13   95.97    3.20
   4  -5 -13   92.58    3.01
  -4   5  14   29.67    1.22
   4  -5 -14   28.35    1.13
  -4   5  15   18.93    1.04
   4  -5 -15   20.44    0.94
  -4   5  16   22.32    1.22
   4  -5 -16   22.70    1.04
  -4   5  17   23.36    1.13
   4  -5 -17   24.49    0.94
  -4   5  18   29.29    1.41
   4  -5 -18   29.29    1.22
  -4   5  19    4.61    0.75
   4  -5 -19    6.03    0.66
  -4   5  20   47.37    2.26
   4  -5 -20   48.31    2.07
  -4   5  21   -0.09    0.66
   4  -5 -21   -0.28    0.47
  -4   5  22    2.64    0.85
   4  -5 -22    3.30    0.66
  -4   5  23   11.30    1.41
   4  -5 -23   13.00    1.04
  -4   4 -22   13.37    1.04
   4  -4  22    8.10    1.70
  -4   4 -21   11.58    0.94
   4  -4  21   13.37    2.35
  -4   4 -20   16.67    1.04
   4  -4  20   17.89    2.26
  -4   4 -19   12.53    0.85
   4  -4  19   13.47    1.60
  -4   4 -18    0.19    0.47
   4  -4  18   -0.09    0.94
  -4   4 -17   59.71    2.45
   4  -4  17   59.61    3.30
  -4   4 -16   29.67    1.22
   4  -4  16   33.06    1.88
  -4   4 -15  142.40    4.05
   4  -4  15  145.60    4.05
  -4   4 -14   85.61    2.92
   4  -4  14   92.20    2.73
  -4   4 -13   46.71    1.70
   4  -4  13   48.60    1.70
  -4   4 -12    5.74    0.47
   4  -4  12    6.12    0.57
  -4   4 -11    0.57    0.28
   4  -4  11    0.09    0.38
  -4   4 -10  118.95    3.77
   4  -4  10  126.10    3.86
  -4   4  -9   52.65    1.60
   4  -4   9   57.54    1.70
  -4   4  -8  330.57    8.38
   4  -4   8  341.11    8.66
  -4   4  -7  242.70    6.78
   4  -4   7  258.52    7.16
  -4   4  -6  668.19   16.48
   4  -4   6  700.22   16.95
  -4   4  -5  439.25   10.92
   4  -4   5  453.85   11.40
  -4   4  -4  223.30    6.12
   4  -4   4  237.52    6.59
  -4   4  -3   64.89    2.07
   4  -4   3   65.17    1.98
  -4   4  -2  546.23   18.74
   4  -4   2  556.50   14.03
  -4   4  -1  319.08    8.10
   4  -4   1  335.09    8.66
  -4   4   0  255.98    6.69
   4  -4   0  263.60    6.88
  -4   4   1  136.56    3.67
   4  -4  -1  141.17    3.86
  -4   4   2 1988.01   46.81
   4  -4  -2 2022.01   47.65
  -4   4   3    6.97    0.38
   4  -4  -3    7.53    0.38
  -4   4   4 1281.95   30.42
   4  -4  -4 1282.33   30.61
  -4   4   5    2.45    0.19
   4  -4  -5    1.79    0.19
  -4   4   6  518.73   13.18
   4  -4  -6  521.84   13.56
  -4   4   7  208.60    5.65
   4  -4  -7  201.54    5.74
  -4   4   8   19.68    0.75
   4  -4  -8   19.31    0.75
  -4   4   9  257.86    6.69
   4  -4  -9  246.94    6.59
  -4   4  10   86.93    2.54
   4  -4 -10   88.90    2.73
  -4   4  11  294.78    8.85
   4  -4 -11  299.96    8.57
  -4   4  12   90.03    2.73
   4  -4 -12   88.53    2.73
  -4   4  13  325.29    8.66
   4  -4 -13  310.69    8.57
  -4   4  14  143.72    4.33
   4  -4 -14  139.10    4.24
  -4   4  15   35.79    1.51
   4  -4 -15   36.92    1.60
  -4   4  16  350.53    9.14
   4  -4 -16  352.13    9.89
  -4   4  17    8.76    0.85
   4  -4 -17    8.01    0.66
  -4   4  18    2.07    0.57
   4  -4 -18    2.45    0.47
  -4   4  19    2.17    0.66
   4  -4 -19    2.64    0.47
  -4   4  20   15.26    1.04
   4  -4 -20   16.10    0.94
  -4   4  21    4.05    0.85
   4  -4 -21    3.96    0.75
  -4   4  22    2.35    0.85
   4  -4 -22    2.54    0.57
  -4   4  23    1.51    1.04
   4  -4 -23    1.79    0.66
  -4   3 -22   12.05    1.32
   4  -3  22    7.35    1.04
  -4   3 -21    0.57    0.75
   4  -3  21    0.47    0.94
  -4   3 -20   18.18    1.32
   4  -3  20   18.74    1.41
  -4   3 -19    1.04    0.66
   4  -3  19    0.19    0.66
  -4   3 -18   19.87    1.60
   4  -3  18   19.59    1.13
  -4   3 -17    4.24    0.94
   4  -3  17    2.17    1.13
  -4   3 -16    0.66    0.66
   4  -3  16    0.47    0.57
  -4   3 -15   16.01    1.04
   4  -3  15   16.10    0.85
  -4   3 -14   23.64    1.60
   4  -3  14   26.56    1.22
  -4   3 -13    1.60    0.47
   4  -3  13    1.70    0.47
  -4   3 -12  523.44   18.55
   4  -3  12  553.77   13.47
  -4   3 -11  117.16    4.99
   4  -3  11  120.27    3.58
  -4   3 -10  337.63   13.84
   4  -3  10  345.16   14.97
  -4   3  -9   50.86    2.35
   4  -3   9   56.60    2.54
  -4   3  -8   16.76    1.04
   4  -3   8   18.18    1.04
  -4   3  -7  143.25    5.65
   4  -3   7  146.07    5.74
  -4   3  -6  603.78   21.57
   4  -3   6  633.73   22.04
  -4   3  -5   13.09    0.75
   4  -3   5   15.07    0.85
  -4   3  -4   37.39    1.88
   4  -3   4   39.84    2.17
  -4   3  -3    0.38    0.19
   4  -3   3    0.19    0.28
  -4   3  -2  125.07    4.61
   4  -3   2  122.34    4.90
  -4   3  -1   86.83    3.39
   4  -3   1   86.27    3.58
  -4   3   0   56.41    2.45
   4  -3   0   55.75    2.54
  -4   3   1  135.90    5.46
   4  -3  -1  135.15    5.37
  -4   3   2  528.15   18.74
   4  -3  -2  495.94   17.80
  -4   3   3   94.55    2.83
   4  -3  -3   92.48    3.77
  -4   3   4  139.95    3.96
   4  -3  -4  139.76    5.56
  -4   3   5   34.00    1.32
   4  -3  -5   34.66    1.88
  -4   3   6  370.03    9.89
   4  -3  -6  364.85   14.03
  -4   3   7  185.81    5.27
   4  -3  -7  184.12    7.82
  -4   3   8  385.94    9.98
   4  -3  -8  372.85   13.47
  -4   3   9  120.45    3.39
   4  -3  -9  120.74    5.09
  -4   3  10    8.76    0.47
   4  -3 -10    7.72    0.57
  -4   3  11    5.27    0.47
   4  -3 -11    4.99    0.47
  -4   3  12   44.73    1.60
   4  -3 -12   45.77    2.07
  -4   3  13   13.09    0.66
   4  -3 -13   13.28    1.04
  -4   3  14    3.48    0.47
   4  -3 -14    3.77    0.57
  -4   3  15   10.17    0.66
   4  -3 -15   10.83    0.94
  -4   3  16  141.55    3.96
   4  -3 -16  142.68    5.93
  -4   3  17    0.57    0.57
   4  -3 -17    0.47    0.47
  -4   3  18   83.82    2.73
   4  -3 -18   88.15    3.77
  -4   3  19   53.68    1.98
   4  -3 -19   58.01    2.92
  -4   3  20   -0.57    0.85
   4  -3 -20    0.66    0.57
  -4   3  21   16.58    1.22
   4  -3 -21   19.78    1.41
  -4   3  22    2.07    0.94
   4  -3 -22    2.92    1.04
  -4   3  23    5.46    0.94
   4  -3 -23    6.69    0.94
  -4   3  24    6.31    1.60
   4  -3 -24    7.63    1.22
   4  -2  23    7.25    1.88
  -4   2 -22    8.48    0.75
   4  -2  22    6.88    1.13
  -4   2 -21   26.18    1.41
   4  -2  21   24.30    1.60
  -4   2 -20    0.38    0.66
[truncated: 736,710 more chars]
