# Supplementary material for: Crystal structure of trans-di­chlorido­(1,4,8,11-tetra­aza­cyclo­tetra­decane-κ4 N)chromium(III) bis­(form­amide-κO)(1,4,8,11-tetra­aza­cyclo­tetra­decane-κ4 N)chromium(III) bis­[tetra­chlorido­zincate(II)]
Source: Acta Crystallogr E Crystallogr Commun. 2020 Apr 9;76(Pt 5):656–9. doi: 10.1107/S2056989020004910 (PMC7199251; doi:10.1107/S2056989020004910)
Supplement: Supplementary file 2 [file e-76-00656-Isup2.hkl]

#
# h,k,l, Fc-squared, Fo-squared, sigma(Fo-squared), status flag
#
data_I
_shelx_title ' S189 in P2(1)/n'
_shelx_refln_list_code          4
_shelx_F_calc_maximum      347.28
_exptl_crystal_F_000      1100.00
_reflns_d_resolution_high  0.7217

loop_
 _space_group_symop_operation_xyz
 'x, y, z'
 '-x+1/2, y+1/2, -z+1/2'
 '-x, -y, -z'
 'x-1/2, -y-1/2, z-1/2'

_cell_length_a    10.4060
_cell_length_b    13.2120
_cell_length_c    15.0110
_cell_angle_alpha  90.000
_cell_angle_beta   95.851
_cell_angle_gamma  90.000

_shelx_F_squared_multiplier     1.000

loop_
 _refln_index_h
 _refln_index_k
 _refln_index_l
 _refln_F_squared_calc
 _refln_F_squared_meas
 _refln_F_squared_sigma
 _refln_observed_status
   2   0   0      52143.31      47721.12      1233.02 o
   4   0   0      69593.83      69560.20      1243.98 o
   6   0   0       1659.60       1581.40        33.40 o
   8   0   0         85.38         68.75         3.71 o
  10   0   0        650.31        557.29        12.48 o
  12   0   0        118.76        116.74         4.81 o
  14   0   0        269.31        262.68         8.76 o
   1   1   0       3402.51       2902.33        46.44 o
   2   1   0        168.36        223.99         4.57 o
   3   1   0       9746.08      10652.00       125.57 o
   4   1   0       1167.81       1336.34        22.55 o
   5   1   0        683.30        503.33         8.42 o
   6   1   0          1.19          5.72         1.21 o
   7   1   0       1574.21       1629.66        25.04 o
   8   1   0        339.92        321.01         5.74 o
   9   1   0       1459.03       1382.90        19.47 o
  10   1   0        182.66        160.53         6.51 o
  11   1   0       2442.33       2330.63        90.47 o
  12   1   0         84.94         66.93         3.60 o
  13   1   0       1538.41       1420.66        48.98 o
  14   1   0         12.55         10.26         3.06 o
   1   2   0        156.13        227.70         5.06 o
   2   2   0       9899.83       9790.47       114.43 o
   3   2   0      23649.37      25554.32       534.26 o
   4   2   0      10412.94      10378.60       139.81 o
   5   2   0        161.49         82.25         2.90 o
   6   2   0       9037.09       9289.46       115.37 o
   7   2   0       2163.84       1936.56        56.34 o
   8   2   0        758.24        737.88        14.90 o
   9   2   0        127.67        142.28         3.68 o
  10   2   0        289.43        260.03        15.37 o
  11   2   0         10.69         18.25         2.41 o
  12   2   0        154.73        156.52        15.03 o
  13   2   0         29.13         31.39         3.14 o
  14   2   0         10.98         13.79         3.06 o
   1   3   0       1343.92       1460.25        27.16 o
   2   3   0       2741.07       3108.22        72.78 o
   3   3   0       4021.90       3794.33        55.51 o
   4   3   0        709.64        680.22        13.29 o
   5   3   0       1285.07       1259.71        36.71 o
   6   3   0        450.21        420.77         8.07 o
   7   3   0       5145.72       5183.28       161.49 o
   8   3   0       1655.83       1619.83        53.09 o
   9   3   0        402.86        414.07        18.44 o
  10   3   0        858.11        796.78        91.34 o
  11   3   0       1817.51       1528.15       235.23 o
  12   3   0        457.03        424.97        45.41 o
  13   3   0       1274.27       1174.17       102.25 o
  14   3   0          0.09         -1.92         2.99 o
   0   4   0      60597.12      46864.73      1196.98 o
   1   4   0       1217.28       1182.66        20.80 o
   2   4   0       3886.84       4143.67        75.25 o
   3   4   0        311.13        284.18         4.51 o
   4   4   0       2887.23       3151.07        65.22 o
   5   4   0       9044.93       9325.51       261.19 o
   6   4   0       9262.41       9380.71       363.28 o
   7   4   0       3724.64       3673.18       105.52 o
   8   4   0       4054.22       3998.65       217.83 o
   9   4   0       2174.67       1998.49       168.49 o
  10   4   0       4275.36       3728.64       477.83 o
  11   4   0         79.08         77.66        14.88 o
  12   4   0        981.47        963.03       134.01 o
  13   4   0         37.98         40.88         5.33 o
   1   5   0      13784.29      14565.99       186.41 o
   2   5   0       4272.42       4671.87        84.05 o
   3   5   0      10046.84      10349.07       178.09 o
   4   5   0       6774.10       7123.88       177.90 o
   5   5   0       6039.55       6409.13       237.12 o
   6   5   0       4468.98       4175.00       159.61 o
   7   5   0       4138.77       4144.98       227.40 o
   8   5   0       1921.98       1820.55       120.51 o
   9   5   0       1313.90       1273.67       153.14 o
  10   5   0        314.12        294.45        47.62 o
  11   5   0        499.39        536.15        86.08 o
  12   5   0         33.35         34.12         6.49 o
  13   5   0        746.31        845.94       137.42 o
   0   6   0       1151.33       1367.34        27.53 o
   1   6   0         50.05         81.01         2.00 o
   2   6   0         84.92         28.43         1.69 o
   3   6   0      19971.86      20841.26       346.68 o
   4   6   0          0.27          9.04         0.74 o
   5   6   0       6653.80       6355.51       332.54 o
   6   6   0       2216.90       2249.52       133.18 o
   7   6   0       8209.76       7739.53       526.66 o
   8   6   0        493.40        451.97        45.75 o
   9   6   0       1256.28       1133.94       156.04 o
  10   6   0        982.25        978.61       134.00 o
  11   6   0        807.68        801.23       143.57 o
  12   6   0        850.26        751.83       143.75 o
  13   6   0         60.54         66.99        11.95 o
   1   7   0      14602.62      15406.42       208.15 o
   2   7   0        499.59        562.50        12.52 o
   3   7   0      10293.76      11008.75       260.78 o
   4   7   0       1562.94       1590.62        32.18 o
   5   7   0       9267.65      10348.60       175.94 o
   6   7   0        728.76        749.92        59.08 o
   7   7   0       3464.89       3838.88        71.53 o
   8   7   0        350.50        323.01        35.35 o
   9   7   0          5.98          7.31         2.03 o
  10   7   0          0.77         -1.47         1.77 o
  11   7   0         66.49         58.89        13.83 o
  12   7   0          1.34          0.52         2.25 o
  13   7   0         10.76          8.19         2.72 o
   0   8   0      13154.64      13082.97       257.33 o
   1   8   0       1717.76       1875.30        31.23 o
   2   8   0       2745.34       2562.67        48.88 o
   3   8   0        305.46        324.55        23.67 o
   4   8   0       1865.05       1852.28        37.58 o
   5   8   0        449.32        506.18        11.72 o
   6   8   0        600.02        647.23        14.98 o
   7   8   0         48.11         27.07         4.26 o
   8   8   0         15.12         22.14         2.37 o
   9   8   0          1.67          5.79         1.45 o
  10   8   0        202.35        244.28        39.10 o
  11   8   0         78.22         58.02        11.60 o
  12   8   0       1237.83       1020.97       266.16 o
   1   9   0      12477.41      12599.06       411.14 o
   2   9   0        487.06        511.53        11.72 o
   3   9   0       3747.35       3998.01        81.97 o
   4   9   0        885.29       1035.16        21.76 o
   5   9   0       3388.66       3560.17        63.88 o
   6   9   0        390.02        416.06        12.48 o
   7   9   0        370.40        461.10        13.00 o
   8   9   0          2.50          5.62         0.78 o
   9   9   0         24.95         20.23         3.06 o
  10   9   0          0.45          2.07         1.62 o
  11   9   0         12.64          8.61         2.90 o
  12   9   0          7.67          7.99         3.15 o
   0  10   0       5958.34       5843.95       104.52 o
   1  10   0        588.48        574.69        14.24 o
   2  10   0        202.33        192.45         8.85 o
   3  10   0       1479.50       1552.04        30.07 o
   4  10   0       1943.34       2039.22        38.45 o
   5  10   0       2248.51       2204.08        43.91 o
   6  10   0        274.36        312.32         9.24 o
   7  10   0       3478.38       4173.17        78.87 o
   8  10   0       1198.70       1636.40        33.03 o
   9  10   0        410.19        542.46        14.98 o
  10  10   0       1320.89       1488.12       397.78 o
  11  10   0        326.78        305.61        90.29 o
  12  10   0       1133.25       1026.01       349.13 o
   1  11   0       1302.40       1231.61        23.57 o
   2  11   0        948.19        889.37        19.17 o
   3  11   0        400.74        414.26        17.71 o
   4  11   0       1576.28       1629.59        32.65 o
   5  11   0        379.64        407.77        23.67 o
   6  11   0        827.16        916.28        19.51 o
   7  11   0          7.66         21.99         4.17 o
   8  11   0        284.07        336.29         9.61 o
   9  11   0        334.90        532.86        14.21 o
  10  11   0        177.79        213.90        10.33 o
  11  11   0        140.91        210.32         8.27 o
   0  12   0          7.87         11.81         1.69 o
   1  12   0          6.14          4.94         0.87 o
   2  12   0         14.18         36.59         7.66 o
   3  12   0        951.70        936.60        19.53 o
   4  12   0        578.37        604.45        14.21 o
   5  12   0        354.10        343.76         8.76 o
   6  12   0        813.98       1014.13        23.05 o
   7  12   0       1596.35       1965.66        39.19 o
   8  12   0       1091.60       1447.47        30.50 o
   9  12   0        107.35        111.68        10.05 o
  10  12   0        840.80       1114.49        25.40 o
   1  13   0          0.03          3.34         0.72 o
   2  13   0        148.52        115.99         4.55 o
   3  13   0        408.18        325.09         9.61 o
   4  13   0        230.77        198.65        10.67 o
   5  13   0          3.49          7.16         2.49 o
   6  13   0       1279.70       1516.85        31.66 o
   7  13   0        861.81       1082.32        27.51 o
   8  13   0       1145.39       1576.63        39.82 o
   9  13   0        701.10       1010.62        34.29 o
  10  13   0        899.48       1265.16        26.29 o
   0  14   0        179.85        218.21         6.66 o
   1  14   0         29.12         26.37         1.40 o
   2  14   0       2318.29       2250.65        55.57 o
   3  14   0         85.35         71.63         4.17 o
   4  14   0        103.82        122.46        13.56 o
   5  14   0         31.89         32.08         4.17 o
   6  14   0        774.73        853.34        21.61 o
   7  14   0         37.82         45.07         4.26 o
   8  14   0        151.89        201.10        18.90 o
   9  14   0          2.10          6.49         4.81 o
   1  15   0        217.18        211.36        10.73 o
   2  15   0         14.24         19.71         2.83 o
   3  15   0        452.21        408.90        23.67 o
   4  15   0          0.31          0.57         2.49 o
   5  15   0        394.35        499.64        36.04 o
   6  15   0         22.75         41.09         4.81 o
   7  15   0        949.97       1232.05        29.97 o
   8  15   0        150.87        248.36         8.35 o
   0  16   0       1829.00       1648.54        45.46 o
   1  16   0         27.56         19.41         1.87 o
   2  16   0       1644.38       1611.33        32.83 o
   3  16   0        175.22        167.92         7.10 o
   4  16   0        734.07        843.52        25.43 o
   5  16   0         15.78         30.15         4.17 o
   6  16   0        412.96        555.13        14.63 o
   1  17   0         75.61         62.56         9.05 o
   2  17   0         34.61         27.75         3.52 o
   3  17   0         47.37         61.27         4.55 o
   4  17   0        108.57        128.48         5.86 o
   5  17   0        294.91        407.46        11.59 o
   0  18   0       1226.16        900.10        49.67 o
   1  18   0          9.65          6.87         1.97 o
   2  18   0        633.80        573.57        17.71 o
 -13   0   1       1392.20       1183.54        26.73 o
 -11   0   1        300.44        281.92        13.00 o
  -9   0   1        828.57        776.83        16.28 o
  -7   0   1        775.33        815.05        20.66 o
  -5   0   1       6930.41       7710.15       137.54 o
  -3   0   1       2168.32       2169.98        41.83 o
  -1   0   1       6520.84       7013.69       117.05 o
   1   0   1        892.02        658.80        13.41 o
   3   0   1      25945.77      26556.50       432.65 o
   5   0   1       4938.63       5024.06       107.44 o
   7   0   1        220.54        226.57         6.66 o
   9   0   1      14112.83      12925.28       220.34 o
  11   0   1        967.99        939.49        23.67 o
  13   0   1       2378.57       2166.27        43.86 o
 -14   1   1        129.64        146.82         5.17 o
 -13   1   1        266.00        278.40         7.34 o
 -12   1   1       1259.88       1132.73        47.78 o
 -11   1   1        762.29        727.10        28.86 o
 -10   1   1       1615.40       1506.42        52.60 o
  -9   1   1       3199.77       2831.51        37.07 o
  -8   1   1       6372.25       6043.65       111.83 o
  -7   1   1       3531.39       3629.32        56.72 o
  -6   1   1        692.82        752.11        12.81 o
  -5   1   1          0.64          8.24         1.17 o
  -4   1   1       1164.64        969.60        14.75 o
  -3   1   1        139.23         58.91         1.55 o
  -2   1   1       5089.20       5443.14        77.17 o
  -1   1   1       2836.88       2952.80        51.78 o
   0   1   1        708.79        775.78        10.51 o
   1   1   1       4376.72       4549.53        68.17 o
   2   1   1        482.78        397.22         6.84 o
   3   1   1         31.61         60.13         4.26 o
   4   1   1       4841.92       4623.14        58.98 o
   5   1   1        911.53        946.72        15.35 o
   6   1   1       9378.55       9571.80       116.34 o
   7   1   1         34.42         42.17         1.76 o
   8   1   1       2661.23       2571.24        34.56 o
   9   1   1        269.63        259.24         5.52 o
  10   1   1       3182.07       2865.16       147.16 o
  11   1   1          0.48         -0.36         2.00 o
  12   1   1        160.45        142.34         5.56 o
  13   1   1          0.43          1.36         2.40 o
  14   1   1          6.04          4.06         3.14 o
 -14   2   1        908.06        878.68        62.14 o
 -13   2   1         44.76         41.04         3.93 o
 -12   2   1        464.89        391.68        40.12 o
 -11   2   1        117.84        105.69        10.39 o
 -10   2   1       5181.88       4695.51       368.74 o
  -9   2   1        909.91        828.30        21.35 o
  -8   2   1        134.53        135.11         3.22 o
  -7   2   1       1604.66       1562.00        28.53 o
  -6   2   1        945.27        961.55        27.32 o
  -5   2   1       6488.27       6656.48       102.78 o
  -4   2   1       4536.90       4316.73        55.26 o
  -3   2   1       5899.22       6356.06        89.31 o
  -2   2   1      16693.12      16301.95       194.30 o
  -1   2   1       1827.05       1870.41        25.81 o
   0   2   1      10522.58      11805.40       143.64 o
   1   2   1        541.57        466.21         6.91 o
   2   2   1       4341.24       4124.24        51.38 o
   3   2   1        234.12        176.45         3.90 o
   4   2   1       1442.50       1638.35        22.85 o
   5   2   1       5671.03       5574.16        70.18 o
   6   2   1       6754.30       7048.57        94.38 o
   7   2   1       2891.61       2880.16        38.95 o
   8   2   1        665.39        679.80        13.31 o
   9   2   1       1768.08       1720.92        61.29 o
  10   2   1       4529.17       3965.37       313.11 o
  11   2   1        511.39        500.02        39.28 o
  12   2   1        135.03        128.03        10.24 o
  13   2   1        364.67        365.74        27.83 o
  14   2   1        543.17        553.77        26.97 o
 -14   3   1        118.64        129.76        15.03 o
 -13   3   1        908.70        830.08        67.43 o
 -12   3   1        103.00         97.46        11.44 o
 -11   3   1        378.15        338.87        47.64 o
 -10   3   1        159.12        138.15        15.19 o
  -9   3   1       6110.55       5598.40       296.20 o
  -8   3   1       1034.50       1007.81        43.52 o
  -7   3   1       4770.76       4815.40       109.11 o
  -6   3   1       4262.48       4244.83       106.71 o
  -5   3   1         25.18         22.33         1.48 o
  -4   3   1       1690.16       1633.86        34.02 o
  -3   3   1       1852.61       1974.54        47.46 o
  -2   3   1      14104.87      14162.48       215.69 o
  -1   3   1      11519.44      12170.28       251.75 o
   0   3   1       1790.30       1886.62        26.42 o
   1   3   1       2354.58       2983.73        37.47 o
   2   3   1        401.74        360.57         5.72 o
   3   3   1         84.66        119.77         3.77 o
   4   3   1        821.91       1046.11        22.88 o
   5   3   1        427.86        470.82        10.93 o
   6   3   1         31.59         26.96         1.70 o
   7   3   1         33.76         30.66         1.55 o
   8   3   1        156.79        155.25         4.24 o
   9   3   1         46.64         44.22         3.93 o
  10   3   1        721.14        672.66        83.98 o
  11   3   1         79.63         89.55        14.52 o
  12   3   1          7.37          6.81         2.07 o
  13   3   1        146.74        139.27        14.86 o
  14   3   1         30.91         33.93         3.31 o
 -14   4   1        591.78        547.57        61.29 o
 -13   4   1       1106.97        937.79       122.23 o
 -12   4   1        576.89        511.27        73.92 o
 -11   4   1        141.40        131.98        21.52 o
 -10   4   1       2413.32       2166.90       360.71 o
  -9   4   1        301.09        307.53        20.65 o
  -8   4   1        369.31        297.54         8.19 o
  -7   4   1       1153.83       1094.48        44.74 o
  -6   4   1         58.21         47.80         2.70 o
  -5   4   1        141.67        109.47         6.31 o
  -4   4   1       1680.65       1672.93        49.00 o
  -3   4   1       1530.75       1608.58        46.08 o
  -2   4   1        146.47        161.10         5.15 o
  -1   4   1       7240.16       7298.29        93.58 o
   0   4   1       4828.21       4147.00        55.41 o
   1   4   1       2149.53       2062.53        37.58 o
   2   4   1        577.77        624.25        12.62 o
   3   4   1       7334.70       7607.34       123.79 o
   4   4   1       3740.65       3884.12       119.19 o
   5   4   1         17.98         17.00         1.32 o
   6   4   1        180.80        219.75         8.78 o
   7   4   1        685.31        659.62        20.99 o
   8   4   1         46.03         42.51         4.79 o
   9   4   1       2710.54       2424.48       198.89 o
  10   4   1        487.95        450.85        66.56 o
  11   4   1         54.65         39.50         8.37 o
  12   4   1        130.68        120.99        12.78 o
  13   4   1        448.57        398.94        46.10 o
 -13   5   1        380.90        307.12        53.60 o
 -12   5   1        587.75        561.65        87.23 o
 -11   5   1          2.84          2.39         2.07 o
 -10   5   1       1415.26       1307.30       196.32 o
  -9   5   1         66.87         60.28         6.98 o
  -8   5   1        705.37        641.88        30.38 o
  -7   5   1        606.91        569.99        33.64 o
  -6   5   1       1070.07       1136.74        41.82 o
  -5   5   1       1249.76       1169.51        53.95 o
  -4   5   1        595.43        689.85        79.54 o
  -3   5   1       3331.57       3430.72       122.24 o
  -2   5   1        443.19        515.84        11.15 o
  -1   5   1       2362.28       2257.23        40.12 o
   0   5   1          0.29          6.52         1.36 o
   1   5   1       2139.88       1805.31        26.04 o
   2   5   1         82.55         89.77         4.21 o
   3   5   1       5344.35       5382.56        76.33 o
   4   5   1        912.87        840.32        12.99 o
   5   5   1        467.84        473.12        14.68 o
   6   5   1       3918.97       3964.81       175.18 o
   7   5   1          8.43         15.95         1.58 o
   8   5   1       2130.39       2045.49       136.91 o
   9   5   1        909.09        869.27        97.99 o
  10   5   1        895.67        872.84       115.74 o
  11   5   1        424.28        392.85        71.53 o
  12   5   1        360.68        348.24        54.96 o
  13   5   1        413.02        364.31        55.67 o
 -13   6   1        589.31        459.31       101.40 o
 -12   6   1        156.75        155.16        31.40 o
 -11   6   1         38.64         34.50         7.34 o
 -10   6   1         19.05         23.33         2.72 o
  -9   6   1       1793.51       1635.81       211.52 o
  -8   6   1        673.69        610.30        57.19 o
  -7   6   1       1123.84       1075.73        53.09 o
  -6   6   1         91.73        118.09         7.70 o
  -5   6   1       9723.94       9910.53       384.64 o
  -4   6   1       1512.15       1489.04        66.05 o
  -3   6   1       5441.30       5849.10       103.67 o
  -2   6   1        758.34        900.85        22.35 o
  -1   6   1       5079.85       5379.50        72.05 o
   0   6   1        415.44        465.35         7.36 o
   1   6   1        136.86         87.36         1.92 o
   2   6   1       5875.97       6237.40        95.52 o
   3   6   1        547.75        669.16        15.48 o
   4   6   1       2178.68       2097.90        86.56 o
   5   6   1       4415.51       4368.67       147.32 o
   6   6   1       8708.82       8661.44       416.72 o
   7   6   1       2102.21       2051.17       115.74 o
   8   6   1        888.27        773.53        84.87 o
   9   6   1       4160.96       4002.94       489.97 o
  10   6   1        998.63        900.76       150.06 o
  11   6   1        730.02        750.75       120.71 o
  12   6   1        425.57        386.08        61.47 o
  13   6   1        353.67        320.12        61.63 o
 -13   7   1          3.69          7.68         2.61 o
 -12   7   1          7.28         10.80         2.74 o
 -11   7   1        142.21        116.12        24.94 o
 -10   7   1        322.99        290.00        43.87 o
  -9   7   1        923.65        820.57       100.37 o
  -8   7   1       3120.30       3366.28       310.54 o
  -7   7   1        487.64        413.08        38.07 o
  -6   7   1       3733.54       3725.54       188.47 o
  -5   7   1       1613.39       1605.92        91.22 o
  -4   7   1       6120.78       6456.10       114.56 o
  -3   7   1       2439.46       2480.71        48.04 o
  -2   7   1       4442.31       4641.84        99.11 o
  -1   7   1        404.10        324.37         7.00 o
   0   7   1       2180.70       2106.96        28.80 o
   1   7   1       5501.16       5467.46        72.80 o
   2   7   1         46.43         80.46         3.37 o
   3   7   1       5833.40       6147.23       113.57 o
   4   7   1       1742.07       2003.11        39.64 o
   5   7   1       1527.50       1507.46        55.81 o
   6   7   1       2304.98       2261.88       144.44 o
   7   7   1        560.84        549.54        42.69 o
   8   7   1       1851.39       1780.54       217.67 o
   9   7   1        467.19        471.55        65.75 o
  10   7   1        695.48        672.22       113.02 o
  11   7   1        196.57        181.91        31.76 o
  12   7   1        569.35        598.78       126.85 o
  13   7   1        180.45        183.66        41.82 o
 -12   8   1         89.07         94.66        29.53 o
 -11   8   1        326.92        296.94        64.53 o
 -10   8   1        101.12         89.56        17.24 o
  -9   8   1        433.43        444.70        65.20 o
  -8   8   1        361.22        341.75        50.18 o
  -7   8   1       4686.42       5175.44       100.26 o
  -6   8   1        115.26        112.07        19.02 o
  -5   8   1       4246.68       4480.87        94.87 o
  -4   8   1        222.92        230.71         6.22 o
  -3   8   1       2965.13       3211.55       108.19 o
  -2   8   1       2981.44       3196.67        61.88 o
  -1   8   1        345.64        384.52        13.65 o
   0   8   1       1333.18       1285.91        22.88 o
   1   8   1       1330.19       1241.67        19.02 o
   2   8   1       3807.67       3769.60        78.87 o
   3   8   1       4299.18       4532.71        82.80 o
   4   8   1        604.58        649.35        14.98 o
   5   8   1       2155.93       2309.90        53.81 o
   6   8   1       1401.77       1354.64       117.79 o
   7   8   1       1263.55       1243.02       122.41 o
   8   8   1        109.88         90.98        10.75 o
   9   8   1         80.38         88.14        12.15 o
  10   8   1        633.14        589.61       104.30 o
  11   8   1         47.60         41.45        10.60 o
  12   8   1        166.91        158.62        36.89 o
 -12   9   1        140.98        120.56        50.17 o
 -11   9   1          0.60          1.51         1.74 o
 -10   9   1          7.33         16.92         4.79 o
  -9   9   1         10.13         12.46         2.97 o
  -8   9   1         87.48        107.74         5.06 o
  -7   9   1        359.12        417.00        22.42 o
  -6   9   1        487.99        527.05        15.10 o
  -5   9   1         38.99         40.64         2.83 o
  -4   9   1       1211.79       1318.33        25.93 o
  -3   9   1        174.00        161.21         6.55 o
  -2   9   1        544.25        546.54        30.64 o
  -1   9   1       1177.63       1170.51        18.51 o
   0   9   1         12.69          9.00         1.68 o
   1   9   1        453.84        506.42        13.25 o
   2   9   1        299.32        311.17        14.52 o
   3   9   1        157.97        220.77         6.22 o
   4   9   1         62.98         68.01         3.37 o
   5   9   1          1.46          5.25         2.83 o
   6   9   1          7.05          9.42         3.37 o
   7   9   1        716.37        822.83        17.97 o
   8   9   1         59.28         53.81        10.24 o
   9   9   1          2.58          5.24         0.98 o
  10   9   1         79.07         75.93        18.44 o
  11   9   1        195.43        222.24        42.00 o
  12   9   1         52.37         38.43        15.52 o
 -12  10   1        131.82         92.28        33.99 o
 -11  10   1        132.60         87.93        32.77 o
 -10  10   1          9.52          7.18         3.24 o
  -9  10   1         39.54         50.86         4.17 o
  -8  10   1        772.82        948.40        21.76 o
  -7  10   1        694.50        801.99        17.97 o
  -6  10   1         82.78         90.49         4.17 o
  -5  10   1         47.02         61.44         4.14 o
  -4  10   1        625.89        634.57        14.18 o
  -3  10   1          2.84          5.34         1.69 o
  -2  10   1        127.91         91.93         4.80 o
  -1  10   1        629.96        616.38        20.87 o
   0  10   1        870.17        885.70        14.55 o
   1  10   1        389.55        381.17         9.73 o
   2  10   1       3423.33       3741.39        79.22 o
   3  10   1       1202.98       1238.74        42.01 o
   4  10   1       2271.41       2366.51        43.06 o
   5  10   1        377.91        379.47         9.61 o
   6  10   1       2352.49       2604.45        46.80 o
   7  10   1        373.65        432.26        15.38 o
   8  10   1        474.63        596.34        14.63 o
   9  10   1        685.73        940.06        21.21 o
  10  10   1         20.87         16.83         4.26 o
  11  10   1          0.63          1.97         1.90 o
 -11  11   1        270.78        403.80        12.48 o
 -10  11   1        172.87        241.88        12.43 o
  -9  11   1         44.67         55.70         6.47 o
  -8  11   1        174.41        212.93         7.55 o
  -7  11   1        249.87        310.70         9.61 o
  -6  11   1         17.13         20.74         3.37 o
  -5  11   1         40.44         51.41         5.90 o
  -4  11   1         54.04         54.07         4.14 o
  -3  11   1       3179.10       3172.68        57.66 o
  -2  11   1         17.88         13.53         1.24 o
  -1  11   1       4375.40       4065.97       113.53 o
   0  11   1        188.68        161.91         3.39 o
   1  11   1       2168.74       2131.74        36.59 o
   2  11   1         15.10         14.32         2.19 o
   3  11   1       6152.93       6341.06       109.53 o
   4  11   1         96.62         87.79         3.71 o
   5  11   1       1867.72       1854.34       136.64 o
   6  11   1         27.13         48.32         4.55 o
   7  11   1        220.86        286.93        10.05 o
   8  11   1         30.27         44.37         4.55 o
   9  11   1         11.90         27.95         3.71 o
  10  11   1          0.30         -3.52         3.97 o
  11  11   1        363.86        530.48        14.18 o
 -10  12   1          7.00         11.81         4.17 o
  -9  12   1        114.65        171.14        10.41 o
  -8  12   1        847.08       1139.83        30.14 o
  -7  12   1         59.61         73.42         5.06 o
  -6  12   1        372.32        459.39        20.16 o
  -5  12   1         27.83         30.24         3.37 o
  -4  12   1        262.52        253.89        14.76 o
  -3  12   1          7.14         11.20         3.02 o
  -2  12   1       2661.51       2710.75        52.52 o
  -1  12   1        934.70        865.40        17.26 o
   0  12   1       5195.66       4623.33       154.82 o
   1  12   1        682.18        646.87        10.70 o
   2  12   1       5049.49       4675.03        82.80 o
   3  12   1        333.39        332.73         7.92 o
   4  12   1       1260.33       1150.43        23.83 o
   5  12   1        140.72        141.08         7.10 o
   6  12   1       1638.33       1907.08        38.05 o
   7  12   1         65.39         89.05         7.10 o
   8  12   1          8.68         15.60         3.71 o
   9  12   1        129.87        190.86         8.76 o
  10  12   1          5.88          9.42         6.53 o
 -10  13   1         99.88        202.29         8.35 o
  -9  13   1        127.32        185.13         7.55 o
  -8  13   1         10.27         -1.13         4.17 o
  -7  13   1         54.84         71.08         4.55 o
  -6  13   1         28.28         35.00         3.37 o
  -5  13   1          0.25          3.52         2.49 o
  -4  13   1         54.66         43.15         3.37 o
  -3  13   1        217.36        212.38         7.06 o
  -2  13   1        184.12        161.83        11.87 o
  -1  13   1       1039.93        954.08        17.98 o
   0  13   1         23.49         22.03         1.52 o
   1  13   1       1165.60       1140.99        16.44 o
   2  13   1         33.64         33.14         3.37 o
   3  13   1       3023.66       2510.37        56.22 o
   4  13   1          9.51          6.53         3.37 o
   5  13   1       1057.95       1108.39        24.59 o
   6  13   1         74.10        100.00         5.86 o
   7  13   1        265.57        340.79        10.41 o
   8  13   1          6.17         24.28         5.34 o
   9  13   1         41.65         73.91         5.86 o
  10  13   1          1.78          2.78         4.55 o
  -9  14   1         32.08         28.46         6.22 o
  -8  14   1          0.12          4.37         4.81 o
  -7  14   1        214.30        217.11         8.27 o
  -6  14   1        419.15        479.60        12.48 o
  -5  14   1         41.86         40.33         3.37 o
  -4  14   1        752.54        736.85        16.68 o
  -3  14   1        194.17        158.27         5.70 o
  -2  14   1       1518.29       1486.67        49.67 o
  -1  14   1        434.92        394.62        12.98 o
   0  14   1        593.48        608.55        10.71 o
   1  14   1          1.68          0.89         0.94 o
   2  14   1         99.69         90.95         6.47 o
   3  14   1        168.31        153.34        10.67 o
   4  14   1        203.00        200.08        12.43 o
   5  14   1         27.41         33.06         4.17 o
   6  14   1         54.86         75.96         4.71 o
   7  14   1         92.77        114.53         6.53 o
   8  14   1         47.12         68.50         6.55 o
   9  14   1        179.57        263.90        18.90 o
  -8  15   1         65.65         83.94         5.42 o
  -7  15   1        165.09        254.33        10.95 o
  -6  15   1        130.63        173.22        10.78 o
  -5  15   1         21.61         32.91         4.55 o
  -4  15   1         32.91         43.32         5.97 o
  -3  15   1         16.80         18.50         2.49 o
  -2  15   1         45.05         60.42         3.71 o
  -1  15   1          2.43          2.79         0.98 o
   0  15   1          9.21         11.40         1.31 o
   1  15   1         35.34         36.51         2.39 o
   2  15   1         65.37         64.21         5.86 o
   3  15   1         97.67         83.43         7.10 o
   4  15   1        200.28        204.59        12.43 o
   5  15   1         18.76         28.96         3.37 o
   6  15   1         76.33        103.26         5.42 o
   7  15   1         22.15         32.42         4.55 o
   8  15   1        201.98        280.46        12.43 o
  -7  16   1        111.83        143.36         5.97 o
  -6  16   1          3.99          7.72         3.37 o
  -5  16   1         39.49         39.45         4.81 o
  -4  16   1          1.04          5.54         2.83 o
  -3  16   1        488.69        504.19        12.48 o
  -2  16   1        332.50        354.48        10.95 o
  -1  16   1        365.50        333.65        19.63 o
   0  16   1         87.58         66.94         2.17 o
   1  16   1        341.23        354.27        24.39 o
   2  16   1        234.39        212.31         6.66 o
   3  16   1         13.91         18.54         2.83 o
   4  16   1        177.95        177.84         8.29 o
   5  16   1        296.44        376.17        23.67 o
   6  16   1        281.09        372.62        11.72 o
  -5  17   1         19.85         25.90         4.81 o
  -4  17   1        350.46        402.14        10.83 o
  -3  17   1         28.03         26.74         3.37 o
  -2  17   1         47.94         51.32         3.71 o
  -1  17   1         51.66         32.85         6.50 o
   0  17   1         70.67         49.66         3.06 o
   1  17   1        383.87        266.99        47.13 o
   2  17   1        188.32        202.00         6.78 o
   3  17   1        201.91        182.82         5.86 o
   4  17   1         33.74         41.16         3.71 o
   5  17   1         94.39        102.78         6.22 o
  -2  18   1        773.56        753.29        17.12 o
  -1  18   1         53.40         47.88         5.97 o
   0  18   1        127.55         93.48         2.86 o
   1  18   1          7.52          5.90         1.97 o
   2  18   1         98.00         83.60         5.70 o
 -14   0   2       3909.69       3674.49        67.76 o
 -12   0   2       1952.18       1932.35        46.37 o
 -10   0   2       9264.98       8534.98       205.70 o
  -8   0   2       1834.14       1800.46        35.17 o
  -6   0   2        731.14        741.25        17.48 o
  -4   0   2      14787.42      16317.37       274.28 o
  -2   0   2        989.73        851.63        18.38 o
   0   0   2       1022.93        855.05        24.68 o
   2   0   2       3444.81       4161.54        74.73 o
   4   0   2        556.25        691.24        17.62 o
   6   0   2        711.30        672.03        15.48 o
   8   0   2       4521.32       4483.77       128.92 o
  10   0   2       3464.52       3247.76        58.96 o
  12   0   2        270.55        248.40         8.35 o
  14   0   2       1693.99       1618.93        51.43 o
 -14   1   2          0.29          4.02         2.83 o
 -13   1   2         36.17         35.66         3.22 o
 -12   1   2         15.55         16.72         2.71 o
 -11   1   2        258.72        272.71        12.82 o
 -10   1   2         75.99         73.40         3.22 o
  -9   1   2        315.30        287.91         5.46 o
  -8   1   2        217.62        190.57         4.28 o
  -7   1   2       2042.11       2132.32        35.86 o
  -6   1   2         35.58         19.96         1.28 o
  -5   1   2         79.83         30.75         1.28 o
  -4   1   2        103.41         57.18         2.11 o
  -3   1   2      27769.31      27962.26       331.32 o
  -2   1   2       3670.91       3536.36        52.95 o
  -1   1   2      67137.39      45651.56      2225.53 o
   0   1   2        333.09        313.39         5.16 o
   1   1   2      59986.27      45394.60      2769.21 o
   2   1   2         48.91         74.81         2.00 o
   3   1   2      48822.19      50167.91       665.36 o
   4   1   2       3812.98       3779.47        48.77 o
   5   1   2      41877.51      42740.01       560.76 o
   6   1   2        555.61        656.52        10.67 o
   7   1   2       9271.81       9210.29       114.20 o
   8   1   2         24.58         38.45         2.21 o
   9   1   2       2412.03       2375.30        73.74 o
  10   1   2         70.96         71.95         2.88 o
  11   1   2       1414.20       1389.15        53.26 o
  12   1   2        485.47        518.71        28.19 o
  13   1   2         31.42         24.91         3.24 o
  14   1   2         58.24         59.09         3.56 o
 -14   2   2       1632.25       1575.29       107.22 o
 -13   2   2         19.65         19.20         3.11 o
 -12   2   2       1568.50       1430.47       145.98 o
 -11   2   2        752.95        667.36        68.97 o
 -10   2   2       3445.90       3040.05       241.74 o
  -9   2   2        869.41        791.85        17.75 o
  -8   2   2       1931.07       1966.50        52.75 o
  -7   2   2       1348.27       1319.32        35.69 o
  -6   2   2       4226.84       4173.75        83.49 o
  -5   2   2       2671.05       2683.82        37.52 o
  -4   2   2          3.96         36.96         1.70 o
  -3   2   2         29.69         50.04         3.14 o
  -2   2   2       1263.19       1065.23        15.62 o
  -1   2   2       1355.23       1435.18        19.61 o
   0   2   2        722.69        693.52        10.77 o
   1   2   2        289.01        328.53         5.72 o
   2   2   2       1080.79       1173.36        16.51 o
   3   2   2        838.16        955.13        18.98 o
   4   2   2       2249.04       2167.40        34.82 o
   5   2   2       1365.37       1539.55        21.56 o
   6   2   2       2229.55       2152.48        50.86 o
   7   2   2        149.78        139.75         3.22 o
   8   2   2         22.70         23.70         2.23 o
   9   2   2        301.71        321.15        12.13 o
  10   2   2       1608.72       1546.37       142.73 o
  11   2   2        175.30        147.21        12.45 o
  12   2   2        755.72        693.38        48.82 o
  13   2   2        303.76        277.40        15.90 o
  14   2   2        740.34        724.85        41.33 o
 -14   3   2        102.40         97.56         6.83 o
 -13   3   2        559.78        496.06        14.85 o
 -12   3   2         53.58         53.59         7.52 o
 -11   3   2       1347.44       1233.87       167.48 o
 -10   3   2        202.48        199.01        16.04 o
  -9   3   2       1473.32       1451.64        67.78 o
  -8   3   2        682.59        673.23        19.63 o
  -7   3   2       6040.44       6120.82       175.83 o
  -6   3   2        913.03       1145.87        21.34 o
  -5   3   2       4815.23       4468.56        92.23 o
  -4   3   2       5725.51       6186.82       100.90 o
  -3   3   2       4519.70       4383.16        56.25 o
  -2   3   2        220.09        277.36         5.37 o
  -1   3   2      10701.24      10131.03       122.68 o
   0   3   2       9075.56       9791.00       115.68 o
   1   3   2         44.55         56.77         3.77 o
   2   3   2        171.28        151.45         4.10 o
   3   3   2       4271.11       4327.32       116.61 o
   4   3   2       1479.62       1513.63        26.61 o
   5   3   2       1321.38       1423.10        38.57 o
   6   3   2       2542.70       2764.60        69.15 o
   7   3   2        821.74        857.81        24.05 o
   8   3   2       2059.72       2098.43        67.43 o
   9   3   2          4.44         12.24         1.87 o
  10   3   2        816.47        779.34        97.83 o
  11   3   2        461.79        410.84        55.32 o
  12   3   2         97.49        109.93        12.11 o
  13   3   2        251.45        243.87        26.28 o
 -14   4   2          0.61          1.31         2.76 o
 -13   4   2         35.51         30.88         3.39 o
 -12   4   2        760.51        646.68        89.64 o
 -11   4   2          2.13          3.62         2.34 o
 -10   4   2         90.47         86.28        14.86 o
  -9   4   2        307.54        299.29        24.58 o
  -8   4   2       6808.00       6403.16       405.28 o
  -7   4   2        506.88        547.69        19.47 o
  -6   4   2       8099.04       7894.74       261.72 o
  -5   4   2       7488.92       7058.91       213.23 o
  -4   4   2      24693.58      24676.21       308.18 o
  -3   4   2       7740.37       8209.93       116.03 o
  -2   4   2      11184.25      10921.49       139.41 o
  -1   4   2      19846.10      20058.61       240.46 o
   0   4   2      19369.97      20336.45       250.26 o
   1   4   2         19.33         18.56         1.70 o
   2   4   2         44.22         95.86         2.74 o
   3   4   2        581.80        537.28        15.01 o
   4   4   2       6505.57       6622.58       173.62 o
   5   4   2       7829.29       8018.62       220.23 o
   6   4   2       1733.20       1740.30        42.82 o
   7   4   2       1369.73       1366.02        80.55 o
   8   4   2       5471.57       5426.54       308.99 o
   9   4   2       2977.29       2791.25       264.46 o
  10   4   2       1290.55       1157.92       177.90 o
  11   4   2        207.40        206.51        27.48 o
  12   4   2       1594.06       1573.54       199.40 o
  13   4   2        440.84        472.47        57.35 o
 -13   5   2       1394.45       1289.50       194.47 o
 -12   5   2        100.35        103.01        19.12 o
 -11   5   2       1537.67       1426.11       249.41 o
 -10   5   2        740.25        664.81       103.45 o
  -9   5   2       2047.67       1935.50       238.82 o
  -8   5   2       3516.08       3184.58       253.69 o
  -7   5   2       2695.85       2641.78       154.82 o
  -6   5   2       6694.88       6657.32       277.94 o
  -5   5   2       1887.39       1857.39        75.12 o
  -4   5   2      10308.43      10166.14       415.53 o
  -3   5   2         65.03         40.63         1.76 o
  -2   5   2       5131.72       4792.37        95.78 o
  -1   5   2       2237.51       2097.34        28.48 o
   0   5   2       4182.88       4039.26        51.73 o
   1   5   2       2330.07       2794.29        44.21 o
   2   5   2         20.96         40.79         1.89 o
   3   5   2       1303.93       1659.44        47.64 o
   4   5   2        143.95        168.50        12.15 o
   5   5   2         53.70         73.31         4.79 o
   6   5   2        505.57        442.35        20.65 o
   7   5   2          0.54          5.58         1.70 o
   8   5   2       2431.77       2315.26       208.61 o
   9   5   2        160.22        137.06        14.85 o
  10   5   2       1835.03       1790.98       260.00 o
  11   5   2        350.13        334.93        59.24 o
  12   5   2       1793.30       1788.76       267.19 o
  13   5   2        449.63        432.96        67.27 o
 -13   6   2          2.15          8.00         3.50 o
 -12   6   2        110.53        103.88        24.05 o
 -11   6   2        460.37        404.70        65.22 o
 -10   6   2         98.75         87.00        12.98 o
  -9   6   2        374.79        328.49        48.83 o
  -8   6   2       2965.00       2655.04       263.93 o
  -7   6   2       5960.00       5652.63       367.04 o
  -6   6   2       4522.39       4402.03       251.62 o
  -5   6   2       1973.55       1806.01        74.45 o
  -4   6   2      16124.25      17294.34       292.67 o
  -3   6   2       3361.30       3612.17       137.42 o
  -2   6   2      14145.88      14814.45       287.48 o
  -1   6   2        160.33        130.25         6.15 o
   0   6   2      20863.45      21861.74       291.96 o
   1   6   2        388.15        512.66         9.18 o
   2   6   2       1077.98       1156.03        26.64 o
   3   6   2        511.52        494.98         9.11 o
   4   6   2      11608.61      11903.12       485.19 o
   5   6   2        127.88        156.59         4.77 o
   6   6   2       3276.51       3471.16       159.63 o
   7   6   2       3271.13       3156.50       246.50 o
   8   6   2       4349.26       4254.52       467.42 o
   9   6   2        519.27        475.00        61.96 o
  10   6   2        824.02        723.03       137.77 o
  11   6   2       1272.73       1213.50       204.35 o
  12   6   2        753.37        687.17       138.45 o
  13   6   2          1.76          1.26         2.71 o
 -13   7   2       1312.87        915.56       254.54 o
 -12   7   2         16.62         10.00         2.72 o
 -11   7   2        512.00        486.80        87.41 o
 -10   7   2       2187.99       1899.50       340.41 o
  -9   7   2        257.44        264.54        32.94 o
  -8   7   2        254.90        256.01        33.28 o
  -7   7   2       1240.66       1183.64       106.53 o
  -6   7   2       2438.79       2287.41       155.69 o
  -5   7   2       1110.61       1156.12        59.42 o
  -4   7   2          3.97         17.15         2.23 o
  -3   7   2         54.72         32.22         3.00 o
  -2   7   2       1028.09        858.53        22.91 o
  -1   7   2       2114.21       2074.34        28.20 o
   0   7   2         38.41         66.16         1.87 o
   1   7   2       1043.08       1347.49        18.86 o
   2   7   2          0.09          6.11         0.75 o
   3   7   2         85.04         44.32         2.54 o
   4   7   2         87.38         92.90         4.97 o
   5   7   2       1763.91       1633.29        77.33 o
   6   7   2          0.48          5.20         1.82 o
   7   7   2       1083.01       1018.36        70.33 o
   8   7   2        117.28        128.71        15.72 o
   9   7   2       1629.06       1785.37       197.51 o
  10   7   2        331.04        316.13        43.20 o
  11   7   2        993.48        953.65       175.85 o
  12   7   2        708.52        651.93       152.77 o
  13   7   2        529.99        456.25       106.17 o
 -12   8   2          8.46          4.09         2.47 o
 -11   8   2        729.58        659.41       158.96 o
 -10   8   2         25.21         21.66         2.40 o
  -9   8   2          4.14          8.12         1.87 o
  -8   8   2        339.32        333.23        38.08 o
  -7   8   2       1239.13       1161.15       135.90 o
  -6   8   2         37.47         46.50         6.67 o
  -5   8   2        502.68        579.78        12.94 o
  -4   8   2        115.71        126.54         4.17 o
  -3   8   2          0.54          1.97         2.13 o
  -2   8   2       6296.94       6950.25       148.81 o
  -1   8   2       2284.66       2327.46        33.37 o
   0   8   2      12922.64      13191.20       166.93 o
   1   8   2        501.01        515.41         9.60 o
   2   8   2      20032.40      20490.94       749.10 o
   3   8   2        292.54        292.49         9.48 o
   4   8   2      13149.94      14281.80       237.50 o
   5   8   2        690.13        753.68        43.98 o
   6   8   2       7339.97       7500.36       618.49 o
   7   8   2         25.39         24.36         3.06 o
   8   8   2        249.35        250.93        32.77 o
   9   8   2        536.42        554.52        80.56 o
  10   8   2        307.38        309.48        51.90 o
  11   8   2        311.65        305.87        72.01 o
  12   8   2         16.70         16.93         3.73 o
 -12   9   2         98.96         64.62        29.71 o
 -11   9   2       1523.84       1288.99       339.56 o
 -10   9   2          0.77          2.58         1.54 o
  -9   9   2       1985.07       1844.79       342.82 o
  -8   9   2        502.22        449.47        82.79 o
  -7   9   2       4500.07       5259.06        93.59 o
  -6   9   2        875.68        875.26        25.28 o
  -5   9   2        860.24        968.39        20.02 o
  -4   9   2       1218.23       1233.08        25.89 o
  -3   9   2        640.77        731.10        17.12 o
  -2   9   2        914.29        903.69        28.84 o
  -1   9   2        623.33        671.83        16.22 o
   0   9   2         58.91         43.80         1.19 o
   1   9   2        774.29        731.59        16.04 o
   2   9   2        391.66        344.78        13.81 o
   3   9   2         94.86         94.86         4.71 o
   4   9   2         30.98         34.92         3.37 o
   5   9   2        749.93        809.58        17.12 o
   6   9   2         10.82         16.58         3.37 o
   7   9   2        500.41        575.99        67.45 o
   8   9   2        250.76        289.62        37.21 o
   9   9   2       1319.90       1485.92       217.85 o
  10   9   2        251.91        282.37        51.72 o
  11   9   2       1517.49       1506.30       334.44 o
  12   9   2        287.14        237.50        75.28 o
 -12  10   2          4.56          3.45         2.05 o
 -11  10   2        198.72        141.24        56.68 o
 -10  10   2        177.03        164.20        52.93 o
  -9  10   2        552.29        776.91        18.96 o
  -8  10   2        123.43        149.61         9.48 o
  -7  10   2       1034.63       1278.57        28.42 o
  -6  10   2          8.53         17.49         3.02 o
  -5  10   2        639.34        659.99        17.18 o
  -4  10   2        510.87        517.31        12.94 o
  -3  10   2       1258.16       1357.60        33.47 o
  -2  10   2       1370.51       1288.17        46.95 o
  -1  10   2        165.97        150.85         3.59 o
   0  10   2       4512.41       4424.85        60.79 o
   1  10   2        124.57        147.72         5.29 o
   2  10   2      10262.12      10512.94       181.80 o
   3  10   2       1119.25       1156.11        24.24 o
   4  10   2       2461.57       2418.39        52.05 o
   5  10   2        155.30        148.23         9.48 o
   6  10   2       3298.30       3844.10        70.51 o
   7  10   2        241.91        284.24         9.61 o
   8  10   2         26.14         18.62         4.17 o
   9  10   2        401.00        367.27        78.54 o
  10  10   2        443.53        494.51       101.08 o
  11  10   2        123.56        108.89        33.46 o
 -11  11   2       1088.66       1647.93        40.73 o
 -10  11   2        641.23        885.66        37.58 o
  -9  11   2       1889.48       2661.01        51.41 o
  -8  11   2       1418.64       1850.34        38.05 o
  -7  11   2       2917.77       3591.84        66.48 o
  -6  11   2       1268.89       1505.70        31.96 o
  -5  11   2       1225.09       1251.99        27.62 o
  -4  11   2        706.12        716.39        18.38 o
  -3  11   2       1285.09       1338.76        28.42 o
  -2  11   2        126.93        136.11         5.62 o
  -1  11   2        346.31        382.70        11.23 o
   0  11   2         14.56         16.01         1.20 o
   1  11   2       1662.97       1724.91        41.13 o
   2  11   2          6.34          8.42         2.74 o
   3  11   2        300.29        368.39        20.72 o
   4  11   2         57.20         52.63         3.37 o
   5  11   2        194.14        249.35         7.36 o
   6  11   2         79.68        100.14         5.06 o
   7  11   2        131.08        190.51         7.06 o
   8  11   2        722.05       1013.67        25.04 o
   9  11   2        161.31        218.35         7.92 o
  10  11   2        257.74        354.42        12.79 o
  11  11   2        381.46        522.52        14.98 o
 -10  12   2        587.21        866.36        36.67 o
  -9  12   2        383.30        509.03        22.48 o
  -8  12   2       1098.84       1581.46        32.60 o
  -7  12   2       2487.69       3127.92        59.81 o
  -6  12   2       2523.83       3020.56        56.02 o
  -5  12   2        710.71        687.94        15.84 o
  -4  12   2       2985.09       2824.03        53.83 o
  -3  12   2       1615.80       1557.17        31.79 o
  -2  12   2        627.09        549.41        15.19 o
  -1  12   2        169.24        139.46         3.08 o
   0  12   2        306.42        284.98         9.53 o
   1  12   2         86.29         96.09         2.50 o
   2  12   2         32.88         49.88         3.41 o
   3  12   2        317.99        280.64         9.48 o
   4  12   2          6.72          8.29         2.49 o
   5  12   2         78.93         91.67         7.10 o
   6  12   2         40.77         52.16         5.06 o
   7  12   2        558.22        708.98        17.00 o
   8  12   2        241.11        331.60        11.81 o
   9  12   2        437.38        589.52        19.17 o
  10  12   2        364.14        567.16        16.70 o
 -10  13   2         89.10        133.18         9.48 o
  -9  13   2         96.35        149.33         7.06 o
  -8  13   2        309.86        410.42        12.10 o
  -7  13   2        140.78        202.93         7.55 o
  -6  13   2        236.20        295.56        13.63 o
  -5  13   2        291.17        334.08         9.61 o
  -4  13   2        290.01        262.13         9.62 o
  -3  13   2        796.58        707.49        23.11 o
  -2  13   2        938.70        900.23        33.22 o
  -1  13   2       1177.35       1182.48        23.13 o
   0  13   2        140.92        157.72         3.70 o
   1  13   2       1010.33       1000.80        15.03 o
   2  13   2         84.99         62.10         5.80 o
   3  13   2       1683.95       1414.91        31.34 o
   4  13   2        905.42        819.19        18.34 o
   5  13   2        195.19        223.95         8.29 o
   6  13   2        420.51        487.33        12.52 o
   7  13   2        656.36        802.83        20.46 o
   8  13   2        211.78        292.33        14.82 o
   9  13   2         31.24         52.59         7.72 o
  -9  14   2         41.43         44.58         7.55 o
  -8  14   2       1740.29       2265.19        73.91 o
  -7  14   2         53.73         68.65         5.06 o
  -6  14   2       1197.89       1357.18        28.85 o
  -5  14   2        720.55        802.50       110.01 o
  -4  14   2       1842.28       1701.13        79.81 o
  -3  14   2        995.20        956.49        22.18 o
  -2  14   2        455.22        460.46        19.53 o
  -1  14   2        348.73        368.33         9.39 o
   0  14   2        260.54        270.16         7.50 o
   1  14   2        422.19        434.75        10.42 o
   2  14   2        128.08        114.77         5.06 o
   3  14   2          2.76          5.97         2.49 o
   4  14   2         26.80         31.44         3.37 o
   5  14   2         32.51         43.88         8.85 o
   6  14   2          8.21          8.85         4.17 o
   7  14   2        786.03       1081.86        22.99 o
   8  14   2        705.75        960.68        31.96 o
  -8  15   2          3.25          2.16         4.55 o
  -7  15   2          0.71          2.46         4.81 o
  -6  15   2         53.69         59.25         5.06 o
  -5  15   2         60.88         87.08         4.55 o
  -4  15   2          1.93          3.58         3.37 o
  -3  15   2        492.90        472.94        12.10 o
  -2  15   2        417.91        386.71        17.14 o
  -1  15   2       1073.92       1011.36        26.99 o
   0  15   2         50.42         48.14         1.76 o
   1  15   2        626.95        528.73        21.86 o
   2  15   2         24.78         19.55         2.49 o
   3  15   2       1031.04       1005.22        22.55 o
   4  15   2        129.86        154.46         5.06 o
   5  15   2        894.57       1097.23        22.99 o
   6  15   2        154.34        204.31         7.72 o
   7  15   2        617.39        854.02        20.02 o
  -6  16   2         16.31          7.16         3.71 o
  -5  16   2          0.36          2.14         2.83 o
  -4  16   2         31.95         33.16         3.71 o
  -3  16   2          9.91         14.01         5.27 o
  -2  16   2         75.58         80.10         4.71 o
  -1  16   2         43.14         39.52         2.25 o
   0  16   2        146.37        152.92         3.85 o
   1  16   2          2.85          7.93         2.83 o
   2  16   2        116.70        150.85         5.06 o
   3  16   2         23.70         29.85         4.55 o
   4  16   2        816.46       1059.10        34.91 o
   5  16   2          0.12         -0.57         3.37 o
   6  16   2        325.49        488.59        27.19 o
  -5  17   2        294.24        362.20        10.51 o
  -4  17   2         46.73         55.86         5.90 o
  -3  17   2        465.63        478.60        21.29 o
  -2  17   2        113.72        121.83         5.06 o
  -1  17   2        807.52        660.76        38.03 o
   0  17   2          2.46          4.85         1.28 o
   1  17   2        491.59        363.35        64.43 o
   2  17   2          2.23          3.52         3.02 o
   3  17   2        713.91        776.36        18.98 o
   4  17   2         69.02         68.75         5.06 o
  -2  18   2         40.84         31.97         2.83 o
  -1  18   2        205.86        215.17        15.38 o
   0  18   2          0.40          1.04         1.55 o
   1  18   2        142.94        157.89         5.90 o
   2  18   2         79.51         65.24         4.17 o
 -13   0   3         24.44         19.49         3.97 o
 -11   0   3          2.98         11.74         3.71 o
  -9   0   3       7167.06       6610.07       141.91 o
  -7   0   3       6026.08       5827.12       104.96 o
  -5   0   3      51173.35      51949.40      1206.40 o
  -3   0   3      11477.00      10308.51       205.49 o
  -1   0   3      26780.25      26498.80       457.24 o
   1   0   3        990.75       1054.49        21.76 o
   3   0   3        881.53        818.79        20.58 o
   5   0   3      13560.59      13508.66       227.89 o
   7   0   3       4729.42       4809.51        84.89 o
   9   0   3       4528.04       4152.26        88.09 o
  11   0   3        185.11        171.02         6.22 o
  13   0   3        824.80        822.98        19.51 o
 -14   1   3          1.95         -0.68         3.22 o
 -13   1   3        661.24        639.57        18.94 o
 -12   1   3        158.54        138.38         7.00 o
 -11   1   3        552.43        505.83        20.48 o
 -10   1   3        221.45        183.48        10.42 o
  -9   1   3       1792.77       1623.07        40.13 o
  -8   1   3       2191.71       2135.69        36.15 o
  -7   1   3        673.68        633.03        10.63 o
  -6   1   3       3680.21       3621.87        60.53 o
  -5   1   3       3199.08       3214.26        42.83 o
  -4   1   3      10471.68      10974.33       135.69 o
  -3   1   3        154.90        194.20         3.98 o
  -2   1   3        753.77        834.80        16.71 o
  -1   1   3         25.53         57.04         1.70 o
   0   1   3       8652.96       8564.06       103.56 o
   1   1   3        292.91        187.19         3.90 o
   2   1   3      10158.57      10734.41       138.69 o
   3   1   3       7446.70       7424.60       100.10 o
   4   1   3       2021.00       2012.39        32.27 o
   5   1   3       1655.75       1625.11        22.90 o
   6   1   3       2387.02       2396.76        34.20 o
   7   1   3       3689.97       3569.13        46.70 o
   8   1   3        753.20        697.20        11.14 o
   9   1   3        238.62        237.43         7.00 o
  10   1   3        312.16        315.73         9.92 o
  11   1   3        312.35        316.08        11.95 o
  12   1   3        798.20        705.18        27.64 o
  13   1   3        196.65        186.19        11.91 o
 -14   2   3         81.26         60.29         4.03 o
 -13   2   3         19.96         22.32         3.57 o
 -12   2   3         72.68         69.79        10.08 o
 -11   2   3         19.47         18.10         2.90 o
 -10   2   3        286.04        265.92        13.99 o
  -9   2   3       1029.08        953.25        40.62 o
  -8   2   3          8.12          9.68         1.76 o
  -7   2   3        393.95        405.99        10.06 o
  -6   2   3       4352.93       4434.08        61.81 o
  -5   2   3       8278.94       8483.19       158.61 o
  -4   2   3        383.47        427.81         7.51 o
  -3   2   3       5372.93       5705.44        84.62 o
  -2   2   3      53494.60      52104.40      1576.56 o
  -1   2   3       5509.29       5587.42        97.12 o
   0   2   3       4925.16       5367.47        71.37 o
   1   2   3        915.19        797.54        12.40 o
   2   2   3      14084.37      14384.83       171.77 o
   3   2   3        139.14        129.40         3.31 o
   4   2   3       1974.63       2149.40        29.53 o
   5   2   3         54.80         73.79         1.87 o
   6   2   3        481.94        511.76        12.29 o
   7   2   3       2289.13       2370.13        41.13 o
   8   2   3        375.19        374.81         7.22 o
   9   2   3       2110.50       1881.13       115.60 o
  10   2   3        159.02        141.62        10.75 o
  11   2   3        337.55        313.30        26.99 o
  12   2   3          2.99          3.40         2.76 o
  13   2   3        296.66        310.38        21.52 o
 -14   3   3        282.14        287.82        26.99 o
 -13   3   3       1414.01       1253.84       135.05 o
 -12   3   3        227.00        219.62        27.50 o
 -11   3   3       2388.77       1932.64       314.45 o
 -10   3   3          7.65          7.47         2.00 o
  -9   3   3       2563.86       2393.67       112.50 o
  -8   3   3          2.25          4.74         1.55 o
  -7   3   3        496.37        497.67        17.76 o
  -6   3   3       2058.37       1914.03        33.63 o
  -5   3   3       3657.85       3613.07        95.95 o
  -4   3   3       1171.44       1134.19        20.47 o
  -3   3   3       1614.06       1577.83        22.62 o
  -2   3   3       3817.11       3517.97        49.77 o
  -1   3   3       6752.95       7644.44        94.03 o
   0   3   3      10056.84      11069.04       133.30 o
   1   3   3       2533.19       2075.47        31.25 o
   2   3   3       5552.09       5523.95        69.66 o
   3   3   3       8761.65       8912.10       161.84 o
   4   3   3          2.67          4.74         0.74 o
   5   3   3       8371.50       8816.05       183.52 o
   6   3   3         96.78         85.74         3.59 o
   7   3   3       2395.53       2335.58        64.76 o
   8   3   3        943.18        910.84        24.76 o
   9   3   3        255.87        239.14        22.71 o
  10   3   3        713.15        629.59        93.23 o
  11   3   3        772.21        711.46        99.52 o
  12   3   3        871.53        907.55        89.29 o
  13   3   3        264.35        255.53        28.17 o
 -14   4   3        276.54        241.71        30.22 o
 -13   4   3         42.75         53.51         5.92 o
 -12   4   3        470.42        395.70        50.19 o
 -11   4   3          1.60          5.79         2.74 o
 -10   4   3        580.33        497.63        72.40 o
  -9   4   3        372.33        375.02        32.27 o
  -8   4   3       1983.39       1682.72        29.37 o
  -7   4   3       1445.41       1464.31        57.90 o
  -6   4   3        217.11        235.70         5.76 o
  -5   4   3      12374.21      12350.43       297.37 o
  -4   4   3        101.01         83.83         3.41 o
  -3   4   3        628.49        611.98        10.40 o
  -2   4   3        219.08        212.75         9.39 o
  -1   4   3       5054.30       5736.86        73.56 o
   0   4   3      12521.49      13534.53       161.83 o
   1   4   3       4928.63       5257.05        89.80 o
   2   4   3        624.12        635.87        17.42 o
   3   4   3        551.29        457.70         7.51 o
   4   4   3        789.11        781.06        19.79 o
   5   4   3       6431.22       6473.69       191.87 o
   6   4   3         54.15         66.00         2.74 o
   7   4   3         29.02         24.22         1.55 o
   8   4   3        378.23        383.01        17.40 o
   9   4   3        487.47        475.78        55.47 o
  10   4   3         16.58         15.11         2.07 o
  11   4   3          2.52          3.55         2.07 o
  12   4   3          1.08          2.35         2.31 o
  13   4   3         42.06         50.96         4.26 o
 -13   5   3        175.77        137.51        24.74 o
 -12   5   3         75.91         66.31        10.42 o
 -11   5   3        256.21        201.88        36.87 o
 -10   5   3        172.12        132.01        20.32 o
  -9   5   3         59.14         51.64         6.65 o
  -8   5   3       1753.85       1591.08        92.54 o
  -7   5   3        214.47        242.43        14.85 o
  -6   5   3        396.04        424.49        16.04 o
  -5   5   3          0.60          3.04         0.91 o
  -4   5   3       3807.36       3922.14       149.73 o
  -3   5   3       1125.83       1144.07        30.24 o
  -2   5   3       2689.42       2832.11        40.74 o
  -1   5   3       4813.55       4981.51        68.88 o
   0   5   3        550.65        703.67        17.08 o
   1   5   3        855.06        938.03        15.94 o
   2   5   3       2959.70       2973.48        58.22 o
   3   5   3        368.52        390.94        10.42 o
   4   5   3        489.33        485.57        11.96 o
   5   5   3        902.30        976.33        35.69 o
   6   5   3       1022.41        975.41        32.94 o
   7   5   3         23.38         18.48         2.39 o
   8   5   3         12.40         13.91         2.00 o
   9   5   3          0.31          3.36         1.92 o
  10   5   3         79.98         67.41         8.72 o
  11   5   3          6.33          5.89         2.25 o
  12   5   3         20.72         14.03         2.64 o
  13   5   3          2.56          4.12         3.08 o
 -13   6   3         55.12         55.04        12.96 o
 -12   6   3       1231.16       1138.53       211.87 o
 -11   6   3          1.19          0.66         1.85 o
 -10   6   3       1685.48       1492.55       235.25 o
  -9   6   3        244.27        228.31        31.07 o
  -8   6   3       2271.30       2150.11       253.73 o
  -7   6   3       1193.87       1200.20        61.80 o
  -6   6   3         76.88         85.50         8.05 o
  -5   6   3       7379.49       7597.97       322.15 o
  -4   6   3        964.60        897.40        33.81 o
  -3   6   3       2712.92       2777.04        58.73 o
  -2   6   3       9036.06       8624.56       207.75 o
  -1   6   3      12416.44      12678.48       163.60 o
   0   6   3      10716.82      10137.26       122.69 o
   1   6   3       1774.15       1745.72        33.81 o
   2   6   3      26949.65      27521.67       458.31 o
   3   6   3       1987.28       2089.25        64.02 o
   4   6   3       3164.31       3081.74       107.57 o
   5   6   3       2423.24       2480.44       100.90 o
   6   6   3       1734.85       1649.27        65.55 o
   7   6   3       1996.87       1867.25       112.51 o
   8   6   3          8.42          9.39         1.69 o
   9   6   3       2835.82       2493.04       345.37 o
  10   6   3          7.89         13.03         2.59 o
  11   6   3        541.84        504.36        79.56 o
  12   6   3        203.74        196.04        29.71 o
  13   6   3        401.04        385.97        70.70 o
 -13   7   3          6.81          6.88         4.42 o
 -12   7   3         14.07         27.61         6.31 o
 -11   7   3          1.80          3.30         2.40 o
 -10   7   3          7.21          5.66         1.87 o
  -9   7   3          1.87          5.51         1.62 o
  -8   7   3       1040.54        993.33       115.58 o
  -7   7   3       1116.85       1025.51        87.75 o
  -6   7   3       3148.48       3026.49       219.42 o
  -5   7   3        173.90        140.20         9.90 o
  -4   7   3       7733.00       7709.89       292.77 o
  -3   7   3          1.79          5.76         0.87 o
  -2   7   3       8579.31       8750.34       177.21 o
  -1   7   3      13233.17      13542.70       205.72 o
   0   7   3       6605.87       6661.75        88.96 o
   1   7   3        410.01        421.93         7.19 o
   2   7   3        508.78        527.26        16.22 o
   3   7   3       3349.61       3431.61       130.44 o
   4   7   3         43.90         46.87         1.93 o
   5   7   3         27.01         32.46         2.07 o
   6   7   3        609.55        594.38        38.07 o
   7   7   3         52.98         60.19         9.05 o
   8   7   3       1659.66       1701.32       192.74 o
   9   7   3         28.80         31.13         5.62 o
  10   7   3       2574.19       2544.58       366.20 o
  11   7   3        290.74        285.58        59.08 o
  12   7   3       1097.13       1010.45       229.96 o
 -12   8   3          1.96          0.76         2.90 o
 -11   8   3        261.59        207.59        49.87 o
 -10   8   3          0.09          0.47         1.70 o
  -9   8   3          5.28          8.29         2.39 o
  -8   8   3        324.28        340.71        47.82 o
  -7   8   3        243.16        236.41        26.10 o
  -6   8   3        474.04        406.90        30.42 o
  -5   8   3         26.52         24.15         3.27 o
  -4   8   3        759.45        681.20        47.28 o
  -3   8   3        309.08        360.65        13.93 o
  -2   8   3       1105.12       1042.87        30.76 o
  -1   8   3         44.21         58.58         1.76 o
   0   8   3         53.89         62.13         1.70 o
   1   8   3       1529.57       1605.00        24.79 o
   2   8   3       2535.23       2457.61        62.30 o
   3   8   3        563.88        503.01        30.73 o
   4   8   3        520.36        482.58        27.32 o
   5   8   3        412.28        416.24        30.22 o
   6   8   3       2052.79       1922.08       137.93 o
   7   8   3        623.62        629.80        59.08 o
   8   8   3        120.17        117.87        15.01 o
   9   8   3        168.00        178.76        31.48 o
  10   8   3          2.43          2.74         2.01 o
  11   8   3        535.49        467.41       107.89 o
  12   8   3         88.37         65.19        18.27 o
 -12   9   3         45.27         34.45        12.62 o
 -11   9   3         46.38         74.05        24.08 o
 -10   9   3         26.25         24.67         6.47 o
  -9   9   3         80.22         70.60        12.31 o
  -8   9   3        330.68        298.60        52.57 o
  -7   9   3         87.60         64.07        17.25 o
  -6   9   3        601.23        678.33        16.68 o
  -5   9   3          0.56          4.14         2.49 o
  -4   9   3          7.87         15.64         1.97 o
  -3   9   3         23.76         15.35         1.40 o
  -2   9   3       1807.72       1712.26        61.29 o
  -1   9   3          0.78          9.02         2.66 o
   0   9   3        533.53        524.42        10.42 o
   1   9   3         41.93         30.39         2.76 o
   2   9   3       1704.15       1664.88        62.65 o
   3   9   3        376.39        326.83        24.58 o
   4   9   3        116.80        127.06        14.10 o
   5   9   3        110.38         92.87        12.95 o
   6   9   3         68.46         79.15        10.59 o
   7   9   3          0.74          2.18         1.07 o
   8   9   3        848.58        894.74       129.25 o
   9   9   3        501.81        530.20        90.49 o
  10   9   3        360.96        338.09        78.87 o
  11   9   3          9.40         16.01         2.78 o
  12   9   3        143.88        124.87        42.67 o
 -12  10   3        768.91        470.15       217.83 o
 -11  10   3        107.08         68.62        31.58 o
 -10  10   3       1222.81       1406.64       311.04 o
  -9  10   3         92.10         80.55        24.25 o
  -8  10   3        913.24       1196.76        27.75 o
  -7  10   3         91.96         98.37         5.06 o
  -6  10   3       2011.38       2218.89        42.07 o
  -5  10   3          1.60          3.52         2.49 o
  -4  10   3        464.12        430.74        13.00 o
  -3  10   3        567.52        562.92        53.54 o
  -2  10   3       2734.89       2531.29        92.88 o
  -1  10   3        946.44        919.98        18.70 o
   0  10   3       3635.19       3411.71        47.56 o
   1  10   3          5.52          7.28         1.87 o
   2  10   3       8784.54       8683.52       438.60 o
   3  10   3        276.39        279.54        22.37 o
   4  10   3       1976.93       2007.08        36.36 o
   5  10   3        207.33        192.36         6.66 o
   6  10   3        577.19        656.60        19.47 o
   7  10   3         10.24         28.37         4.14 o
   8  10   3        119.81        136.53        23.29 o
   9  10   3         78.79         58.38        11.42 o
  10  10   3          8.33          5.61         2.15 o
  11  10   3        210.89        185.46        65.73 o
 -11  11   3        203.39        306.61        17.77 o
 -10  11   3          3.50          3.69         4.55 o
  -9  11   3        368.18        459.46        15.95 o
  -8  11   3          0.45          1.43         3.97 o
  -7  11   3        809.71        960.38        22.56 o
  -6  11   3         16.55         18.98         2.49 o
  -5  11   3         61.12         55.01         4.17 o
  -4  11   3        329.34        310.05         7.55 o
  -3  11   3          0.48          6.19         1.97 o
  -2  11   3         34.80         33.92         1.45 o
  -1  11   3       3250.29       3001.76        62.81 o
   0  11   3        382.16        342.22         6.48 o
   1  11   3       4041.48       3861.38        69.66 o
   2  11   3         38.21         51.24         1.76 o
   3  11   3       1260.35       1291.26        29.56 o
   4  11   3         28.11         34.74         2.83 o
   5  11   3       1656.19       1686.50        32.96 o
   6  11   3          0.09          2.32         3.37 o
   7  11   3        276.52        349.33        10.05 o
   8  11   3          7.33         14.19         4.55 o
   9  11   3         49.19         47.31         4.17 o
  10  11   3         84.41        127.38         8.35 o
  11  11   3        306.25        343.58       132.59 o
 -10  12   3        425.46        641.09        31.96 o
  -9  12   3         62.61         77.12         7.66 o
  -8  12   3        573.78        847.73        22.37 o
  -7  12   3         32.80         51.31         4.77 o
  -6  12   3         40.26         51.99         3.37 o
  -5  12   3        288.52        292.32        14.76 o
  -4  12   3        164.16        151.86        11.24 o
  -3  12   3       1082.45        978.01        32.46 o
  -2  12   3       2033.61       1842.46        26.47 o
  -1  12   3        141.35        152.15         3.68 o
   0  12   3        103.72         98.54         2.39 o
   1  12   3        236.28        204.86         4.43 o
   2  12   3       8060.32       7159.47       174.44 o
   3  12   3        145.19        128.93         5.06 o
   4  12   3       2541.24       2435.86        51.80 o
   5  12   3        666.65        735.43        16.28 o
   6  12   3       2030.17       2485.57        45.51 o
   7  12   3          2.15          6.53         5.06 o
   8  12   3        537.02        769.42        19.17 o
   9  12   3         22.26         43.50         6.55 o
  10  12   3          5.29         12.65         4.55 o
 -10  13   3         27.39         37.25         5.06 o
  -9  13   3        139.26        202.20         8.35 o
  -8  13   3         31.50         39.03         4.17 o
  -7  13   3        473.83        596.39        26.56 o
  -6  13   3         59.12         59.72         5.06 o
  -5  13   3         44.02         45.09         3.37 o
  -4  13   3          0.75          4.14         2.49 o
  -3  13   3        266.82        229.60         6.66 o
  -2  13   3          5.02          7.36         1.42 o
  -1  13   3       2095.47       1926.91        36.02 o
   0  13   3         17.46         15.13         1.45 o
   1  13   3       2707.85       2475.42        33.23 o
   2  13   3        215.57        185.51         8.37 o
   3  13   3       1171.79        948.23        20.86 o
   4  13   3         71.22         68.25         4.17 o
   5  13   3       1740.75       1782.25        35.85 o
   6  13   3          2.70          2.32         3.37 o
   7  13   3        716.73        954.57        21.66 o
   8  13   3         63.63        108.24        11.24 o
   9  13   3         45.65         81.43         6.22 o
  -9  14   3          1.89          0.00         5.90 o
  -8  14   3        102.56        130.15         6.66 o
  -7  14   3        204.36        251.30        11.87 o
  -6  14   3        119.87        170.30         6.66 o
  -5  14   3         74.52         95.32         4.55 o
  -4  14   3         33.24         39.06         3.71 o
  -3  14   3         80.78         72.17         4.17 o
  -2  14   3          0.22          1.13         0.94 o
  -1  14   3         12.89          9.91         1.82 o
   0  14   3        239.99        229.04         4.55 o
   1  14   3         80.68         70.83         2.62 o
   2  14   3          1.98          1.16         0.94 o
   3  14   3         36.72         44.06         4.17 o
   4  14   3         15.41         14.63         3.71 o
   5  14   3        215.31        207.11         7.92 o
   6  14   3         61.69         92.99         5.06 o
   7  14   3         79.14        122.87         6.22 o
   8  14   3         36.18         45.53         6.66 o
  -8  15   3         18.62         36.76         5.42 o
  -7  15   3         50.50         75.46         5.42 o
  -6  15   3        121.88        129.59         5.42 o
  -5  15   3          0.01         -1.13         3.37 o
  -4  15   3        104.63        121.82         5.06 o
  -3  15   3          2.21         -0.63         3.37 o
  -2  15   3        106.75         90.17        11.28 o
  -1  15   3         12.23         12.02         1.19 o
   0  15   3         19.29         17.93         1.28 o
   1  15   3          0.18          1.90         1.40 o
   2  15   3          9.39         14.28         2.49 o
   3  15   3         32.22         44.47         3.71 o
   4  15   3         42.64         55.64         4.55 o
   5  15   3          1.17          2.89         3.71 o
   6  15   3         32.72         47.09         4.55 o
   7  15   3         47.45         68.65         5.06 o
  -6  16   3         44.46         61.19         5.86 o
  -5  16   3        503.17        667.51        16.68 o
  -4  16   3         23.86         27.87         3.37 o
  -3  16   3       1572.76       1750.54        34.15 o
  -2  16   3        131.17        114.79         5.70 o
  -1  16   3        665.42        637.63        30.38 o
   0  16   3         28.10         18.13         1.45 o
   1  16   3        205.42        182.12        13.49 o
   2  16   3        449.39        381.78        10.51 o
   3  16   3         18.51         23.19         4.71 o
   4  16   3         53.08         53.94         4.71 o
   5  16   3         35.19         55.77         5.42 o
   6  16   3        205.81        269.27         9.94 o
  -5  17   3         86.46        122.88         5.42 o
  -4  17   3        139.30        149.55         6.22 o
  -3  17   3         50.90         46.10         3.97 o
  -2  17   3        122.88        104.45         5.90 o
  -1  17   3        407.24        340.14        25.77 o
   0  17   3         90.60         77.39         2.57 o
   1  17   3        282.38        188.22        23.57 o
   2  17   3         30.63         34.35         2.83 o
   3  17   3        686.82        717.11        19.53 o
   4  17   3         48.39         57.44         4.55 o
  -1  18   3        247.71        180.71        19.29 o
   0  18   3          9.37          3.56         1.38 o
   1  18   3          1.13          2.39         2.83 o
 -14   0   4        178.22        143.26         6.22 o
 -12   0   4        382.37        370.78        10.41 o
 -10   0   4          2.35          4.77         2.49 o
  -8   0   4       1680.75       1556.74        32.60 o
  -6   0   4       4611.15       4473.67        94.15 o
  -4   0   4       5799.03       6390.30       116.21 o
  -2   0   4       4819.91       5648.12       104.10 o
   0   0   4        658.18        662.68        21.66 o
   2   0   4      53525.89      54090.06      1289.79 o
   4   0   4     120606.52     117546.08      7461.49 o
   6   0   4      25915.06      26924.27       439.93 o
   8   0   4      24372.90      23833.72       386.38 o
  10   0   4       3742.19       3739.67        68.15 o
  12   0   4       1002.49       1082.88        41.38 o
 -14   1   4        584.08        495.45         9.90 o
 -13   1   4       3577.65       3317.08       119.69 o
 -12   1   4         19.47         21.13         2.71 o
 -11   1   4       1429.39       1352.88        48.65 o
 -10   1   4        208.54        192.51         5.82 o
  -9   1   4       7859.35       7012.36       109.68 o
  -8   1   4        895.06        836.66        17.38 o
  -7   1   4       9335.63       9673.44       118.69 o
  -6   1   4         78.73        115.33         3.08 o
  -5   1   4        931.92        708.06        11.90 o
  -4   1   4        917.59        938.88        14.91 o
  -3   1   4       3172.75       3276.44        44.19 o
  -2   1   4       4128.44       4060.87        62.32 o
  -1   1   4       2022.59       2071.33        31.64 o
   0   1   4        394.05        346.90         6.65 o
   1   1   4      19339.26      20595.40       280.60 o
   2   1   4        298.01        471.59         8.75 o
   3   1   4       2471.32       2722.49        39.66 o
   4   1   4        876.50        970.64        15.75 o
   5   1   4       7766.67       7943.61       103.16 o
   6   1   4          8.60         12.76         1.52 o
   7   1   4         61.99         80.35         2.39 o
   8   1   4        966.10        875.13        17.06 o
   9   1   4          9.87          4.85         1.70 o
  10   1   4        123.08        107.52         9.05 o
  11   1   4       1471.89       1414.02        59.58 o
  12   1   4          8.90         12.56         2.71 o
  13   1   4        794.49        765.92        21.84 o
 -14   2   4        140.93        128.80        10.06 o
 -13   2   4          0.74          4.41         2.99 o
 -12   2   4         64.50         66.90         8.03 o
 -11   2   4        189.24        180.76        14.01 o
 -10   2   4         30.08         21.59         1.92 o
  -9   2   4       1542.25       1356.98        57.37 o
  -8   2   4        934.92        875.00        20.48 o
  -7   2   4       1927.24       1853.59        34.50 o
  -6   2   4        366.61        343.12         6.35 o
  -5   2   4      11462.73      11805.00       146.49 o
  -4   2   4       7775.23       7402.71       111.32 o
  -3   2   4       1060.67       1187.85        20.71 o
  -2   2   4       9295.21       9299.08       124.81 o
  -1   2   4        914.51        925.69        15.37 o
   0   2   4      17063.77      17208.41       204.11 o
   1   2   4      31092.75      32826.21       652.99 o
   2   2   4      13410.23      14364.02       184.36 o
   3   2   4       1951.69       2078.09        35.19 o
   4   2   4      27009.38      29051.66       359.93 o
   5   2   4       6313.64       6371.05        89.78 o
   6   2   4       6015.71       6144.22       121.38 o
   7   2   4         64.48         63.05         2.25 o
   8   2   4       2684.55       2682.99        99.54 o
   9   2   4       1083.23       1048.33        68.10 o
  10   2   4       1943.80       1790.22       149.20 o
  11   2   4        252.69        212.98        20.14 o
  12   2   4        166.13        157.58        11.09 o
  13   2   4         95.76         92.42         5.64 o
 -14   3   4       1440.60       1247.58       128.88 o
 -13   3   4        778.30        658.22        70.86 o
 -12   3   4        155.84        153.48        20.32 o
 -11   3   4       1808.56       1467.20       245.82 o
 -10   3   4        337.76        292.57        37.90 o
  -9   3   4       1605.57       1552.93       101.06 o
  -8   3   4        763.87        735.48        17.58 o
  -7   3   4       5333.83       5136.31       148.70 o
  -6   3   4        799.36        938.68        24.92 o
  -5   3   4       2723.91       2541.01        53.09 o
  -4   3   4       1875.48       1737.45        26.88 o
  -3   3   4       9847.08       9719.71       128.21 o
  -2   3   4       1259.09       1245.32        19.73 o
  -1   3   4       8891.91       8496.01       105.16 o
   0   3   4       3732.98       3441.36        50.52 o
   1   3   4       6622.24       6387.26        83.91 o
   2   3   4        308.69        300.27         5.76 o
   3   3   4       3613.07       3654.86        57.21 o
   4   3   4        439.63        437.81        20.66 o
   5   3   4       6956.42       6918.05       192.56 o
   6   3   4        551.29        686.73        11.11 o
   7   3   4        174.85        176.92         4.17 o
   8   3   4       1359.17       1273.93        62.83 o
   9   3   4       1190.54       1190.55        98.85 o
  10   3   4        143.90        134.17        20.65 o
  11   3   4        179.45        175.95        22.86 o
  12   3   4         35.98         44.68         4.00 o
  13   3   4        151.47        154.14        11.78 o
 -14   4   4        321.22        306.07        42.85 o
 -13   4   4        152.54        169.28        22.02 o
 -12   4   4         60.98         55.38         9.90 o
 -11   4   4        474.14        420.00        70.86 o
 -10   4   4        609.27        610.19        86.21 o
  -9   4   4          6.63         12.08         1.78 o
  -8   4   4        161.68        173.16         4.58 o
  -7   4   4        390.88        333.25        16.89 o
  -6   4   4      11883.29      11415.30       490.20 o
  -5   4   4       4690.73       4904.20       124.97 o
  -4   4   4      15410.91      15580.13       340.23 o
  -3   4   4       8540.90       8984.35       173.78 o
  -2   4   4      49415.14      50672.50      1425.66 o
  -1   4   4       2736.98       2979.70        40.96 o
   0   4   4      20713.21      19890.84       235.89 o
   1   4   4       4091.82       4005.86        61.25 o
   2   4   4        388.79        232.90         4.65 o
   3   4   4       2834.07       2803.34        53.93 o
   4   4   4       2529.26       2824.80        44.14 o
   5   4   4        120.42        138.76         3.59 o
   6   4   4        971.22        986.11        34.15 o
   7   4   4        373.39        394.13        16.21 o
   8   4   4       2711.76       2528.92       158.61 o
   9   4   4       2087.52       2025.44       227.39 o
  10   4   4       1120.92       1015.80       165.95 o
  11   4   4        328.51        306.14        40.64 o
  12   4   4          0.71          2.67         2.71 o
  13   4   4        431.10        458.08        47.46 o
 -13   5   4        151.33        161.24        25.25 o
 -12   5   4         57.78         55.31         9.55 o
 -11   5   4       1030.13        867.84       165.59 o
 -10   5   4         73.60         63.27        11.08 o
  -9   5   4         41.03         46.05         6.98 o
  -8   5   4        421.55        362.94        38.39 o
  -7   5   4       2968.17       2764.80       146.81 o
  -6   5   4       1428.49       1448.53        64.37 o
  -5   5   4       3197.69       3060.24       127.00 o
  -4   5   4       3179.30       2981.72        56.68 o
  -3   5   4       9088.92       9410.71       194.10 o
  -2   5   4      14514.26      14957.37       179.97 o
  -1   5   4      39599.96      41442.95       498.84 o
   0   5   4       9522.69       9786.84       127.80 o
   1   5   4      14173.62      13709.55       216.33 o
   2   5   4       5926.48       6117.39        76.24 o
   3   5   4      11558.32      11040.50       327.79 o
   4   5   4         87.87        103.77         3.06 o
   5   5   4      14579.49      15178.42       536.64 o
   6   5   4       2010.50       2061.33        95.60 o
   7   5   4       1379.56       1393.32        83.13 o
   8   5   4       2974.23       2847.40       314.05 o
   9   5   4       3406.41       3458.00       529.23 o
  10   5   4       2122.67       1890.70       323.50 o
  11   5   4        194.83        175.79        27.30 o
  12   5   4        698.35        723.44        93.21 o
  13   5   4         51.09         55.47         8.86 o
 -13   6   4        202.95        179.70        36.89 o
 -12   6   4        515.31        427.56        83.13 o
 -11   6   4        245.92        253.16        43.49 o
 -10   6   4       3338.95       2919.62       441.99 o
  -9   6   4        272.93        224.32        33.30 o
  -8   6   4        998.72        939.17       103.80 o
  -7   6   4         15.01         15.10         1.40 o
  -6   6   4       2894.38       2776.84       161.17 o
  -5   6   4         65.29         78.86         7.00 o
  -4   6   4        169.92        176.42         4.09 o
  -3   6   4       4425.39       4354.52        62.65 o
  -2   6   4       2881.13       2991.27        54.62 o
  -1   6   4       6556.52       6492.84        87.12 o
   0   6   4        450.45        474.65         8.64 o
   1   6   4      11752.22      11567.23       150.61 o
   2   6   4        923.01       1248.99        19.81 o
   3   6   4       2497.58       2505.92        73.31 o
   4   6   4        407.22        494.70        19.79 o
   5   6   4        945.52       1021.57        36.54 o
   6   6   4         69.14         60.36         3.75 o
   7   6   4        621.55        550.84        35.18 o
   8   6   4         27.29         28.08         2.98 o
   9   6   4        494.65        459.59        65.40 o
  10   6   4       1224.01       1168.20       174.13 o
  11   6   4       1307.32       1108.48       229.45 o
  12   6   4         85.72         81.36        12.82 o
 -13   7   4          4.45         13.77         2.72 o
 -12   7   4         42.55         53.49        13.49 o
 -11   7   4          5.83          4.00         1.78 o
 -10   7   4        205.88        212.97        35.67 o
  -9   7   4         69.88         58.85         8.37 o
  -8   7   4        670.59        623.46        85.52 o
  -7   7   4         28.57         23.53         4.42 o
  -6   7   4        618.92        572.81        44.38 o
  -5   7   4        227.93        218.39        18.11 o
  -4   7   4        785.63        788.59        41.13 o
  -3   7   4       5720.06       5755.93       210.33 o
  -2   7   4       2706.27       2562.88        80.04 o
  -1   7   4       8936.64       9767.26       177.04 o
   0   7   4        200.66        200.85         7.16 o
   1   7   4       2660.03       2682.37        43.21 o
   2   7   4       1693.30       1801.41        60.62 o
   3   7   4       7716.95       8347.36       293.46 o
   4   7   4       1248.19       1149.69        51.72 o
   5   7   4       6856.19       6844.39       450.19 o
   6   7   4        191.07        165.21         8.19 o
   7   7   4       3357.47       3267.62       369.77 o
   8   7   4       3406.05       3242.45       378.13 o
   9   7   4       3031.74       3005.62       433.64 o
  10   7   4        536.37        546.73        74.25 o
  11   7   4        856.71        735.89       152.27 o
  12   7   4        550.48        494.18        98.85 o
 -12   8   4       3093.52       2383.92       677.41 o
 -11   8   4        570.25        496.16       137.26 o
 -10   8   4       2931.73       2638.95       505.49 o
  -9   8   4         87.51         87.45        13.70 o
  -8   8   4       8436.90      10159.87       175.21 o
  -7   8   4        776.14        728.71        87.75 o
  -6   8   4         28.11         44.63         4.26 o
  -5   8   4          1.70          3.95         0.74 o
  -4   8   4        268.29        321.00        18.27 o
  -3   8   4        148.23        128.34         7.00 o
  -2   8   4        846.51        803.57        22.35 o
  -1   8   4        863.76        823.53        13.54 o
   0   8   4       1346.34       1438.56        20.40 o
   1   8   4        166.03        152.08        10.21 o
   2   8   4         27.02         33.40         2.41 o
   3   8   4       1348.67       1261.67        49.70 o
   4   8   4       1823.47       1847.97       118.99 o
   5   8   4          0.93          6.49         0.76 o
   6   8   4       1196.23       1108.66        97.51 o
   7   8   4        650.40        691.84        73.25 o
   8   8   4       1522.77       1514.71       199.23 o
   9   8   4          0.11          2.50         1.56 o
  10   8   4        647.48        700.21       115.74 o
  11   8   4          7.27          4.19         2.05 o
  12   8   4        506.46        462.61       121.72 o
 -12   9   4         48.73         41.16        17.75 o
 -11   9   4         76.18         58.15        16.22 o
 -10   9   4         37.87         33.85         8.36 o
  -9   9   4         41.45         39.20         9.75 o
  -8   9   4         53.93         56.16         9.06 o
  -7   9   4        121.62        122.77        17.57 o
  -6   9   4         33.03         39.08         5.11 o
  -5   9   4       1168.07        968.94        88.44 o
  -4   9   4        213.02        210.02        16.57 o
  -3   9   4        154.46        162.86         8.03 o
  -2   9   4        779.24        787.02        15.03 o
  -1   9   4        880.45        913.31        13.85 o
   0   9   4       2188.86       2244.60        31.01 o
   1   9   4        912.04        937.77        13.76 o
   2   9   4        399.87        450.37        21.52 o
   3   9   4       7083.95       7261.04       394.72 o
   4   9   4         19.90         14.84         1.36 o
   5   9   4       1447.77       1384.30       124.46 o
   6   9   4        687.70        657.16        67.80 o
   7   9   4       3334.12       3548.47       518.47 o
   8   9   4        741.97        747.03       104.32 o
   9   9   4        859.10        943.95       169.02 o
  10   9   4        161.82        144.98        34.66 o
  11   9   4        909.39        968.18       228.07 o
 -11  10   4          3.05          1.65         1.87 o
 -10  10   4       1393.96       1453.15       406.02 o
  -9  10   4        126.86         78.64        25.60 o
  -8  10   4       5716.90       7481.89       158.21 o
  -7  10   4         11.05         18.36         4.17 o
  -6  10   4       1720.46       2032.93        60.34 o
  -5  10   4        157.23        176.85         7.16 o
  -4  10   4       3205.23       3386.51        61.49 o
  -3  10   4        875.96        819.30        38.92 o
  -2  10   4       2028.96       1934.84        62.65 o
  -1  10   4       1851.77       1760.34        26.20 o
   0  10   4       1843.91       1844.67        25.14 o
   1  10   4       1489.67       1493.73        41.67 o
   2  10   4        798.52        753.14        34.66 o
   3  10   4       1906.51       1775.88       133.83 o
   4  10   4       1457.00       1441.61        95.94 o
   5  10   4         71.18         61.06         7.52 o
   6  10   4         26.19         25.95         6.65 o
   7  10   4         45.24         44.30         5.99 o
   8  10   4        723.58        632.95       128.38 o
   9  10   4        189.84        182.01        36.53 o
  10  10   4         42.13         29.00         8.03 o
  11  10   4        524.27        451.38       124.28 o
 -11  11   4         14.14         25.71         5.17 o
 -10  11   4        566.46        867.66        26.62 o
  -9  11   4        671.15        913.37        24.68 o
  -8  11   4        355.92        465.44        14.21 o
  -7  11   4        473.52        615.33        16.28 o
  -6  11   4       1706.24       1979.36        44.57 o
  -5  11   4        534.85        577.88        15.95 o
  -4  11   4        797.74        805.93        18.37 o
  -3  11   4        446.28        417.41        16.39 o
  -2  11   4       2784.17       2607.46       105.34 o
  -1  11   4       1316.22       1170.50        27.15 o
   0  11   4       1548.80       1422.77        21.31 o
   1  11   4        828.55        798.01        19.98 o
   2  11   4        218.95        196.43         6.63 o
   3  11   4       3150.51       2654.43       179.77 o
   4  11   4        205.53        173.88         5.86 o
   5  11   4        793.79        945.66        20.02 o
   6  11   4        872.04        998.54        37.86 o
   7  11   4        862.11       1129.62        26.73 o
   8  11   4       1651.98       2169.60        44.71 o
   9  11   4          1.07          1.85         1.25 o
  10  11   4        760.13        568.10       226.55 o
 -10  12   4        142.16        182.44         7.36 o
  -9  12   4        125.38        197.94         9.48 o
  -8  12   4        151.28        204.76         7.92 o
  -7  12   4       1163.40       1501.39        31.34 o
  -6  12   4       1793.11       1937.57        44.40 o
  -5  12   4        567.46        627.73        16.68 o
  -4  12   4       3044.04       2740.23        53.83 o
  -3  12   4       2710.38       2512.27        49.31 o
  -2  12   4       3094.67       2987.12        49.70 o
  -1  12   4        438.41        384.90         6.84 o
   0  12   4       3417.13       3123.61        73.40 o
   1  12   4        580.73        551.73         8.95 o
   2  12   4        464.32        484.44        10.09 o
   3  12   4        205.26        186.15        11.33 o
   4  12   4        649.50        671.45        26.62 o
   5  12   4          8.94         15.38         4.17 o
   6  12   4        149.68        212.97        12.43 o
   7  12   4       1215.61       1552.96        34.71 o
   8  12   4         25.53         36.96         4.55 o
   9  12   4         98.55        133.55         7.06 o
  10  12   4         90.57        127.29         7.10 o
  -9  13   4        810.19       1199.85        31.33 o
  -8  13   4         15.54         11.47         4.55 o
  -7  13   4       1676.66       2192.14        43.02 o
  -6  13   4       1724.11       2021.70        38.47 o
  -5  13   4       2304.41       2421.00        48.67 o
  -4  13   4        962.03        853.30        19.86 o
  -3  13   4       2224.37       2020.21        65.05 o
  -2  13   4        736.15        683.07        10.40 o
  -1  13   4       1190.81       1163.84        17.04 o
   0  13   4        356.06        351.28         7.00 o
   1  13   4       1381.95       1266.32        18.31 o
   2  13   4        327.35        265.09         4.94 o
   3  13   4        107.28         90.95         6.47 o
   4  13   4          2.04          2.95         3.37 o
   5  13   4        579.24        612.82        14.98 o
   6  13   4          6.58         13.45         7.10 o
   7  13   4          0.14          3.01         3.71 o
   8  13   4        120.11        168.54         7.55 o
   9  13   4         38.35         49.17         5.86 o
  -9  14   4        136.06        184.68         7.92 o
  -8  14   4        125.46        171.62         7.06 o
  -7  14   4        273.16        341.98         9.94 o
  -6  14   4         91.54         98.87         7.10 o
  -5  14   4        236.43        272.72         8.76 o
  -4  14   4         12.22          7.16         2.83 o
  -3  14   4        392.30        375.64        15.32 o
  -2  14   4        381.65        398.76        17.75 o
  -1  14   4        394.31        380.96         7.09 o
   0  14   4        639.40        592.25         9.95 o
   1  14   4          3.28          3.21         1.28 o
   2  14   4        665.45        593.01        35.17 o
   3  14   4         40.25         39.37         3.52 o
   4  14   4        321.42        333.81        23.67 o
   5  14   4         74.05         85.57         7.10 o
   6  14   4        697.42        837.10        20.46 o
   7  14   4        344.29        438.07        19.53 o
   8  14   4         49.15        111.12         7.72 o
  -8  15   4         60.95         94.83         7.06 o
  -7  15   4        492.80        639.66        15.48 o
  -6  15   4          1.80          1.76         3.37 o
  -5  15   4        339.55        375.53        10.78 o
  -4  15   4        172.27        203.91         9.08 o
  -3  15   4        557.88        572.20        27.19 o
  -2  15   4         13.79         10.01         1.82 o
  -1  15   4        165.17        185.08         5.28 o
   0  15   4        118.72        122.23         3.49 o
   1  15   4        158.08        131.33         3.24 o
   2  15   4          7.26          6.53         1.40 o
   3  15   4          0.57          2.68         2.83 o
   4  15   4         28.36         38.51         4.17 o
   5  15   4         92.25        107.06         6.55 o
   6  15   4         92.67        137.15         8.85 o
   7  15   4         29.67         66.71         5.90 o
  -6  16   4          0.93          0.25         3.71 o
  -5  16   4         21.58         29.34         6.66 o
  -4  16   4          1.00          1.59         4.55 o
  -3  16   4        123.74        117.25         6.55 o
  -2  16   4        122.42         79.22        16.57 o
  -1  16   4          0.04         -1.28         1.40 o
   0  16   4         71.26         48.97         1.87 o
   1  16   4         39.13         32.28         2.21 o
   2  16   4        787.87        737.07        23.67 o
   3  16   4         62.13         73.34         4.55 o
   4  16   4        811.79        927.13        28.95 o
   5  16   4          0.16         -1.13         5.70 o
   6  16   4        872.16       1126.57        35.48 o
  -4  17   4        147.57        164.47         6.66 o
  -3  17   4         67.14         61.59         5.90 o
  -2  17   4        339.45        316.15        10.61 o
  -1  17   4          0.37         -0.15         1.72 o
   0  17   4         41.10         30.73         1.87 o
   1  17   4         30.55         23.22         2.18 o
   2  17   4        150.22        133.70         5.06 o
   3  17   4          9.42          6.85         3.71 o
   4  17   4          2.47          2.39         3.71 o
 -13   0   5        122.23        109.52        11.24 o
 -11   0   5        257.80        228.89         7.55 o
  -9   0   5       3936.76       3415.29        78.70 o
  -7   0   5       5748.16       5602.77       100.18 o
  -5   0   5       7564.70       7288.55       131.29 o
  -3   0   5       9764.40      10171.39       185.12 o
  -1   0   5       1959.15       2165.45        43.45 o
   1   0   5       3633.76       4363.91        81.97 o
   3   0   5         72.80         78.40         2.95 o
   5   0   5       1011.08        873.79        19.66 o
   7   0   5         22.46         53.98         3.37 o
   9   0   5       1050.49        937.72        29.58 o
  11   0   5        594.59        609.78        18.15 o
  13   0   5       1006.48        993.32        22.37 o
 -14   1   5        394.94        388.43         8.87 o
 -13   1   5         54.57         78.11         6.31 o
 -12   1   5          0.93          2.45         2.62 o
 -11   1   5        143.06        139.41        10.42 o
 -10   1   5         29.38         26.42         2.17 o
  -9   1   5         87.81         89.50         3.06 o
  -8   1   5       5003.07       4615.53        63.87 o
  -7   1   5         16.47         21.44         1.55 o
  -6   1   5       5223.37       5302.24        89.46 o
  -5   1   5       9937.79      10027.03       126.25 o
  -4   1   5      12659.55      12669.31       155.77 o
  -3   1   5       1457.65       1788.96        26.14 o
  -2   1   5       2436.57       2339.35        37.03 o
  -1   1   5       6445.81       6925.08        94.41 o
   0   1   5       5448.94       5306.48        82.79 o
   1   1   5        898.77       1119.43        19.78 o
   2   1   5       4592.48       4566.16        63.35 o
   3   1   5        321.26        459.63         7.96 o
   4   1   5       1201.33       1150.20        17.88 o
   5   1   5        410.36        546.42         9.57 o
   6   1   5        397.15        421.35         7.36 o
   7   1   5        641.06        616.89        11.11 o
   8   1   5        283.97        259.28         6.33 o
   9   1   5        113.63         98.39         3.39 o
  10   1   5       3736.26       3696.09       134.68 o
  11   1   5        114.81        126.92         8.56 o
  12   1   5        504.60        466.09        32.45 o
  13   1   5         23.12         32.52         3.22 o
 -14   2   5         83.82         56.91         3.93 o
 -13   2   5         71.79         72.36         3.68 o
 -12   2   5         30.04         23.26         4.50 o
 -11   2   5         46.18         55.67         6.67 o
 -10   2   5       2290.77       1879.00       152.63 o
  -9   2   5          7.54          4.96         1.87 o
  -8   2   5       5441.09       4965.94        77.67 o
  -7   2   5        747.03        778.08        17.93 o
  -6   2   5      11578.17      11177.83       137.35 o
  -5   2   5        914.38        771.29        17.48 o
  -4   2   5       5309.21       4773.92        63.12 o
  -3   2   5       1479.74       1452.18        27.15 o
  -2   2   5      14904.11      14437.23       174.49 o
  -1   2   5      14986.15      15519.72       187.88 o
   0   2   5         70.21        118.70         2.95 o
   1   2   5        386.08        472.52         8.29 o
   2   2   5         10.61         36.50         1.51 o
   3   2   5       4980.44       5142.13        77.32 o
   4   2   5      12465.39      12902.87       203.87 o
   5   2   5        227.93        246.46         6.83 o
   6   2   5       2184.04       2232.47        44.74 o
   7   2   5          0.99          1.30         1.40 o
   8   2   5       4168.79       3886.04       164.23 o
   9   2   5        735.96        699.60        42.69 o
  10   2   5         61.14         66.18         5.80 o
  11   2   5        480.00        457.11        42.18 o
  12   2   5          0.75         -0.68         2.25 o
  13   2   5        217.50        220.48         6.60 o
 -14   3   5         25.70         27.00         4.17 o
 -13   3   5         34.62         17.18         3.60 o
 -12   3   5        104.74        102.68        13.67 o
 -11   3   5          5.93          6.64         2.34 o
 -10   3   5        274.88        265.01        30.38 o
  -9   3   5       1027.48        997.82        69.66 o
  -8   3   5       1317.70       1223.13        61.11 o
  -7   3   5        652.93        608.08        11.78 o
  -6   3   5        596.77        625.60        10.71 o
  -5   3   5      17151.34      18102.41       392.47 o
  -4   3   5        338.04        406.95        10.93 o
  -3   3   5        752.36        843.06        13.15 o
  -2   3   5       2924.11       2987.12        40.62 o
  -1   3   5        688.37        777.76        12.40 o
   0   3   5        655.33        659.08        11.54 o
   1   3   5       4229.78       4192.89        54.64 o
   2   3   5       2495.84       2714.77        44.65 o
   3   3   5        421.81        576.21        10.22 o
   4   3   5        160.64        171.80         4.63 o
   5   3   5       1356.34       1496.92        22.44 o
   6   3   5          0.25          2.04         1.28 o
   7   3   5         44.31         49.59         2.70 o
   8   3   5        156.80        156.79        11.44 o
   9   3   5          6.20          5.62         2.39 o
  10   3   5         82.98         87.07        15.52 o
  11   3   5        235.58        215.80        22.86 o
  12   3   5         48.38         48.40         4.60 o
  13   3   5          2.05          3.88         2.71 o
 -13   4   5        172.24        169.75        22.21 o
 -12   4   5        278.28        244.32        30.56 o
 -11   4   5        643.35        560.98        97.31 o
 -10   4   5       2816.79       2034.20       394.88 o
  -9   4   5       5146.38       4584.80       480.22 o
  -8   4   5       2562.97       2422.82       139.29 o
  -7   4   5        244.95        200.57         4.62 o
  -6   4   5       2300.99       2246.19        80.23 o
  -5   4   5       2918.33       3039.62        73.76 o
  -4   4   5         12.10         28.23         1.70 o
  -3   4   5       1084.30        979.86        24.94 o
  -2   4   5         12.22         31.53         1.38 o
  -1   4   5       1370.97       1574.41        24.82 o
   0   4   5        309.03        350.06         6.82 o
   1   4   5       5173.44       4901.46        64.15 o
   2   4   5       3871.93       4141.51        74.43 o
   3   4   5        479.59        442.74         8.21 o
   4   4   5       5146.24       5380.18       130.62 o
   5   4   5        898.13        791.54        22.21 o
   6   4   5        509.11        594.86        21.35 o
   7   4   5        104.24        119.78         4.44 o
   8   4   5        760.63        723.36        57.70 o
   9   4   5         38.12         37.48         6.67 o
  10   4   5          6.48         12.71         2.05 o
  11   4   5         90.98         83.61        10.40 o
  12   4   5          6.28          7.94         2.99 o
  13   4   5        260.97        249.11        20.32 o
 -13   5   5        796.83        749.38       116.77 o
 -12   5   5        203.10        201.09        31.76 o
 -11   5   5       2237.87       1903.68       356.45 o
 -10   5   5        582.63        525.74        83.31 o
  -9   5   5       3061.36       2659.69       352.55 o
  -8   5   5       3360.83       3147.22       278.96 o
  -7   5   5        787.67        706.13        28.51 o
  -6   5   5        303.56        340.35        10.75 o
  -5   5   5        138.45        160.03         5.27 o
  -4   5   5       6462.82       6638.13       144.94 o
  -3   5   5        265.74        277.12        10.77 o
  -2   5   5          4.48         25.76         1.54 o
  -1   5   5       4106.98       4157.56        54.54 o
   0   5   5       3314.87       3514.62        55.83 o
   1   5   5       2806.73       2892.38        38.88 o
   2   5   5        690.88        614.33        16.75 o
   3   5   5       3214.96       3108.41        74.61 o
   4   5   5       1250.13       1245.68        41.15 o
   5   5   5       3515.47       3387.00       138.80 o
   6   5   5        255.27        243.86        11.26 o
   7   5   5       3676.09       3328.00       281.17 o
   8   5   5        280.20        243.35        27.48 o
   9   5   5        405.04        370.50        55.12 o
  10   5   5       1483.46       1358.63       258.46 o
  11   5   5        196.84        190.69        22.89 o
  12   5   5        352.60        366.34        46.26 o
  13   5   5         52.44         60.52         8.86 o
 -13   6   5          2.09          6.79         2.72 o
 -12   6   5        620.25        563.72       108.06 o
 -11   6   5          9.68         14.80         2.90 o
 -10   6   5         29.68         29.95         5.62 o
  -9   6   5        883.52        731.57       108.07 o
  -8   6   5         35.54         60.87        12.45 o
  -7   6   5         49.50         44.17         3.41 o
  -6   6   5         91.35         75.16         2.88 o
  -5   6   5       2490.44       2322.98       115.90 o
  -4   6   5       1602.66       1426.86        39.61 o
  -3   6   5       1894.43       2009.68        40.97 o
  -2   6   5       5031.12       5114.16        69.18 o
  -1   6   5       6529.18       6553.87        94.59 o
   0   6   5         46.74         34.85         1.52 o
   1   6   5       1399.35       1457.10        39.61 o
   2   6   5       2760.39       2698.35        36.78 o
   3   6   5       3840.96       3925.87       127.36 o
   4   6   5          6.77          9.87         1.55 o
   5   6   5          5.78          8.29         1.40 o
   6   6   5        191.91        208.07        11.11 o
   7   6   5        125.88        131.46        14.16 o
   8   6   5        198.20        186.57        28.53 o
   9   6   5        757.73        644.93        87.92 o
  10   6   5        409.99        376.55        61.98 o
  11   6   5        198.83        209.80        32.94 o
  12   6   5         21.54         17.55         3.06 o
 -13   7   5          5.49         10.36         3.08 o
 -12   7   5        236.99        230.90        55.99 o
 -11   7   5        708.94        646.54       129.75 o
 -10   7   5        376.29        343.72        59.06 o
  -9   7   5        341.94        338.50        61.27 o
  -8   7   5         22.53         23.07         4.79 o
  -7   7   5        389.11        331.22        30.56 o
  -6   7   5        171.43        179.73        10.42 o
  -5   7   5        641.11        654.23        31.25 o
  -4   7   5       1392.74       1464.30        44.23 o
  -3   7   5        174.96        179.98         3.98 o
  -2   7   5       2070.75       2078.82        41.31 o
  -1   7   5       2369.11       2426.21        33.84 o
   0   7   5       6607.02       7072.24        95.68 o
   1   7   5         22.62         37.35         1.28 o
   2   7   5       2805.88       3021.38       109.43 o
   3   7   5        781.55        806.41        31.73 o
   4   7   5         33.02         30.66         3.43 o
   5   7   5       2406.64       2235.75       122.94 o
   6   7   5        200.84        166.58        11.62 o
   7   7   5       3403.39       3425.80       391.45 o
   8   7   5        493.20        459.40        57.03 o
   9   7   5        585.11        572.86        92.18 o
  10   7   5        270.80        251.69        40.28 o
  11   7   5        671.69        645.38       134.87 o
  12   7   5        246.60        214.72        48.08 o
 -12   8   5         88.79         88.20        25.61 o
 -11   8   5        465.52        428.43       104.48 o
 -10   8   5        176.36        150.06        29.55 o
  -9   8   5        566.74        557.91        97.47 o
  -8   8   5         69.81         55.80         6.65 o
  -7   8   5          1.47          3.75         1.51 o
  -6   8   5          3.49          8.05         1.40 o
  -5   8   5        107.87         97.33         6.31 o
  -4   8   5         10.50         14.63         2.45 o
  -3   8   5      11951.91      11738.59       465.05 o
  -2   8   5         30.78         34.49         1.40 o
  -1   8   5       4787.11       4781.54        67.10 o
   0   8   5        816.82        846.32        13.27 o
   1   8   5       9264.43       9123.42       136.41 o
   2   8   5       3033.84       3029.70       108.22 o
   3   8   5        651.76        629.39        34.13 o
   4   8   5         80.84         79.36         2.25 o
   5   8   5        150.95        130.32         9.21 o
   6   8   5        952.59        903.06        93.72 o
   7   8   5        757.52        779.25        81.25 o
   8   8   5         46.15         47.89         6.15 o
   9   8   5       1015.98        922.66       164.74 o
  10   8   5        452.44        451.13        96.98 o
  11   8   5        222.94        200.17        45.75 o
  12   8   5         62.74         71.83        15.72 o
 -12   9   5        373.61        275.62       101.73 o
 -11   9   5        423.03        342.44        88.77 o
 -10   9   5          5.62          4.46         1.74 o
  -9   9   5       1019.46        925.64       179.28 o
  -8   9   5        289.22        299.78        52.42 o
  -7   9   5        366.15        296.70        41.47 o
  -6   9   5       1159.33       1055.66       115.25 o
  -5   9   5        222.29        200.78        16.39 o
  -4   9   5        256.79        243.02        18.94 o
  -3   9   5         98.09        132.03         5.59 o
  -2   9   5       1169.07       1125.32        42.85 o
  -1   9   5         27.19         45.04         1.76 o
   0   9   5        361.31        350.79         6.66 o
   1   9   5       1218.13       1260.95        23.55 o
   2   9   5         72.35         81.65         3.45 o
   3   9   5        582.46        517.95        30.07 o
   4   9   5        578.76        525.12        38.41 o
   5   9   5         85.79         80.03         4.46 o
   6   9   5         68.70         61.21         4.62 o
   7   9   5        297.83        289.41        40.12 o
   8   9   5        188.94        200.31        30.54 o
   9   9   5        188.67        183.73        38.25 o
  10   9   5          1.67          2.18         1.74 o
  11   9   5          2.88          5.21         2.44 o
 -11  10   5         62.63         46.94        15.05 o
 -10  10   5        192.27        138.06        47.80 o
  -9  10   5         65.62         43.54        13.14 o
  -8  10   5         37.96         37.51         6.33 o
  -7  10   5         85.67         78.64        16.39 o
  -6  10   5        439.48        348.29        64.02 o
  -5  10   5        117.92         97.07        12.26 o
  -4  10   5          1.68          4.85         0.91 o
  -3  10   5       1506.21       1352.54        72.04 o
  -2  10   5        803.57        721.38        38.94 o
  -1  10   5        135.72        118.73         3.22 o
   0  10   5          3.12          7.23         1.69 o
   1  10   5        205.81        207.25         5.05 o
   2  10   5         30.57         24.85         2.56 o
   3  10   5         78.89         76.66         3.75 o
   4  10   5        297.92        286.05        12.86 o
   5  10   5          9.84         10.44         2.37 o
   6  10   5         68.80         63.81         8.64 o
   7  10   5        886.40        911.46       127.18 o
   8  10   5         85.28         71.81        14.36 o
   9  10   5         26.64         26.12         7.02 o
  10  10   5        153.74        158.95        33.64 o
  11  10   5         32.36         25.68         7.52 o
 -11  11   5        495.26        327.95       239.97 o
 -10  11   5          5.87          6.53         5.06 o
  -9  11   5        494.95        696.67        29.01 o
  -8  11   5          5.82          8.85         3.37 o
  -7  11   5       2020.78       2647.66        50.16 o
  -6  11   5        372.19        403.84        11.25 o
  -5  11   5         90.54         84.73        25.20 o
  -4  11   5          0.93          4.77         0.74 o
  -3  11   5        404.59        356.83        14.50 o
  -2  11   5        203.82        192.58        12.30 o
  -1  11   5        496.09        459.89         8.36 o
   0  11   5        162.73        135.12         3.61 o
   1  11   5        316.08        288.90         5.16 o
   2  11   5         96.82         90.55         3.24 o
   3  11   5       2346.82       2144.14        85.94 o
   4  11   5         77.08         70.04         7.69 o
   5  11   5       1533.63       1338.13       237.46 o
   6  11   5         86.22         68.16        12.96 o
   7  11   5       3428.52       4462.54        81.56 o
   8  11   5         20.96         21.34         8.70 o
   9  11   5       1339.38       1527.79       415.98 o
  10  11   5          0.42          4.16         2.23 o
 -10  12   5        109.15        183.94         7.55 o
  -9  12   5        259.82        357.81        10.83 o
  -8  12   5        387.17        587.45        14.98 o
  -7  12   5          9.83         14.19         3.71 o
  -6  12   5         35.40         47.53         3.71 o
  -5  12   5         50.85         61.42         8.29 o
  -4  12   5        443.04        349.46        39.47 o
  -3  12   5        325.53        270.35         6.65 o
  -2  12   5        133.03         99.67         3.15 o
  -1  12   5        745.28        672.48        12.45 o
   0  12   5        144.80        150.93         4.79 o
   1  12   5        772.36        700.29        16.22 o
   2  12   5       1685.19       1517.11        22.73 o
   3  12   5          0.98          2.44         1.54 o
   4  12   5       1025.85        978.99        23.44 o
   5  12   5        292.42        349.41         9.94 o
   6  12   5       2001.45       2462.91        55.01 o
   7  12   5          2.46          4.71         4.71 o
   8  12   5        241.82        349.07        18.34 o
   9  12   5         99.35        118.94         6.66 o
  -9  13   5          2.69          9.48         4.71 o
  -8  13   5         59.18         58.85         5.42 o
  -7  13   5        127.67        171.90         7.92 o
  -6  13   5         19.63         20.09         3.37 o
  -5  13   5         35.02         33.61         3.71 o
  -4  13   5        119.45         91.11         4.17 o
  -3  13   5         42.96         33.59         1.58 o
  -2  13   5         65.86         61.37         2.53 o
  -1  13   5        210.92        218.61         6.15 o
   0  13   5        108.07        105.06         3.08 o
   1  13   5         44.98         40.58         1.76 o
   2  13   5          0.48          2.12         1.28 o
   3  13   5       1080.90        912.70        72.38 o
   4  13   5        104.63        112.79         7.10 o
   5  13   5        379.61        420.23        13.00 o
   6  13   5         15.55         21.93         4.17 o
   7  13   5        465.11        600.93        17.14 o
   8  13   5         83.64        139.26         7.55 o
   9  13   5        132.83        164.40         8.35 o
  -8  14   5        388.21        554.72        14.63 o
  -7  14   5          5.45          3.77         3.71 o
  -6  14   5        331.73        440.15        11.25 o
  -5  14   5         87.22         83.62         8.29 o
  -4  14   5        221.62        236.59        13.63 o
  -3  14   5        545.80        413.25        45.33 o
  -2  14   5          8.38         12.60         1.45 o
  -1  14   5        140.78        106.02         2.95 o
   0  14   5        986.31        943.98        14.68 o
   1  14   5        195.00        178.66         4.28 o
   2  14   5        920.92        805.54        24.21 o
   3  14   5         32.32         18.91         5.87 o
   4  14   5        890.02       1003.84        26.98 o
   5  14   5         18.04         16.97         4.55 o
   6  14   5        455.93        587.89        14.63 o
   7  14   5         52.72         70.99         6.47 o
   8  14   5          1.54          3.28         6.22 o
  -7  15   5         14.39         19.55         4.17 o
  -6  15   5        210.21        274.41         9.24 o
  -5  15   5          1.54          2.20         3.02 o
  -4  15   5         63.04         56.19         4.17 o
  -3  15   5         84.74         97.27        10.61 o
  -2  15   5        877.46        748.70        32.61 o
  -1  15   5         15.73         20.16         1.76 o
   0  15   5        197.77        204.85         4.14 o
   1  15   5         56.95         62.88         2.25 o
   2  15   5        372.01        283.24        30.40 o
   3  15   5         10.33          8.93         2.49 o
   4  15   5         37.87         49.97         6.53 o
   5  15   5          4.40          6.47         3.37 o
   6  15   5          0.17          1.19         5.06 o
   7  15   5         68.74         91.67         7.10 o
  -6  16   5          5.12          7.66         3.71 o
  -5  16   5         63.18         80.09         6.28 o
  -4  16   5          2.40          4.40         3.24 o
  -3  16   5         24.58         20.09         2.83 o
  -2  16   5         54.02         45.83         6.13 o
  -1  16   5          7.89         12.80         1.62 o
   0  16   5          2.48          1.71         1.87 o
   1  16   5        217.97        169.80         7.07 o
   2  16   5        169.64        101.59        26.81 o
   3  16   5          8.80         10.61         3.37 o
   4  16   5          0.68          0.95         3.71 o
   5  16   5        153.79        214.10        12.43 o
  -4  17   5        107.45        155.95        13.63 o
  -3  17   5         16.26         25.18         3.71 o
  -2  17   5        447.75        327.84        88.91 o
  -1  17   5        183.71        155.23        12.45 o
   0  17   5        262.99        245.61         7.52 o
   1  17   5          1.41          2.79         1.56 o
   2  17   5        146.45        172.89         6.66 o
   3  17   5         61.99         64.77         5.70 o
 -14   0   6        879.65        703.91        36.67 o
 -12   0   6        669.47        629.59        21.30 o
 -10   0   6      11021.66      10214.74       199.23 o
  -8   0   6      13538.12      12622.67       292.56 o
  -6   0   6      26715.50      26661.92       875.22 o
  -4   0   6       7176.99       6960.32       125.71 o
  -2   0   6       2108.05       2038.65        51.43 o
   0   0   6       6578.14       7927.58       215.26 o
   2   0   6        547.89        582.61        14.63 o
   4   0   6       1201.77       1201.11        25.04 o
   6   0   6       1743.00       1870.34        38.84 o
   8   0   6         21.99         31.82         3.71 o
  10   0   6         22.89         56.33         3.97 o
  12   0   6        185.08        187.62         7.92 o
 -14   1   6        295.44        277.93         7.65 o
 -13   1   6         49.66         41.37         3.68 o
 -12   1   6          0.51          3.11         2.62 o
 -11   1   6        367.77        367.51        13.31 o
 -10   1   6         34.37         44.64         2.39 o
  -9   1   6          2.36          6.88         2.17 o
  -8   1   6        380.11        365.76         6.73 o
  -7   1   6       1021.55       1032.67        16.43 o
  -6   1   6        147.13        169.35         3.83 o
  -5   1   6        865.48        990.35        16.25 o
  -4   1   6       1715.07       1708.20        25.11 o
  -3   1   6       5718.63       5945.66        77.53 o
  -2   1   6         10.29         12.45         1.28 o
  -1   1   6        529.75        443.16         8.60 o
   0   1   6       4684.05       4471.03        58.97 o
   1   1   6       9886.16      10016.72       144.21 o
   2   1   6         68.19         92.35         2.39 o
   3   1   6      22849.47      24477.49       362.06 o
   4   1   6       1401.80       1586.75        22.85 o
   5   1   6       9073.52       9441.49       126.53 o
   6   1   6         45.44         42.72         2.40 o
   7   1   6       8215.50       8176.22       161.33 o
   8   1   6         40.70         41.06         2.17 o
   9   1   6       6756.66       6654.67       247.56 o
  10   1   6        465.42        516.20        18.60 o
  11   1   6        568.13        588.28        19.12 o
  12   1   6        376.97        402.17        15.53 o
  13   1   6       1534.03       1729.81        39.63 o
 -14   2   6        743.22        647.60        40.46 o
 -13   2   6        104.53         72.11         3.68 o
 -12   2   6       1258.70       1122.13       113.02 o
 -11   2   6        342.87        274.20        26.12 o
 -10   2   6       3170.26       2905.09       252.49 o
  -9   2   6        313.46        276.83        17.93 o
  -8   2   6       6789.73       6326.49       251.13 o
  -7   2   6         75.85         91.13         3.06 o
  -6   2   6       5905.19       5679.50        78.71 o
  -5   2   6        788.40        939.33        15.15 o
  -4   2   6       8291.31       8429.31       183.01 o
  -3   2   6        869.70        844.20        15.63 o
  -2   2   6       5682.04       5642.17        73.57 o
  -1   2   6        899.61       1099.03        20.83 o
   0   2   6        434.39        527.81         9.00 o
   1   2   6        130.07        158.65         3.39 o
   2   2   6        191.29        159.66         3.78 o
   3   2   6        987.08        954.32        30.73 o
   4   2   6         68.49         69.40         2.00 o
   5   2   6        142.91        187.72         4.09 o
   6   2   6         59.99         53.06         2.39 o
   7   2   6         51.95         55.94         2.57 o
   8   2   6         45.16         49.21         2.25 o
   9   2   6        821.58        803.40        51.72 o
  10   2   6        454.88        419.71        22.02 o
  11   2   6         27.89         31.13         3.08 o
  12   2   6          0.40          1.79         2.77 o
  13   2   6          1.67          5.07         3.40 o
 -13   3   6         27.55         27.55         3.06 o
 -12   3   6        212.78        196.54        20.48 o
 -11   3   6         59.94         49.95         7.85 o
 -10   3   6        935.72        858.77       111.48 o
  -9   3   6         14.37         25.91         5.09 o
  -8   3   6          0.60          7.94         1.40 o
  -7   3   6        306.81        296.18         8.18 o
  -6   3   6         46.11         67.31         2.31 o
  -5   3   6       1209.72       1223.00        21.52 o
  -4   3   6       4228.95       4403.54       103.31 o
  -3   3   6      10862.15      11328.34       140.07 o
  -2   3   6        187.46        237.61         4.85 o
  -1   3   6       9436.54       9626.55       119.95 o
   0   3   6      13158.38      13535.45       215.08 o
   1   3   6       5529.11       5170.34        80.52 o
   2   3   6       2379.52       2333.51        35.51 o
   3   3   6       8940.80       8874.64       119.25 o
   4   3   6       7276.39       7545.45       108.89 o
   5   3   6       4092.00       4009.43       101.24 o
   6   3   6         16.14         18.27         1.62 o
   7   3   6       3112.37       3236.47       122.07 o
   8   3   6         82.99         80.00        10.08 o
   9   3   6       1388.11       1292.24       150.93 o
  10   3   6       1121.66       1138.55       132.64 o
  11   3   6        312.17        276.43        32.10 o
  12   3   6        830.90        866.29        79.89 o
  13   3   6          3.68          3.63         3.22 o
 -13   4   6        707.25        601.78        74.59 o
 -12   4   6        254.29        203.14        32.28 o
 -11   4   6        493.74        426.61        70.17 o
 -10   4   6         35.51         28.45         8.01 o
  -9   4   6          2.67          5.26         2.25 o
  -8   4   6        405.10        387.84        25.11 o
  -7   4   6        319.05        302.80         7.83 o
  -6   4   6        223.07        222.21        10.54 o
  -5   4   6        147.27        152.75         7.36 o
  -4   4   6       5838.14       6313.41       122.74 o
  -3   4   6       1544.43       1529.26        22.43 o
  -2   4   6       9051.62       9349.81       132.97 o
  -1   4   6       5730.10       5833.32        82.26 o
   0   4   6      25302.30      25237.41       296.39 o
   1   4   6       5352.49       5317.71        84.51 o
   2   4   6      11440.41      11234.09       219.72 o
   3   4   6       2871.79       2912.44        75.81 o
   4   4   6       8088.41       8313.27       179.44 o
   5   4   6       1015.17       1018.07        46.77 o
   6   4   6        904.56        941.53        27.84 o
   7   4   6        103.67        100.16         4.46 o
   8   4   6       1290.72       1296.02       126.67 o
   9   4   6        488.97        422.36        72.20 o
  10   4   6       1674.38       1564.33       245.66 o
  11   4   6        168.38        154.79        21.17 o
  12   4   6        699.24        780.33        87.23 o
 -13   5   6        665.92        625.57       102.11 o
 -12   5   6        223.91        193.34        30.22 o
 -11   5   6        480.29        427.57        78.02 o
 -10   5   6        626.51        573.87       100.03 o
  -9   5   6       3989.03       3576.01       508.57 o
  -8   5   6        665.28        600.72        48.16 o
  -7   5   6        216.17        231.96         8.88 o
  -6   5   6        481.34        493.26        28.35 o
  -5   5   6       5091.74       5236.64       166.30 o
  -4   5   6       1338.18       1381.73        49.00 o
  -3   5   6          5.42         20.36         1.89 o
  -2   5   6       3360.06       3457.65        49.50 o
  -1   5   6       9851.97      10059.82       125.45 o
   0   5   6       6925.96       7622.43        96.17 o
   1   5   6        281.19        410.98         7.51 o
   2   5   6       1824.33       1987.22        43.06 o
   3   5   6       3386.72       3177.11        63.34 o
   4   5   6        161.77        178.03         8.01 o
   5   5   6        250.18        300.16         8.03 o
   6   5   6         16.46         23.83         1.45 o
   7   5   6         56.18         67.46         8.37 o
   8   5   6          0.72          6.15         2.07 o
   9   5   6        171.16        137.24        24.24 o
  10   5   6          2.51          3.29         2.07 o
  11   5   6        201.05        192.02        20.50 o
  12   5   6        164.68        141.87        22.02 o
 -13   6   6        660.86        583.24       129.23 o
 -12   6   6          0.71          4.63         2.40 o
 -11   6   6        119.91        123.64        22.17 o
 -10   6   6          1.07          1.97         1.70 o
  -9   6   6         58.77         53.37         4.95 o
  -8   6   6         11.68         18.98         2.23 o
  -7   6   6        336.78        341.35        30.73 o
  -6   6   6        514.29        509.20        25.25 o
  -5   6   6       1958.42       1919.86        91.16 o
  -4   6   6       4272.29       4302.93       153.48 o
  -3   6   6       7543.39       7578.71       207.57 o
  -2   6   6       4122.51       4386.50        85.48 o
  -1   6   6       4261.11       3900.74        55.25 o
   0   6   6      17411.45      17967.73       226.89 o
   1   6   6       2720.56       2915.44        41.33 o
   2   6   6      13707.14      13720.14       351.16 o
   3   6   6        862.91        806.13        26.47 o
   4   6   6      12907.78      13122.20       487.40 o
   5   6   6        390.45        426.98        13.52 o
   6   6   6       2669.72       2659.13       157.92 o
   7   6   6        531.00        499.77        51.73 o
   8   6   6       3297.88       2990.98       461.62 o
   9   6   6        168.08        151.32        26.81 o
  10   6   6        980.08        912.64       159.95 o
  11   6   6        824.59        773.39       137.44 o
  12   6   6        633.67        643.43        98.48 o
 -13   7   6       1665.63       1512.24       376.26 o
 -12   7   6          2.66          1.86         3.12 o
 -11   7   6       4137.76       3436.41       754.74 o
 -10   7   6        201.91        184.32        40.46 o
  -9   7   6       4919.59       4465.31       677.93 o
  -8   7   6        134.11        135.50        18.09 o
  -7   7   6       3405.61       3026.09       355.94 o
  -6   7   6       4816.22       4291.78       314.29 o
  -5   7   6       3280.02       3226.00       172.08 o
  -4   7   6        323.74        349.33        18.96 o
  -3   7   6       2785.42       2851.63        82.46 o
  -2   7   6       2978.01       3335.89        51.73 o
  -1   7   6         53.61         72.63         2.07 o
   0   7   6          2.77          7.27         1.19 o
   1   7   6        246.99        271.10         5.16 o
   2   7   6         52.80         66.57         2.00 o
   3   7   6          7.35          6.95         1.28 o
   4   7   6       1536.71       1492.25        67.01 o
   5   7   6        982.11        964.94        59.93 o
   6   7   6         26.60         23.26         1.70 o
   7   7   6        216.18        211.72        26.12 o
   8   7   6        266.63        233.94        31.41 o
   9   7   6         53.74         56.48         8.54 o
  10   7   6         80.45        112.38        21.15 o
  11   7   6         93.62         88.96        20.47 o
  12   7   6         17.52         12.24         2.54 o
 -12   8   6        100.93        120.33        28.86 o
 -11   8   6         90.69         84.70        21.15 o
 -10   8   6        306.61        301.69        60.96 o
  -9   8   6         95.51         97.34        14.52 o
  -8   8   6        256.69        252.04        40.12 o
  -7   8   6        300.96        297.93        33.97 o
  -6   8   6         26.03         24.31         1.62 o
  -5   8   6        262.05        247.55        15.72 o
  -4   8   6        513.71        501.01        28.35 o
  -3   8   6       2301.19       2199.36        76.66 o
  -2   8   6         11.67         29.99         3.36 o
  -1   8   6         43.78         28.32         1.28 o
   0   8   6        579.17        559.25         9.27 o
   1   8   6          0.91          5.23         0.87 o
   2   8   6       3545.62       3816.23       129.39 o
   3   8   6       1204.35       1198.67        55.49 o
   4   8   6       1934.76       1991.49       113.19 o
   5   8   6        239.13        189.81        12.45 o
   6   8   6       5170.07       5294.63       520.17 o
   7   8   6        492.04        454.64        57.37 o
   8   8   6       2675.14       2575.53       367.38 o
   9   8   6         19.00         20.92         2.11 o
  10   8   6       1597.61       1435.84       300.29 o
  11   8   6        242.18        197.37        58.88 o
 -12   9   6         36.89         35.86         8.70 o
 -11   9   6       1948.59       1602.42       463.33 o
 -10   9   6        615.20        561.96       123.26 o
  -9   9   6       1445.52       1391.83       294.47 o
  -8   9   6        122.65        111.74        18.11 o
  -7   9   6       6809.41       7254.39       897.56 o
  -6   9   6       1031.72        906.51        99.68 o
  -5   9   6       3446.91       3096.66       185.06 o
  -4   9   6        348.68        335.20        20.30 o
  -3   9   6      11725.19      11146.67       515.04 o
  -2   9   6         80.10        105.84         3.31 o
  -1   9   6        852.88        860.67        14.50 o
   0   9   6        412.33        443.16         8.07 o
   1   9   6       2402.04       2394.00        55.68 o
   2   9   6         29.68         39.66         2.04 o
   3   9   6        266.96        252.18        16.91 o
   4   9   6          0.59          1.73         0.99 o
   5   9   6          1.80          2.96         1.45 o
   6   9   6        163.92        183.69        19.45 o
   7   9   6        147.61        141.73        17.75 o
   8   9   6        179.93        191.43        37.72 o
   9   9   6        281.56        285.30        57.86 o
  10   9   6          6.01          9.26         2.18 o
  11   9   6         25.88         26.81         7.02 o
 -11  10   6         35.98         25.22         7.34 o
 -10  10   6        546.29        502.32       128.38 o
  -9  10   6          1.31          1.60         1.56 o
  -8  10   6         69.06         76.99        18.09 o
  -7  10   6        146.13        146.94        24.92 o
  -6  10   6        464.89        475.44        63.56 o
  -5  10   6       1352.02       1289.83        91.67 o
  -4  10   6         10.15         10.73         1.45 o
  -3  10   6       2621.78       2599.09       112.50 o
  -2  10   6         15.00         20.18         1.72 o
  -1  10   6       3406.05       3099.79        70.33 o
   0  10   6        597.86        565.24        14.01 o
   1  10   6       1628.05       1547.14        32.12 o
   2  10   6        617.58        613.64        29.18 o
   3  10   6        115.87        105.63         7.32 o
   4  10   6       1122.49       1030.44        94.24 o
   5  10   6         25.81         26.67         2.89 o
   6  10   6       1412.15       1347.88       177.54 o
   7  10   6        338.75        305.32        52.75 o
   8  10   6       1331.20       1269.33       260.67 o
   9  10   6        155.53        134.57        34.15 o
  10  10   6        980.54        855.76       253.16 o
 -11  11   6        159.74        102.62        51.54 o
 -10  11   6          4.65          4.23         2.57 o
  -9  11   6        154.40        109.48        45.93 o
  -8  11   6        284.66        245.35        99.68 o
  -7  11   6       1557.44       1409.04       382.70 o
  -6  11   6       2476.80       2516.76       412.05 o
  -5  11   6       1876.97       1853.11       185.20 o
  -4  11   6       1902.63       1612.30        55.49 o
  -3  11   6       3742.92       3415.05       142.90 o
  -2  11   6       2561.44       2429.91        98.16 o
  -1  11   6       1515.43       1332.63        21.10 o
   0  11   6         10.24         24.93         3.08 o
   1  11   6       1078.58        947.52        25.57 o
   2  11   6        618.43        552.79        15.67 o
   3  11   6       2190.78       1957.29        75.61 o
   4  11   6        783.95        726.42        52.66 o
   5  11   6       1360.82       1328.86       166.44 o
   6  11   6          0.06          1.56         0.79 o
   7  11   6        555.43        523.93        96.45 o
   8  11   6        232.13        172.62        41.98 o
   9  11   6        423.81        364.45       114.22 o
  10  11   6         16.84          7.76         2.90 o
 -10  12   6         25.92         33.06         5.06 o
  -9  12   6          1.12         -3.26         3.71 o
  -8  12   6          0.91          3.58         4.17 o
  -7  12   6        952.70       1228.58        26.29 o
  -6  12   6        238.97        273.97         8.76 o
  -5  12   6        988.91       1019.52        31.96 o
  -4  12   6        863.45        776.13        46.93 o
  -3  12   6       3778.93       3193.29        54.27 o
  -2  12   6       2378.17       2092.46        55.33 o
  -1  12   6       1704.81       1560.94        38.41 o
   0  12   6       2362.31       2013.46        27.77 o
   1  12   6       1297.94       1174.90        28.68 o
   2  12   6       1628.55       1427.18        20.79 o
   3  12   6          1.41          4.16         0.94 o
   4  12   6       1694.38       1561.11       141.10 o
   5  12   6         11.90         16.78         4.79 o
   6  12   6        283.64        259.58        62.99 o
   7  12   6        392.94        279.73       104.97 o
   8  12   6         22.03         29.14         4.81 o
   9  12   6        232.75        332.89        11.25 o
  -9  13   6        127.34        172.68         7.55 o
  -8  13   6        119.01        152.81         7.06 o
  -7  13   6          5.00          1.69         3.71 o
  -6  13   6        419.96        493.12        16.20 o
  -5  13   6         13.91         13.04         3.97 o
  -4  13   6        532.29        436.69        35.34 o
  -3  13   6          0.13          2.05         0.98 o
  -2  13   6       1430.56       1236.22        19.16 o
  -1  13   6         76.54         77.53         3.59 o
   0  13   6        626.81        580.47         8.83 o
   1  13   6        214.02        209.35         6.82 o
   2  13   6       1342.24       1133.43        38.16 o
   3  13   6        954.02        854.82        49.32 o
   4  13   6         15.18         14.43         1.95 o
   5  13   6        926.52       1080.33        25.04 o
   6  13   6         12.65         12.87         3.71 o
   7  13   6        892.33       1183.06        29.12 o
   8  13   6        271.52        374.70        11.25 o
  -8  14   6        551.76        746.10        19.53 o
  -7  14   6         46.41         57.43         6.22 o
  -6  14   6        505.54        563.16        14.63 o
  -5  14   6          3.53         11.56         3.02 o
  -4  14   6       1594.64       1598.28        33.35 o
  -3  14   6         39.66         35.58         3.03 o
  -2  14   6       1089.22        925.72        27.26 o
  -1  14   6         24.81         29.93         2.18 o
   0  14   6       2759.12       2546.07        36.26 o
   1  14   6         78.12         73.97         3.59 o
   2  14   6        729.49        626.07        35.67 o
   3  14   6         96.73         87.07        12.29 o
   4  14   6        319.02        353.49        15.95 o
   5  14   6         79.29        104.38         5.70 o
   6  14   6          4.40          7.72         4.17 o
   7  14   6         72.38        112.54         6.22 o
  -7  15   6         90.23        129.62         6.22 o
  -6  15   6        248.56        290.18         9.94 o
  -5  15   6         35.19         52.42         4.81 o
  -4  15   6         66.66         80.38         4.55 o
  -3  15   6         30.01         28.11         5.63 o
  -2  15   6          8.54          6.88         1.87 o
  -1  15   6        229.33        240.12         9.57 o
   0  15   6         85.24         96.55         2.90 o
   1  15   6        298.74        276.28         6.64 o
   2  15   6        442.10        403.85        43.34 o
   3  15   6        345.38        263.25        51.57 o
   4  15   6        418.02        497.22        12.10 o
   5  15   6        117.05        120.73         5.86 o
   6  15   6          0.02         -0.80         4.55 o
  -6  16   6       1020.95       1339.63        29.12 o
  -5  16   6         73.00         99.40         5.86 o
  -4  16   6        956.28       1096.61        24.24 o
  -3  16   6        117.76        104.59        10.05 o
  -2  16   6         59.04         39.78         3.98 o
  -1  16   6         24.13         23.23         1.87 o
   0  16   6         24.23         14.90         1.76 o
   1  16   6         32.93         35.33         1.87 o
   2  16   6         42.50         49.70         7.52 o
   3  16   6          0.89          2.39         2.49 o
   4  16   6         22.39         30.77         4.55 o
   5  16   6          0.00         -1.76         3.37 o
  -3  17   6        216.78        261.72        10.67 o
  -2  17   6        218.58        163.58        24.92 o
  -1  17   6        377.59        287.32        14.18 o
   0  17   6        171.45        139.26         4.69 o
   1  17   6        568.79        444.75        54.07 o
   2  17   6        200.99        161.07        46.78 o
 -13   0   7         85.28         97.42         5.70 o
 -11   0   7        478.18        451.65        12.10 o
  -9   0   7         10.15          5.25         2.83 o
  -7   0   7        947.49        921.94        19.27 o
  -5   0   7       3479.20       3704.67        70.00 o
  -3   0   7       2390.01       2712.48        72.72 o
  -1   0   7      27171.67      27883.61       702.54 o
   1   0   7      14392.87      14548.88       409.86 o
   3   0   7      11432.14      11420.07       282.07 o
   5   0   7       1155.72       1257.76        34.91 o
   7   0   7        106.83         97.31         5.90 o
   9   0   7       1887.00       1869.08        39.27 o
  11   0   7        560.24        558.11        13.79 o
  13   0   7        771.23        688.75        18.37 o
 -13   1   7          0.18          0.84         3.70 o
 -12   1   7         22.23         20.49         3.31 o
 -11   1   7        480.42        470.95        19.45 o
 -10   1   7        511.01        447.43        22.19 o
  -9   1   7        531.27        460.00        17.08 o
  -8   1   7       1170.82       1043.33        16.34 o
  -7   1   7        112.53        105.27         3.15 o
  -6   1   7       1152.42       1163.59        17.45 o
  -5   1   7       2174.23       2054.03        28.93 o
  -4   1   7      14090.43      14113.00       172.76 o
  -3   1   7        881.70        873.41        13.88 o
  -2   1   7       9622.42       9766.05       159.64 o
  -1   1   7       5086.20       4854.30        76.15 o
   0   1   7      25713.73      26139.13       307.59 o
   1   1   7        744.26        815.03        15.06 o
   2   1   7       2839.39       2899.18        39.62 o
   3   1   7      12686.28      13102.35       215.97 o
   4   1   7       1804.90       2052.87        28.91 o
   5   1   7          0.81          3.74         1.40 o
   6   1   7       2536.97       2441.17        34.57 o
   7   1   7        129.47        130.62         4.77 o
   8   1   7       1042.05        992.42        26.79 o
   9   1   7        957.41        936.75        34.33 o
  10   1   7       1891.38       1925.43        64.02 o
  11   1   7        286.20        301.49         8.37 o
  12   1   7        614.12        644.70        23.38 o
 -13   2   7        145.32        155.17         9.90 o
 -12   2   7        300.36        214.50        18.27 o
 -11   2   7         60.57         64.24         7.18 o
 -10   2   7       1230.09       1062.92        86.03 o
  -9   2   7        114.62        111.13         8.34 o
  -8   2   7        114.13         97.97         2.99 o
  -7   2   7         73.98         99.15         2.97 o
  -6   2   7       1783.06       1699.02        24.40 o
  -5   2   7        968.18       1079.60        23.73 o
  -4   2   7        173.04        180.99         8.19 o
  -3   2   7       2405.47       2383.87        38.73 o
  -2   2   7        188.35        264.77         5.16 o
  -1   2   7       2179.59       2065.33        31.78 o
   0   2   7         96.73        128.65         2.95 o
   1   2   7       2501.82       2664.48        43.11 o
   2   2   7          2.96          6.65         2.08 o
   3   2   7       1054.64       1033.81        23.06 o
   4   2   7        204.72        294.32         5.90 o
   5   2   7       1137.88       1203.99        18.00 o
   6   2   7       1012.13        991.36        26.63 o
   7   2   7        202.74        191.27         7.36 o
   8   2   7        185.52        183.04        11.11 o
   9   2   7        294.32        265.74        21.35 o
  10   2   7         61.28         63.88         4.44 o
  11   2   7        198.09        203.02        14.85 o
  12   2   7        202.60        217.00        12.45 o
 -13   3   7        171.92        134.03        11.95 o
 -12   3   7        601.62        571.53        65.22 o
 -11   3   7          2.81          5.54         2.07 o
 -10   3   7        301.73        287.21        37.38 o
  -9   3   7       3197.86       2773.00       273.65 o
  -8   3   7        638.84        635.80        38.27 o
  -7   3   7       2274.19       2116.07        63.17 o
  -6   3   7       1221.43       1133.36        27.22 o
  -5   3   7       1969.12       1825.01        31.43 o
  -4   3   7       2155.91       2281.76        34.86 o
  -3   3   7       4226.76       4264.97        57.95 o
  -2   3   7        546.22        501.25        11.62 o
  -1   3   7       1795.05       1649.28        24.55 o
   0   3   7          1.78         10.84         1.19 o
   1   3   7        285.34        207.41         4.94 o
   2   3   7        624.36        701.01        13.85 o
   3   3   7       7174.02       7351.37       102.24 o
   4   3   7       1818.69       1768.29        31.53 o
   5   3   7        949.64        993.25        22.13 o
   6   3   7       1722.24       1583.38        40.89 o
   7   3   7         10.61         10.24         1.74 o
   8   3   7        351.43        318.93        22.19 o
   9   3   7       2218.22       2117.37       244.97 o
  10   3   7        525.79        527.96        57.01 o
  11   3   7        280.20        275.74        27.15 o
  12   3   7          0.99          3.45         3.40 o
 -13   4   7        273.09        234.03        31.07 o
 -12   4   7        163.50        126.93        17.24 o
 -11   4   7         56.85         43.46         8.03 o
 -10   4   7       1359.73       1101.29       203.68 o
  -9   4   7          9.29         16.70         2.23 o
  -8   4   7       1349.55       1213.57        87.57 o
  -7   4   7        316.72        317.46        16.61 o
  -6   4   7       5614.45       5512.64       204.35 o
  -5   4   7        381.74        363.12        13.65 o
  -4   4   7       2516.55       2481.78        51.54 o
  -3   4   7         60.65         74.45         3.75 o
  -2   4   7        621.01        631.17        11.46 o
  -1   4   7       4381.27       4671.29        78.87 o
   0   4   7         15.49         32.64         1.54 o
   1   4   7        163.10        190.15         7.87 o
   2   4   7       1341.66       1244.40        20.87 o
   3   4   7       3376.72       3592.89        77.00 o
   4   4   7       3061.51       3057.79        51.49 o
   5   4   7         47.34         49.62         2.81 o
   6   4   7       1363.86       1335.45        46.10 o
   7   4   7          5.09          7.04         2.00 o
   8   4   7        350.24        341.98        38.41 o
   9   4   7        455.98        384.98        63.17 o
  10   4   7        133.13        155.65        19.12 o
  11   4   7         31.95         28.29         3.49 o
  12   4   7         30.10         34.77         3.44 o
 -13   5   7        375.77        347.83        56.68 o
 -12   5   7        213.50        214.51        38.41 o
 -11   5   7       1324.41       1163.97       195.63 o
 -10   5   7          5.77          4.20         2.92 o
  -9   5   7       1367.43       1163.61       196.48 o
  -8   5   7        312.26        296.72        34.30 o
  -7   5   7       3856.74       3446.98       264.78 o
  -6   5   7        595.94        594.24        30.73 o
  -5   5   7        605.94        608.04        21.86 o
  -4   5   7       3604.09       3547.86        81.79 o
  -3   5   7        483.17        551.93        13.99 o
  -2   5   7       1040.45       1111.16        17.29 o
  -1   5   7       1161.11       1094.58        17.29 o
   0   5   7      14784.84      15183.08       208.10 o
   1   5   7       6105.33       6024.79       109.80 o
   2   5   7        497.95        564.79        15.22 o
   3   5   7       6101.14       6046.73       127.32 o
   4   5   7       1240.96       1236.38        35.33 o
   5   5   7       2417.24       2388.44       115.40 o
   6   5   7       3775.36       3638.12       234.56 o
   7   5   7       2830.59       2615.51       258.13 o
   8   5   7         40.51         38.72         6.31 o
   9   5   7        400.98        345.49        74.59 o
  10   5   7       1476.71       1380.02       213.90 o
  11   5   7          7.42         10.24         3.08 o
  12   5   7         60.06         58.99         8.03 o
 -13   6   7         29.52         38.54         6.15 o
 -12   6   7         40.66         50.49         9.06 o
 -11   6   7        258.22        285.99        50.72 o
 -10   6   7          8.66         17.98         5.01 o
  -9   6   7        132.79        114.69        16.04 o
  -8   6   7       1950.84       1630.28       240.20 o
  -7   6   7          9.00          7.74         2.05 o
  -6   6   7        368.53        345.04         7.60 o
  -5   6   7         72.95         86.88         5.96 o
  -4   6   7       5393.08       5237.66       141.34 o
  -3   6   7        819.97        888.77        21.15 o
  -2   6   7       1448.82       1346.07        23.73 o
  -1   6   7       3872.25       4202.79        57.20 o
   0   6   7         40.66         35.15         1.40 o
   1   6   7        703.54        743.02        18.32 o
   2   6   7         28.33         43.85         1.91 o
   3   6   7       3365.45       3429.34       121.72 o
   4   6   7       6327.88       6105.34       293.30 o
   5   6   7       1042.08        986.30        61.98 o
   6   6   7       3663.17       3660.91       322.14 o
   7   6   7        272.37        239.27        37.74 o
   8   6   7        542.85        514.12        86.56 o
   9   6   7        282.46        249.63        47.98 o
  10   6   7       1112.99       1008.35       174.31 o
  11   6   7        342.06        297.88        43.69 o
  12   6   7          8.62         12.89         3.37 o
 -12   7   7         43.05         43.85        12.29 o
 -11   7   7        287.50        264.10        65.73 o
 -10   7   7        296.34        316.55        65.02 o
  -9   7   7         96.63         82.69        11.95 o
  -8   7   7        754.70        805.98        98.85 o
  -7   7   7        202.53        225.01        34.13 o
  -6   7   7         60.16         56.90         3.92 o
  -5   7   7        154.30        169.59        10.77 o
  -4   7   7         12.59         15.18         1.40 o
  -3   7   7        372.85        391.34        14.18 o
  -2   7   7        657.45        669.54        11.20 o
  -1   7   7         13.06         36.43         2.57 o
   0   7   7       1197.82       1173.96        19.63 o
   1   7   7       1443.59       1387.69        28.68 o
   2   7   7       2466.57       2495.88        84.83 o
   3   7   7       8042.00       8019.89       255.57 o
   4   7   7       2701.61       2628.01       143.06 o
   5   7   7        446.41        412.43        37.90 o
   6   7   7        619.33        601.67        65.04 o
   7   7   7       4176.64       3911.51       546.31 o
   8   7   7        412.81        430.64        63.17 o
   9   7   7         20.19         27.19         6.82 o
  10   7   7         13.15         19.15         3.41 o
  11   7   7          2.24          1.38         2.63 o
 -12   8   7         51.25         52.09        14.34 o
 -11   8   7        315.55        319.98        79.54 o
 -10   8   7        317.42        280.40        62.83 o
  -9   8   7         53.10         44.28         7.67 o
  -8   8   7          1.05          3.28         1.70 o
  -7   8   7        984.04        902.41       106.53 o
  -6   8   7        284.38        257.55        37.89 o
  -5   8   7       1382.59       1264.27        92.88 o
  -4   8   7          0.67          9.47         1.40 o
  -3   8   7       1676.98       1583.52        45.57 o
  -2   8   7        686.02        684.33        11.22 o
  -1   8   7       2435.11       2528.66        36.30 o
   0   8   7         10.51         21.07         1.28 o
   1   8   7        164.00        191.55         4.00 o
   2   8   7        512.78        494.67        13.83 o
   3   8   7         31.61         32.91         2.23 o
   4   8   7         13.80         12.17         2.39 o
   5   8   7         56.85         56.56         5.47 o
   6   8   7         75.98         86.12        11.26 o
   7   8   7          5.79          7.33         1.89 o
   8   8   7         54.93         60.25         7.18 o
   9   8   7         13.49         16.48         2.40 o
  10   8   7        761.45        816.74       179.67 o
  11   8   7        342.24        295.24        67.78 o
 -12   9   7        574.35        437.78       162.69 o
 -11   9   7         94.12         88.05        21.68 o
 -10   9   7         62.13         72.69        15.35 o
  -9   9   7        505.43        420.17        92.68 o
  -8   9   7        309.08        316.62        56.50 o
  -7   9   7        160.68        124.31        19.81 o
  -6   9   7        330.08        323.08        48.15 o
  -5   9   7        704.85        664.27        60.60 o
  -4   9   7         11.18         22.04         1.62 o
  -3   9   7        427.46        332.30        20.66 o
  -2   9   7        438.03        473.73        11.27 o
  -1   9   7        131.40        147.77         3.49 o
   0   9   7         66.82         69.91         2.25 o
   1   9   7        775.88        684.30        10.35 o
   2   9   7       1552.50       1431.40        65.40 o
   3   9   7        142.50        137.84         5.31 o
   4   9   7         73.09         67.90         7.50 o
   5   9   7        741.70        689.15        68.30 o
   6   9   7        667.35        599.30        88.10 o
   7   9   7          3.64          5.99         1.74 o
   8   9   7          8.32         12.41         2.57 o
   9   9   7         36.41         30.14         3.92 o
  10   9   7        265.01        249.46        59.75 o
  11   9   7         13.67         17.90         6.15 o
 -11  10   7        141.17         95.11        37.03 o
 -10  10   7         10.14         11.50         3.57 o
  -9  10   7        196.40        180.53        43.02 o
  -8  10   7        759.74        642.71       134.70 o
  -7  10   7        181.82        172.08        26.63 o
  -6  10   7        864.45        830.31       115.97 o
  -5  10   7          7.77          8.39         1.40 o
  -4  10   7       2070.08       1863.28        97.16 o
  -3  10   7       1153.78       1061.76        54.80 o
  -2  10   7       2713.94       2394.46        86.19 o
  -1  10   7        731.91        673.23        15.03 o
   0  10   7         91.75        104.89         2.95 o
   1  10   7        378.55        364.95        12.27 o
   2  10   7          4.35          8.94         1.40 o
   3  10   7         40.79         32.84         1.70 o
   4  10   7        625.08        558.59        44.90 o
   5  10   7         13.56         17.99         1.90 o
   6  10   7       1562.06       1564.08       210.33 o
   7  10   7         38.90         38.40         6.15 o
   8  10   7        665.04        703.80       128.90 o
   9  10   7         10.00         16.66         4.45 o
  10  10   7        229.54        199.29        62.14 o
 -10  11   7          6.19         12.17         7.00 o
  -9  11   7          9.82          7.24         1.78 o
  -8  11   7         67.08         46.51        14.40 o
  -7  11   7        278.57        270.80        52.18 o
  -6  11   7        309.72        290.83        57.68 o
  -5  11   7        873.04        828.03        84.71 o
  -4  11   7        458.43        430.07        24.76 o
  -3  11   7        713.89        684.58        11.35 o
  -2  11   7        303.35        274.88         6.49 o
  -1  11   7         35.98         40.31         1.76 o
   0  11   7          5.33          7.97         1.40 o
   1  11   7         47.64         39.78         2.21 o
   2  11   7        288.05        239.81         4.80 o
   3  11   7       4281.11       3756.77       171.05 o
   4  11   7         89.61         78.30         6.33 o
   5  11   7       1059.47       1002.41       124.28 o
   6  11   7         68.05         64.44        13.99 o
   7  11   7       1950.26       1642.13       363.30 o
   8  11   7        102.29         91.33        19.29 o
   9  11   7         78.10         63.83        17.42 o
 -10  12   7         26.62         38.01         5.06 o
  -9  12   7         15.79         23.57         4.55 o
  -8  12   7        709.59        947.50        26.08 o
  -7  12   7        254.89        202.00        85.92 o
  -6  12   7        161.19        131.42        36.02 o
  -5  12   7       1188.65       1030.67       129.06 o
  -4  12   7        184.40        190.73        11.09 o
  -3  12   7        405.52        359.44         6.91 o
  -2  12   7         55.32         37.11         2.52 o
  -1  12   7          6.46         10.51         1.55 o
   0  12   7          2.58          6.18         1.28 o
   1  12   7        205.48        193.85         5.29 o
   2  12   7        322.54        283.40        13.65 o
   3  12   7        117.73        101.46         3.83 o
   4  12   7        229.06        213.39        21.34 o
   5  12   7        189.41        167.90        28.86 o
   6  12   7       2007.77       1804.91       319.43 o
   7  12   7          4.46          4.99         2.05 o
   8  12   7        601.71        493.67       185.28 o
   9  12   7         10.87          9.92         4.62 o
  -9  13   7          7.01         13.63         5.06 o
  -8  13   7         25.52         51.33         4.55 o
  -7  13   7        228.65        321.47        11.07 o
  -6  13   7         62.52         65.05         4.55 o
  -5  13   7        588.12        494.81       110.83 o
  -4  13   7         60.71         59.87         6.52 o
  -3  13   7        489.39        423.82         8.65 o
  -2  13   7         34.16         22.36         1.62 o
  -1  13   7         19.19         20.45         1.45 o
   0  13   7          2.46          8.74         1.40 o
   1  13   7         19.02         18.10         1.62 o
   2  13   7         16.90         20.86         2.00 o
   3  13   7        549.49        423.41        21.84 o
   4  13   7         49.24         33.42         5.64 o
   5  13   7        100.57         74.05        19.63 o
   6  13   7        134.38        134.07        41.99 o
   7  13   7        635.09        811.51        20.72 o
   8  13   7          9.20         17.48         4.55 o
  -8  14   7        340.57        540.78        15.30 o
  -7  14   7         26.85         22.18        11.18 o
  -6  14   7         79.87        103.26         5.42 o
  -5  14   7         27.34         31.94         4.14 o
  -4  14   7        157.89        134.43        20.47 o
  -3  14   7        346.10        289.85        24.94 o
  -2  14   7        398.36        368.74        16.37 o
  -1  14   7         63.24         59.76         3.41 o
   0  14   7        206.52        207.16         4.40 o
   1  14   7        339.35        320.36        10.28 o
   2  14   7        758.74        683.02        34.82 o
   3  14   7          7.89          9.10         1.87 o
   4  14   7         51.32         39.81        10.06 o
   5  14   7          2.25          2.95         3.37 o
   6  14   7        144.13        165.72         7.55 o
   7  14   7         11.05         20.72         5.06 o
  -7  15   7         34.63         39.06         4.55 o
  -6  15   7         89.91        119.45         5.90 o
  -5  15   7         48.22         68.25         5.06 o
  -4  15   7          6.13          4.47         2.56 o
  -3  15   7         10.31          5.92         1.45 o
  -2  15   7        437.60        384.94        20.30 o
  -1  15   7          0.03          1.15         1.32 o
   0  15   7        146.58        122.94         3.22 o
   1  15   7          7.86         11.24         1.87 o
   2  15   7        392.33        343.77        29.87 o
   3  15   7         65.98         53.82         8.86 o
   4  15   7          6.28          7.10         3.58 o
   5  15   7          0.13         -1.13         4.17 o
   6  15   7         55.88         67.40         5.06 o
  -5  16   7        124.36        189.26         7.92 o
  -4  16   7          7.24          5.61         2.83 o
  -3  16   7         13.37          4.74         1.82 o
  -2  16   7          6.88          9.83         2.17 o
  -1  16   7        151.40        127.82         5.79 o
   0  16   7          6.98          6.29         2.00 o
   1  16   7        328.96        294.58        18.09 o
   2  16   7          6.64          6.61         1.78 o
   3  16   7        364.21        221.25        83.15 o
   4  16   7         82.95         71.64         5.06 o
  -2  17   7        100.38         93.89        12.31 o
  -1  17   7          0.05          1.41         1.87 o
   0  17   7        381.53        299.30         6.31 o
   1  17   7         18.98         18.35         2.58 o
 -12   0   8         62.94         34.05         8.29 o
 -10   0   8        552.85        616.04        15.48 o
  -8   0   8        751.06        626.08        25.43 o
  -6   0   8       5147.62       5061.29        94.02 o
  -4   0   8      12546.48      13407.64       232.74 o
  -2   0   8        758.86        666.08        21.85 o
   0   0   8       2004.32       1845.42       111.21 o
   2   0   8        339.11        466.59        11.25 o
   4   0   8       2245.69       2168.59        43.91 o
   6   0   8       3237.89       3535.84       115.92 o
   8   0   8       7011.00       6989.22       122.53 o
  10   0   8       3968.01       4131.89        90.51 o
  12   0   8       1747.68       1770.13        53.25 o
 -13   1   8        701.83        564.90        24.07 o
 -12   1   8        228.32        193.68        11.09 o
 -11   1   8       1547.89       1469.47        50.72 o
 -10   1   8       1428.56       1318.76        40.48 o
  -9   1   8       5442.39       5193.94       182.18 o
  -8   1   8         10.39          8.12         1.87 o
  -7   1   8       3201.89       3055.30        40.45 o
  -6   1   8          0.05          4.45         1.62 o
  -5   1   8      20759.99      20917.58       388.41 o
  -4   1   8       4631.42       4661.62        61.37 o
  -3   1   8       7713.02       7899.13       101.03 o
  -2   1   8        203.30        262.18         6.27 o
  -1   1   8      13603.11      13406.78       205.02 o
   0   1   8       2961.29       2961.80        46.10 o
   1   1   8        871.96        772.29        15.05 o
   2   1   8        657.85        618.94        10.35 o
   3   1   8       1462.20       1350.64        26.79 o
   4   1   8          1.65          7.89         1.28 o
   5   1   8       1573.56       1584.28        24.56 o
   6   1   8       2149.10       1992.29        27.20 o
   7   1   8        191.26        149.17         4.60 o
   8   1   8        106.84         86.39         3.22 o
   9   1   8       1728.36       1915.16        55.14 o
  10   1   8        216.49        256.19        11.09 o
  11   1   8        270.60        293.50         8.68 o
  12   1   8        381.19        378.23        15.70 o
 -13   2   8        896.27        828.63        51.90 o
 -12   2   8        123.96        103.83         5.29 o
 -11   2   8       1423.63       1354.70        94.08 o
 -10   2   8        161.51        177.44        15.37 o
  -9   2   8       2974.09       2856.53       178.57 o
  -8   2   8         72.07         70.23         3.06 o
  -7   2   8       1475.43       1408.47        28.33 o
  -6   2   8         15.74         24.08         1.76 o
  -5   2   8         35.45         57.00         3.01 o
  -4   2   8       1607.90       1741.22        29.65 o
  -3   2   8       4456.60       4718.42        72.46 o
  -2   2   8        971.02        894.82        14.33 o
  -1   2   8      18416.58      19294.79       246.00 o
   0   2   8       1701.33       1586.22        25.79 o
   1   2   8       8628.31       8863.84       130.65 o
   2   2   8       5004.33       4784.71       103.74 o
   3   2   8       5882.93       6017.05       104.65 o
   4   2   8       6639.27       6538.82        81.81 o
   5   2   8         31.00         28.26         2.57 o
   6   2   8       6383.72       6320.89        82.08 o
   7   2   8         85.78         61.20         3.75 o
   8   2   8       4665.22       4726.81       285.28 o
   9   2   8        127.53        122.43         6.00 o
  10   2   8       1599.35       1612.81       115.23 o
  11   2   8        186.45        196.12         9.90 o
  12   2   8        586.19        603.95        31.23 o
 -13   3   8        185.84        184.82        13.99 o
 -12   3   8        234.98        203.91        19.63 o
 -11   3   8       1452.18       1245.41       150.93 o
 -10   3   8       3421.61       3039.85       347.57 o
  -9   3   8       1729.45       1519.73       177.72 o
  -8   3   8          1.30          2.74         1.87 o
  -7   3   8       3925.00       3679.04       146.65 o
  -6   3   8        754.08        729.80        17.75 o
  -5   3   8       2727.34       2833.08        86.56 o
  -4   3   8       4487.89       4595.95        90.64 o
  -3   3   8       8589.19       8560.78       120.69 o
  -2   3   8       1237.93       1370.39        21.09 o
  -1   3   8         86.88         71.18         2.43 o
   0   3   8       4239.01       4522.30        64.21 o
   1   3   8        864.90        891.77        14.12 o
   2   3   8       1118.52       1134.53        17.86 o
   3   3   8       1265.24       1248.63        23.37 o
   4   3   8        175.41        220.41         5.61 o
   5   3   8        582.06        600.52        17.08 o
   6   3   8        844.96        786.48        30.74 o
   7   3   8       1771.76       1727.00       109.25 o
   8   3   8         28.30         25.36         3.75 o
   9   3   8       2045.77       1913.57       182.67 o
  10   3   8        273.79        278.12        27.99 o
  11   3   8        254.44        238.49        24.76 o
  12   3   8        308.87        341.02        32.45 o
 -13   4   8        198.92        155.51        21.53 o
 -12   4   8        409.30        426.45        58.22 o
 -11   4   8       1208.91       1095.17       149.37 o
 -10   4   8        542.94        439.92        81.44 o
  -9   4   8        666.49        663.19        89.95 o
  -8   4   8         37.67         55.08         3.77 o
  -7   4   8        452.68        377.33        19.29 o
  -6   4   8       2584.02       2297.28        80.43 o
  -5   4   8          0.57          2.62         1.28 o
  -4   4   8        251.42        229.52         9.57 o
  -3   4   8        123.05        174.62         4.27 o
  -2   4   8         25.65         23.98         1.40 o
  -1   4   8       5240.17       5503.30        87.11 o
   0   4   8       1311.04       1326.07        23.61 o
   1   4   8        806.05       1024.43        16.22 o
   2   4   8      22373.50      23106.46       422.16 o
   3   4   8       3060.53       3213.74        74.96 o
   4   4   8       3921.57       4007.15       117.28 o
   5   4   8        678.12        625.08        21.67 o
   6   4   8       2516.87       2459.81       134.36 o
   7   4   8        580.23        561.95        51.05 o
   8   4   8        421.57        406.21        63.68 o
   9   4   8          3.08          7.76         2.07 o
  10   4   8         58.73         58.34         8.01 o
  11   4   8        143.61        153.27        17.24 o
  12   4   8         33.18         48.73         8.54 o
 -13   5   8          4.70          7.22         2.81 o
 -12   5   8        238.65        233.05        35.00 o
 -11   5   8        479.78        413.55        62.48 o
 -10   5   8        183.02        151.53        31.05 o
  -9   5   8          0.27          4.06         2.00 o
  -8   5   8        468.58        403.50        49.85 o
  -7   5   8        981.44        970.55        93.05 o
  -6   5   8         80.26         87.95         2.71 o
  -5   5   8        584.83        555.46        18.13 o
  -4   5   8          2.26         14.63         1.55 o
  -3   5   8       3196.15       3208.28        74.27 o
  -2   5   8         93.80         88.54         3.06 o
  -1   5   8         40.87         44.91         2.74 o
   0   5   8        677.76        648.62        10.95 o
   1   5   8      10732.81      10808.04       168.98 o
   2   5   8       9790.46       9845.69       271.91 o
   3   5   8       5619.09       5894.81       171.55 o
   4   5   8       4849.23       4842.60       162.02 o
   5   5   8       4645.31       4486.49       190.19 o
   6   5   8       3188.27       2897.79       247.36 o
   7   5   8       3709.86       3410.08       413.31 o
   8   5   8        169.52        139.23        23.38 o
   9   5   8       6198.90       5737.24       919.49 o
  10   5   8         57.68         59.82        10.59 o
  11   5   8        760.54        803.74       103.45 o
  12   5   8        470.90        438.00        53.09 o
 -12   6   8        987.93        959.42       195.81 o
 -11   6   8         37.52         35.66         6.65 o
 -10   6   8       2652.89       2166.71       436.17 o
  -9   6   8        201.31        182.40        36.71 o
  -8   6   8       4806.47       4537.07       635.77 o
  -7   6   8       2121.35       2004.67       222.46 o
  -6   6   8       2704.04       2595.83       173.97 o
  -5   6   8        143.50        139.87         6.67 o
  -4   6   8       5590.79       5581.45       178.90 o
  -3   6   8        730.93        758.66        25.94 o
  -2   6   8       1857.19       1919.01        27.90 o
  -1   6   8          5.51          5.62         1.19 o
   0   6   8        888.93        954.97        14.75 o
   1   6   8         22.83         32.10         1.87 o
   2   6   8       2677.87       2802.03        86.22 o
   3   6   8         13.86         12.62         2.72 o
   4   6   8       1042.13        936.48        43.70 o
   5   6   8        223.17        249.04        15.72 o
   6   6   8        103.17         99.66         5.98 o
   7   6   8        201.03        213.62        31.92 o
   8   6   8        145.18        130.55        27.30 o
   9   6   8         25.09         22.54         3.75 o
  10   6   8         19.92         26.61         4.97 o
  11   6   8          9.81          6.68         4.10 o
 -12   7   8        224.61        217.61        51.39 o
 -11   7   8        402.96        348.13        76.50 o
 -10   7   8        528.80        481.05        94.93 o
  -9   7   8         82.87         82.20        12.98 o
  -8   7   8        329.27        295.20        52.41 o
  -7   7   8         14.22         12.14         1.98 o
  -6   7   8        800.63        790.60        83.48 o
  -5   7   8         12.27         18.97         1.62 o
  -4   7   8         71.43         78.53         3.11 o
  -3   7   8        155.44        155.56         7.36 o
  -2   7   8        837.44        806.18        15.16 o
  -1   7   8       2150.60       2152.55        30.57 o
   0   7   8        219.38        212.61         4.51 o
   1   7   8       5333.39       5527.76        80.41 o
   2   7   8       2535.04       2498.61        74.77 o
   3   7   8       6197.58       6219.25       305.06 o
   4   7   8        596.88        539.10        34.48 o
   5   7   8       2472.00       2411.57       226.21 o
   6   7   8       1063.28       1004.69       129.74 o
   7   7   8       2566.07       2494.98       334.61 o
   8   7   8         11.25         14.30         2.26 o
   9   7   8       1181.11       1086.61       217.83 o
  10   7   8          4.93          7.11         2.51 o
  11   7   8        266.34        252.01        46.97 o
 -12   8   8        375.35        292.91        77.51 o
 -11   8   8          7.04          5.87         3.08 o
 -10   8   8       1800.70       1734.65       402.66 o
  -9   8   8        126.73        119.73        22.53 o
  -8   8   8       5620.20       5100.86       807.49 o
  -7   8   8       1094.27       1073.68       153.64 o
  -6   8   8      13896.83      13228.45      1744.52 o
  -5   8   8        468.60        443.78        33.63 o
  -4   8   8      17241.34      16423.08       748.43 o
  -3   8   8        610.98        563.04        19.98 o
  -2   8   8       6177.27       6146.84       117.10 o
  -1   8   8         98.22         87.94         2.71 o
   0   8   8       3017.20       3041.26        61.29 o
   1   8   8        370.95        329.45         6.14 o
   2   8   8          0.24          3.03         1.28 o
   3   8   8          8.72          9.85         1.76 o
   4   8   8        977.11        892.71        55.83 o
   5   8   8        104.66        107.73        13.83 o
   6   8   8        142.39        139.55        15.70 o
   7   8   8        252.89        242.11        31.92 o
   8   8   8          8.99         10.67         2.39 o
   9   8   8        134.99        142.06        26.14 o
  10   8   8         25.45         17.81         3.92 o
  11   8   8         49.71         61.60        12.29 o
 -11   9   8        187.46        175.89        49.85 o
 -10   9   8        163.89        151.86        33.30 o
  -9   9   8        353.28        361.75        72.74 o
  -8   9   8          3.44          7.65         2.25 o
  -7   9   8         12.08         16.28         3.24 o
  -6   9   8         24.17         24.74         3.75 o
  -5   9   8       1145.27       1067.33        84.16 o
  -4   9   8          2.94          5.59         1.62 o
  -3   9   8        742.17        649.44        30.89 o
  -2   9   8        400.26        397.87         8.86 o
  -1   9   8        780.76        758.08        12.87 o
   0   9   8        456.12        462.74         9.30 o
   1   9   8         82.41         82.84         3.24 o
   2   9   8        359.57        351.98        18.45 o
   3   9   8       1245.61       1100.81        55.98 o
   4   9   8       3130.55       2754.24       275.19 o
   5   9   8        240.41        248.65        32.94 o
   6   9   8        319.73        298.36        40.12 o
   7   9   8        984.85        916.57       151.76 o
   8   9   8        251.68        264.71        46.79 o
   9   9   8        291.80        240.58        55.16 o
  10   9   8         29.76         25.90         2.75 o
 -11  10   8          3.13          2.15         2.47 o
 -10  10   8        292.30        210.06        58.02 o
  -9  10   8          7.84         14.36         5.13 o
  -8  10   8        867.05        806.63       151.61 o
  -7  10   8        388.07        373.14        67.27 o
  -6  10   8       3234.00       3041.58       400.50 o
  -5  10   8         15.67         25.39         3.41 o
  -4  10   8       3818.67       3529.71       235.42 o
  -3  10   8        317.45        314.06        14.34 o
  -2  10   8       1525.15       1453.00        42.85 o
  -1  10   8          5.81          5.40         1.65 o
   0  10   8       3712.45       3291.16        45.90 o
   1  10   8         28.87         29.93         1.82 o
   2  10   8        694.59        615.06        20.32 o
   3  10   8         44.41         43.54         2.25 o
   4  10   8       1399.45       1349.60       121.89 o
   5  10   8         18.88         23.44         2.88 o
   6  10   8        245.40        261.60        40.97 o
   7  10   8         74.07         64.61        13.99 o
   8  10   8        666.99        649.57       125.98 o
   9  10   8         46.36         42.79        10.22 o
  10  10   8        207.73        171.69        47.46 o
 -10  11   8          1.27         -0.33         1.56 o
  -9  11   8         53.07         43.75        12.47 o
  -8  11   8         55.63         43.33        10.75 o
  -7  11   8          7.05          4.14         1.95 o
  -6  11   8        653.00        627.71       103.45 o
  -5  11   8        615.81        637.19        57.19 o
  -4  11   8        191.90        198.29        11.95 o
  -3  11   8         26.58         26.37         1.62 o
  -2  11   8       2233.26       1898.72        26.57 o
  -1  11   8        204.53        181.14         4.65 o
   0  11   8       1267.51       1083.76        18.82 o
   1  11   8          1.00          1.16         1.40 o
   2  11   8       2409.61       2055.61        50.01 o
   3  11   8        543.49        480.20        36.02 o
   4  11   8       1117.84       1051.05        95.77 o
   5  11   8        363.71        342.21        44.39 o
   6  11   8        673.87        663.68       119.17 o
   7  11   8       1277.99       1351.30       257.60 o
   8  11   8          3.85          3.75         2.18 o
   9  11   8        719.66        557.95       197.69 o
  -9  12   8         13.92         14.56         7.50 o
  -8  12   8         10.05          6.80         1.56 o
  -7  12   8          7.88         11.78         3.43 o
  -6  12   8          0.40          0.77         1.87 o
  -5  12   8        629.50        643.40        67.46 o
  -4  12   8          6.40          7.99         1.70 o
  -3  12   8       1023.41        937.11        15.23 o
  -2  12   8        166.68        118.17         3.31 o
  -1  12   8       1459.85       1196.83        21.03 o
   0  12   8        313.21        246.30         9.45 o
   1  12   8       2052.69       1735.51        64.95 o
   2  12   8       1164.31        968.62        14.97 o
   3  12   8        521.44        449.60        27.15 o
   4  12   8       1595.64       1480.89       144.94 o
   5  12   8        313.24        281.93        51.21 o
   6  12   8        695.70        613.68       132.13 o
   7  12   8         15.86         17.23         5.11 o
   8  12   8        799.78        645.88       211.51 o
  -9  13   8         68.66         69.63         6.22 o
  -8  13   8         84.78        137.01         7.06 o
  -7  13   8        328.19        160.65       111.29 o
  -6  13   8        368.29        300.37        77.51 o
  -5  13   8        169.48        146.28        22.71 o
  -4  13   8         42.99         42.14         2.39 o
  -3  13   8       1615.05       1302.33        46.75 o
  -2  13   8       1306.20       1116.08        42.53 o
  -1  13   8        442.80        381.29         7.29 o
   0  13   8        282.61        270.87         4.94 o
   1  13   8       1461.62       1236.96        43.14 o
   2  13   8        367.83        344.34        15.19 o
   3  13   8        719.44        638.94        49.50 o
   4  13   8         26.44         22.37         4.28 o
   5  13   8        534.32        440.11        91.87 o
   6  13   8          2.78          3.85         1.54 o
   7  13   8        478.28        351.04       149.73 o
  -7  14   8        284.68        410.79        14.76 o
  -6  14   8          1.00          1.94         3.71 o
  -5  14   8         10.13          1.86         0.87 o
  -4  14   8         12.54         11.78         1.55 o
  -3  14   8         83.77         77.76         6.65 o
  -2  14   8          7.17          3.00         1.45 o
  -1  14   8        311.24        285.90         6.56 o
   0  14   8         51.54         41.57         2.39 o
   1  14   8        991.76        873.45        13.81 o
   2  14   8        572.21        493.71        41.47 o
   3  14   8        245.23        213.03        33.46 o
   4  14   8        124.84         82.96        11.78 o
   5  14   8        274.80        211.66        75.44 o
   6  14   8        317.73        157.24       111.24 o
  -6  15   8         22.57         53.93         4.55 o
  -5  15   8        827.45       1008.96        28.38 o
  -4  15   8          0.07          0.31         1.45 o
  -3  15   8       1529.35       1315.62       138.64 o
  -2  15   8          0.55          0.62         1.47 o
  -1  15   8        425.82        350.26        10.59 o
   0  15   8        101.26         92.30         2.77 o
   1  15   8       1269.43       1147.45        41.09 o
   2  15   8        128.70         99.97        10.06 o
   3  15   8         57.94         45.97         6.47 o
   4  15   8          3.51          5.34         2.39 o
   5  15   8         73.94        100.15         7.10 o
  -4  16   8        148.39        145.79        52.61 o
  -3  16   8        198.80        188.84        32.42 o
  -2  16   8         89.00         87.63         5.78 o
  -1  16   8         95.80         78.66         3.29 o
   0  16   8        159.04        136.42         3.58 o
   1  16   8         84.62         79.52         7.69 o
   2  16   8        138.29        107.85        16.73 o
   3  16   8         22.63         15.04         3.59 o
 -13   0   9       1185.63       1044.24        22.99 o
 -11   0   9       3479.54       3215.50        61.83 o
  -9   0   9        322.07        319.95         8.35 o
  -7   0   9         18.00         13.11         2.49 o
  -5   0   9       3451.99       3545.89        66.85 o
  -3   0   9      14483.89      14176.35       385.62 o
  -1   0   9      21289.35      20798.99       443.51 o
   1   0   9      12374.12      12161.33       382.04 o
   3   0   9       4446.43       4483.29        94.63 o
   5   0   9        113.83         96.16         4.81 o
   7   0   9         96.98        131.24         5.42 o
   9   0   9        597.02        562.00        16.20 o
  11   0   9        225.18        245.74         9.61 o
 -13   1   9        124.80        102.17         4.09 o
 -12   1   9         15.12         22.87         3.39 o
 -11   1   9          4.61          1.76         2.39 o
 -10   1   9       1571.40       1591.46        62.67 o
  -9   1   9        106.12         90.20         4.36 o
  -8   1   9        166.17        137.70         3.85 o
  -7   1   9        506.34        486.48        14.01 o
  -6   1   9         42.86         35.37         2.00 o
  -5   1   9          4.85          6.22         1.47 o
  -4   1   9       5257.80       5334.91        77.00 o
  -3   1   9        294.58        305.14         6.04 o
  -2   1   9       2385.89       2512.53        41.36 o
  -1   1   9       5033.95       5011.49        87.73 o
   0   1   9       7767.99       8162.64       111.99 o
   1   1   9        789.45        851.77        15.29 o
   2   1   9        544.20        562.66         9.15 o
   3   1   9        391.90        423.47         7.36 o
   4   1   9       2664.34       2742.03        53.37 o
   5   1   9        838.41        819.97        12.71 o
   6   1   9          2.34          4.74         1.87 o
   7   1   9         87.37         90.97         3.15 o
   8   1   9        671.17        707.02        25.61 o
   9   1   9        543.82        552.68        12.29 o
  10   1   9         28.97         33.20         2.95 o
  11   1   9        130.79        169.57         5.21 o
  12   1   9          4.13          4.42         3.08 o
 -13   2   9        477.55        431.23        23.38 o
 -12   2   9        331.04        347.98        22.71 o
 -11   2   9        529.65        488.75        41.31 o
 -10   2   9        283.77        289.35        18.96 o
  -9   2   9         81.33         87.43         7.50 o
  -8   2   9        460.89        470.73        35.18 o
  -7   2   9          4.70          5.34         1.76 o
  -6   2   9        528.87        563.24         9.69 o
  -5   2   9        129.45        125.88        10.96 o
  -4   2   9       1476.98       1515.88        23.72 o
  -3   2   9        672.93        746.22        14.65 o
  -2   2   9       2014.98       2109.13        30.58 o
  -1   2   9       1045.75       1110.82        18.09 o
   0   2   9       6922.20       7080.80       107.20 o
   1   2   9       2302.85       2314.22        32.21 o
   2   2   9       4561.28       4560.98        74.16 o
   3   2   9       2192.94       2222.82        32.11 o
   4   2   9       2764.16       2652.52        49.85 o
   5   2   9        251.81        224.54         4.51 o
   6   2   9         30.53         28.10         2.62 o
   7   2   9        202.04        216.98         8.36 o
   8   2   9         84.66         84.56         4.60 o
   9   2   9          0.00          3.48         2.62 o
  10   2   9        211.45        217.01        13.12 o
  11   2   9          9.63          5.13         2.96 o
  12   2   9        268.84        260.56        14.68 o
 -13   3   9        182.08        172.22        19.31 o
 -12   3   9         30.27         36.21         3.85 o
 -11   3   9         28.01         52.19         5.29 o
 -10   3   9         23.67         15.51         2.62 o
  -9   3   9       1767.72       1488.03       136.59 o
  -8   3   9        353.17        333.50        29.55 o
  -7   3   9        107.46        116.34         6.65 o
  -6   3   9         34.61         41.38         2.23 o
  -5   3   9       4941.68       4777.56        75.63 o
  -4   3   9       1384.75       1466.62        24.92 o
  -3   3   9       1572.42       1560.48        31.25 o
  -2   3   9        104.89        134.16         4.10 o
  -1   3   9      11244.31      11635.91       143.90 o
   0   3   9         12.04         20.00         2.24 o
   1   3   9        618.45        712.28        13.32 o
   2   3   9        932.33        903.51        14.16 o
   3   3   9         21.35         33.91         3.24 o
   4   3   9        604.87        613.43        27.10 o
   5   3   9       1369.17       1308.68        29.37 o
   6   3   9        701.49        665.81        35.00 o
   7   3   9        865.93        818.61        54.63 o
   8   3   9         11.30         10.59         2.00 o
   9   3   9       1587.28       1549.44       134.88 o
  10   3   9         79.37         75.56         8.52 o
  11   3   9         17.06         24.50         3.08 o
  12   3   9         87.34         86.86         8.85 o
 -13   4   9         14.96          9.77         3.22 o
 -12   4   9         16.74         13.58         2.45 o
 -11   4   9        353.53        309.93        38.39 o
 -10   4   9        439.28        390.99        62.14 o
  -9   4   9          1.00          3.59         2.34 o
  -8   4   9       1423.53       1262.59       136.90 o
  -7   4   9        627.95        600.81        44.57 o
  -6   4   9       5204.94       4855.83       273.83 o
  -5   4   9       3342.10       3258.80        99.21 o
  -4   4   9       2947.48       3039.11        85.20 o
  -3   4   9       4033.70       3909.50        65.22 o
  -2   4   9       3860.83       4019.31        70.77 o
  -1   4   9       3540.62       3638.41        53.95 o
   0   4   9        216.58        237.77         6.12 o
   1   4   9       3628.88       3412.99        45.58 o
   2   4   9        182.05        179.71         3.83 o
   3   4   9         47.43         81.03         3.60 o
   4   4   9        699.93        665.35        17.07 o
   5   4   9        279.34        308.18        13.32 o
   6   4   9       1121.16       1041.94        60.09 o
   7   4   9        194.68        179.40        21.01 o
   8   4   9       1155.03       1106.68       144.26 o
   9   4   9        590.24        575.27        68.30 o
  10   4   9        203.21        211.15        24.58 o
  11   4   9          7.00          5.90         3.08 o
 -12   5   9          0.66          6.36         3.22 o
 -11   5   9         78.26         82.95        11.08 o
 -10   5   9        220.64        201.65        34.82 o
  -9   5   9       1060.31        922.39       174.29 o
  -8   5   9        278.90        205.69        31.74 o
  -7   5   9       2617.56       2468.95       279.28 o
  -6   5   9        627.01        616.10        30.89 o
  -5   5   9       5884.11       5686.98       238.50 o
  -4   5   9       4765.58       4926.36       150.91 o
  -3   5   9       2506.08       2548.52        57.19 o
  -2   5   9         17.98         32.61         1.55 o
  -1   5   9        772.09        783.47        13.69 o
   0   5   9        969.70       1011.83        15.22 o
   1   5   9          0.50          6.69         1.28 o
   2   5   9        648.80        574.88         9.27 o
   3   5   9       1515.49       1512.55        43.99 o
   4   5   9        987.30        946.10        15.12 o
   5   5   9        176.23        179.88        11.62 o
   6   5   9         10.66         15.17         2.11 o
   7   5   9        387.97        333.81        48.49 o
   8   5   9        701.80        639.11       102.78 o
   9   5   9        437.72        454.45        65.87 o
  10   5   9          0.17          1.08         2.50 o
  11   5   9        348.76        385.90        48.49 o
 -12   6   9        108.76        114.92        22.19 o
 -11   6   9         98.14         80.72        15.03 o
 -10   6   9        778.48        699.48       128.56 o
  -9   6   9         56.03         54.90         8.88 o
  -8   6   9       3002.76       2620.67       414.51 o
  -7   6   9          0.62          3.46         1.87 o
  -6   6   9       2261.12       2094.72       186.09 o
  -5   6   9         94.39         88.58         2.99 o
  -4   6   9       2396.27       2349.23        88.95 o
  -3   6   9        127.28        116.92         2.95 o
  -2   6   9         11.50         14.53         1.40 o
  -1   6   9        553.65        556.61         9.44 o
   0   6   9        784.73        742.69        12.52 o
   1   6   9       2525.24       2563.75        37.59 o
   2   6   9       3242.98       3190.93       142.71 o
   3   6   9        317.90        286.01         8.81 o
   4   6   9       1274.39       1202.84        71.55 o
   5   6   9        201.30        190.70        18.62 o
   6   6   9       2806.30       2658.65       327.08 o
   7   6   9        340.37        319.95        53.95 o
   8   6   9        689.43        625.69       135.19 o
   9   6   9         47.90         37.73         7.18 o
  10   6   9        107.40        144.49        18.44 o
  11   6   9         50.92         68.51        12.13 o
 -12   7   9        168.54        153.79        30.38 o
 -11   7   9        300.87        283.49        58.22 o
 -10   7   9        240.77        242.32        58.22 o
  -9   7   9        319.26        262.09        44.90 o
  -8   7   9         42.38         33.02         4.44 o
  -7   7   9       1195.91       1116.42       174.45 o
  -6   7   9        438.46        425.04        47.98 o
  -5   7   9         56.45         66.40         6.65 o
  -4   7   9        130.07        137.66         8.88 o
  -3   7   9         62.96         91.41         2.50 o
  -2   7   9        118.96        135.65         3.70 o
  -1   7   9       1201.56       1252.11        23.51 o
   0   7   9        835.51        827.91        12.66 o
   1   7   9         26.95         35.32         1.76 o
   2   7   9       3016.63       2780.27       106.35 o
   3   7   9        527.59        509.25        27.48 o
   4   7   9       1892.80       1771.91       122.58 o
   5   7   9        376.64        335.01        36.02 o
   6   7   9        837.81        765.15       114.04 o
   7   7   9         19.85         25.77         4.60 o
   8   7   9          0.94          3.75         2.71 o
   9   7   9         50.77         55.40         8.03 o
  10   7   9         74.90         73.59         7.58 o
  11   7   9        400.23        414.38        77.84 o
 -11   8   9         23.93         26.00         3.75 o
 -10   8   9          0.06         -1.77         2.45 o
  -9   8   9         75.62         81.93        12.65 o
  -8   8   9          9.59          9.43         2.00 o
  -7   8   9        750.39        754.39       105.15 o
  -6   8   9        810.89        695.17        92.54 o
  -5   8   9        339.47        340.49        35.00 o
  -4   8   9        141.78        123.04         3.31 o
  -3   8   9        882.78        755.82        26.47 o
  -2   8   9         57.06         65.19         2.39 o
  -1   8   9          3.49          9.57         2.05 o
   0   8   9         20.87         18.79         1.40 o
   1   8   9       1113.89       1118.71        17.04 o
   2   8   9         27.92         42.53         1.76 o
   3   8   9       1193.69       1091.82        67.94 o
   4   8   9         19.48         24.03         3.85 o
   5   8   9       1709.07       1592.63       227.22 o
   6   8   9        202.99        177.26        27.15 o
   7   8   9        565.54        510.98        84.83 o
   8   8   9         65.94         68.04        11.62 o
   9   8   9         71.37         70.25        11.44 o
  10   8   9          0.02         -0.37         3.06 o
 -11   9   9          8.93          9.96         2.57 o
 -10   9   9        421.52        387.92       101.77 o
  -9   9   9        264.61        246.46        49.34 o
  -8   9   9       1314.67       1166.76       224.49 o
  -7   9   9        358.88        287.37        51.39 o
  -6   9   9         64.12         68.82        11.78 o
  -5   9   9        912.43        786.36        80.92 o
  -4   9   9         15.44         21.98         2.56 o
  -3   9   9       1299.25       1109.36        57.03 o
  -2   9   9       2650.06       2389.71        59.42 o
  -1   9   9        603.37        608.94         9.75 o
   0   9   9        525.80        496.33         8.37 o
   1   9   9         22.92         12.71         1.62 o
   2   9   9       4092.92       3523.97       154.32 o
   3   9   9         25.61         27.21         4.10 o
   4   9   9        395.02        384.59        42.51 o
   5   9   9        226.92        207.87        28.84 o
   6   9   9        753.01        688.69       107.91 o
   7   9   9         38.34         40.06         5.82 o
   8   9   9        321.35        289.01        56.67 o
   9   9   9         32.30         33.18         8.36 o
  10   9   9          9.30         13.29         5.11 o
 -10  10   9        268.75        227.08        68.97 o
  -9  10   9        386.14        387.42       101.89 o
  -8  10   9       1034.96        880.38       194.47 o
  -7  10   9         66.52         58.49        10.42 o
  -6  10   9       1252.35       1217.99       172.42 o
  -5  10   9         49.24         50.35         6.67 o
  -4  10   9        684.77        615.89        49.69 o
  -3  10   9          9.11         17.47         2.07 o
  -2  10   9          4.43          9.18         1.40 o
  -1  10   9        340.04        291.60         7.70 o
   0  10   9         13.95         14.24         1.76 o
   1  10   9       1311.53       1075.91        17.04 o
   2  10   9        925.16        778.43        33.97 o
   3  10   9        396.23        357.49        29.87 o
   4  10   9        473.70        453.89        51.21 o
   5  10   9        407.76        370.36        52.75 o
   6  10   9        239.05        237.86        38.76 o
   7  10   9         59.60         57.25         9.72 o
   8  10   9        250.80        245.37        54.80 o
   9  10   9          6.24          4.29         2.94 o
 -10  11   9         37.56         23.50         7.50 o
  -9  11   9         12.99          9.68         3.41 o
  -8  11   9        396.40        307.87        82.62 o
  -7  11   9        637.28        528.89       108.76 o
  -6  11   9         54.79         47.76         8.37 o
  -5  11   9         53.72         55.56         4.95 o
  -4  11   9         50.46         52.58         2.17 o
  -3  11   9        743.89        641.99        22.88 o
  -2  11   9         71.74         72.30         3.08 o
  -1  11   9         71.23         50.55         2.34 o
   0  11   9          0.26          1.75         1.87 o
   1  11   9         49.65         36.60         2.00 o
   2  11   9         97.43         99.97         3.77 o
   3  11   9         12.69          8.12         1.74 o
   4  11   9         21.57         25.17         2.23 o
   5  11   9         12.48         23.06         4.60 o
   6  11   9          2.12          5.07         1.74 o
   7  11   9        328.28        268.05        46.95 o
   8  11   9         24.57         25.86         8.54 o
   9  11   9        119.97        103.01        30.22 o
  -9  12   9        105.81         76.74        35.00 o
  -8  12   9        128.37        102.85        32.08 o
  -7  12   9          8.75          9.31         1.87 o
  -6  12   9        254.78        247.83        48.33 o
  -5  12   9        243.85        250.83        26.63 o
  -4  12   9        210.77        213.50        16.73 o
  -3  12   9        419.59        400.82         8.57 o
  -2  12   9         76.35         77.82         2.90 o
  -1  12   9        306.30        266.79         6.65 o
   0  12   9         29.51         35.32         1.76 o
   1  12   9          0.56          4.45         1.62 o
   2  12   9          0.04          4.56         2.07 o
   3  12   9        161.21        115.71         7.36 o
   4  12   9        558.64        454.06        55.99 o
   5  12   9        136.66        106.42        17.40 o
   6  12   9        120.76        103.85        19.79 o
   7  12   9          3.48          4.03         2.57 o
   8  12   9        285.35        218.10        68.97 o
  -8  13   9        262.49        153.40        79.40 o
  -7  13   9        552.45        453.05       156.22 o
  -6  13   9          2.22          6.56         2.01 o
  -5  13   9         16.32         16.53         1.70 o
  -4  13   9         12.26         13.97         1.55 o
  -3  13   9        346.64        345.96        21.52 o
  -2  13   9        392.84        340.79        12.29 o
  -1  13   9         16.09         15.97         1.76 o
   0  13   9        290.63        258.87         8.03 o
   1  13   9        137.36        129.74         4.60 o
   2  13   9        815.81        724.05        42.00 o
   3  13   9        189.62        164.13        13.34 o
   4  13   9          1.73          4.84         2.07 o
   5  13   9        292.37        252.00        40.62 o
   6  13   9        131.68         86.22        28.19 o
   7  13   9        706.28        470.40       180.27 o
  -7  14   9        102.71         74.60        42.89 o
  -6  14   9          7.89          6.37         2.07 o
  -5  14   9        131.25        107.37        21.52 o
  -4  14   9        134.35        149.88        18.78 o
  -3  14   9          9.82          4.91         1.45 o
  -2  14   9         75.93         63.52         2.50 o
  -1  14   9        175.03        138.63         4.36 o
   0  14   9        454.16        439.34         9.09 o
   1  14   9        139.97        110.52         3.41 o
   2  14   9        123.27        119.16        10.95 o
   3  14   9        327.40        253.98        37.72 o
   4  14   9        101.13         81.25        14.68 o
   5  14   9        305.00        225.59        70.51 o
   6  14   9         69.91         50.01        18.63 o
  -6  15   9         58.87         82.46         6.53 o
  -5  15   9         54.44         59.09        17.01 o
  -4  15   9         28.61         35.12         6.33 o
  -3  15   9        283.96        271.18        30.74 o
  -2  15   9          7.06          7.00         1.92 o
  -1  15   9         28.67         28.79         2.31 o
   0  15   9         18.36         12.13         2.00 o
   1  15   9        107.00         97.52         8.54 o
   2  15   9        449.89        414.33        49.85 o
   3  15   9          2.76          3.49         1.93 o
   4  15   9         15.40         10.50         3.57 o
  -3  16   9        140.31        129.09        25.07 o
  -2  16   9          9.68         12.12         1.87 o
  -1  16   9        379.78        330.23        15.79 o
   0  16   9         16.94         11.50         2.34 o
   1  16   9        114.36        115.36        11.62 o
   2  16   9         25.18         21.99         4.60 o
 -12   0  10         57.76         57.33         7.10 o
 -10   0  10        136.76        125.00         5.86 o
  -8   0  10        381.89        444.46        11.25 o
  -6   0  10       8692.83       8314.15       192.21 o
  -4   0  10      14159.97      14547.63       289.15 o
  -2   0  10      15300.35      15155.37       303.42 o
   0   0  10      11880.03      12497.20       244.01 o
   2   0  10       2277.41       2213.42        43.77 o
   4   0  10        176.62        195.12         6.47 o
   6   0  10         47.39         39.20         3.37 o
   8   0  10        274.94        298.00        10.41 o
  10   0  10         12.94         10.49         3.71 o
 -13   1  10         19.04         12.40         2.95 o
 -12   1  10         82.71         79.27         4.10 o
 -11   1  10        924.65        863.22        30.54 o
 -10   1  10        839.86        824.24        17.96 o
  -9   1  10        175.04        189.19         5.13 o
  -8   1  10        288.44        296.17         7.02 o
  -7   1  10        496.75        462.73        16.57 o
  -6   1  10       1059.57       1060.82        17.24 o
  -5   1  10         86.82         86.32         3.24 o
  -4   1  10         13.86         12.56         1.90 o
  -3   1  10        632.90        651.66        11.22 o
  -2   1  10        158.11        133.17         3.76 o
  -1   1  10         32.77         45.33         2.17 o
   0   1  10        608.85        666.82        12.98 o
   1   1  10       6509.24       6615.49       117.10 o
   2   1  10          1.72          4.60         1.40 o
   3   1  10       1053.35       1008.16        15.31 o
   4   1  10        628.41        587.04         9.44 o
   5   1  10       7381.89       7483.35       113.37 o
   6   1  10        255.39        230.14         4.97 o
   7   1  10       3500.47       3720.05        83.66 o
   8   1  10       1129.18       1213.65        21.66 o
   9   1  10       4016.16       4172.54       132.13 o
  10   1  10        102.79        118.98         4.40 o
  11   1  10        912.88        887.71        31.58 o
 -13   2  10       1154.46       1201.25        57.55 o
 -12   2  10        513.12        452.65        30.56 o
 -11   2  10       2027.48       1841.78       127.71 o
 -10   2  10       1099.49       1109.02        74.43 o
  -9   2  10       1038.12       1040.81        60.76 o
  -8   2  10       1941.72       1884.66       104.81 o
  -7   2  10        251.81        231.72        15.55 o
  -6   2  10       5164.61       4903.73        65.83 o
  -5   2  10        762.79        696.55        11.86 o
  -4   2  10      12198.31      12222.37       199.66 o
  -3   2  10        781.57        705.79        15.97 o
  -2   2  10       4454.29       4434.65        73.25 o
  -1   2  10       1254.05       1274.44        23.91 o
   0   2  10       7644.04       7639.82       105.84 o
   1   2  10       1020.19       1033.68        16.79 o
   2   2  10       1494.22       1475.69        23.22 o
   3   2  10        824.67        885.55        16.16 o
   4   2  10         61.38         65.53         2.62 o
   5   2  10       1359.13       1332.63        56.34 o
   6   2  10         87.15         93.67         3.59 o
   7   2  10         59.71         74.46         4.08 o
   8   2  10          3.92          2.30         2.34 o
   9   2  10         26.65         27.55         3.22 o
  10   2  10          1.43          3.88         2.50 o
  11   2  10        120.99        165.44         7.52 o
 -13   3  10       1475.37       1375.40       120.51 o
 -12   3  10        219.08        186.09        19.96 o
 -11   3  10        581.24        566.28        64.01 o
 -10   3  10       1792.72       1640.38       193.43 o
  -9   3  10        487.55        512.28        45.92 o
  -8   3  10        401.39        398.79        34.80 o
  -7   3  10        238.59        227.69        14.85 o
  -6   3  10       2431.28       2357.32       104.65 o
  -5   3  10        231.07        228.16         5.48 o
  -4   3  10         97.74         96.36         4.60 o
  -3   3  10        287.64        304.83         7.69 o
  -2   3  10       1157.98       1136.08        17.45 o
  -1   3  10        178.40        174.21         4.85 o
   0   3  10       1459.95       1588.37        23.79 o
   1   3  10        729.45        816.71        18.11 o
   2   3  10         20.19         18.85         1.55 o
   3   3  10       1796.72       1863.24        51.88 o
   4   3  10       4098.62       3974.45       118.13 o
   5   3  10        275.74        268.57        12.63 o
   6   3  10        836.98        836.23        56.52 o
   7   3  10       2459.09       2425.81       187.29 o
   8   3  10       1998.27       2089.57       180.78 o
   9   3  10        824.28        869.12        79.20 o
  10   3  10        170.37        192.38        16.22 o
  11   3  10        508.17        581.80        40.64 o
 -12   4  10        977.15        912.99        92.70 o
 -11   4  10        474.30        418.11        50.19 o
 -10   4  10       1815.29       1800.86       235.60 o
  -9   4  10       1020.81        872.50       110.47 o
  -8   4  10       3504.84       2934.96       431.22 o
  -7   4  10        588.84        500.06        56.67 o
  -6   4  10        970.10        885.91        60.29 o
  -5   4  10        120.73         99.63         2.99 o
  -4   4  10       1060.07       1052.26        29.53 o
  -3   4  10        164.41        155.63         3.58 o
  -2   4  10         12.54         18.26         1.65 o
  -1   4  10        688.07        748.75        15.03 o
   0   4  10        492.66        594.18        10.80 o
   1   4  10       1206.12       1206.23        24.80 o
   2   4  10       6576.97       6718.48       166.74 o
   3   4  10       1039.54       1047.32        15.32 o
   4   4  10       1439.99       1455.91        41.98 o
   5   4  10        833.20        789.13        44.07 o
   6   4  10       2892.49       2557.08       256.91 o
   7   4  10        730.96        693.60        83.98 o
   8   4  10       1239.51       1131.74       118.80 o
   9   4  10         97.01        107.32        12.29 o
  10   4  10         79.13         74.39         6.33 o
  11   4  10          2.67          7.09         3.60 o
 -12   5  10        187.57        139.43        23.91 o
 -11   5  10        589.72        566.61        86.88 o
 -10   5  10          2.78          6.57         2.91 o
  -9   5  10       2168.59       2059.47       312.58 o
  -8   5  10        143.69        111.38        16.73 o
  -7   5  10       2446.27       2254.25       270.07 o
  -6   5  10        117.96        104.11         9.39 o
  -5   5  10       4185.07       4097.24       191.20 o
  -4   5  10         20.29         31.30         2.71 o
  -3   5  10        781.87        828.29        22.71 o
  -2   5  10        839.39        833.04        13.11 o
  -1   5  10       2521.22       2598.51        46.62 o
   0   5  10       1308.41       1329.86        18.90 o
   1   5  10         91.22        120.73         3.08 o
   2   5  10       1472.46       1437.05        41.49 o
   3   5  10       1941.90       1910.16        27.82 o
   4   5  10       1967.09       1947.41       104.14 o
   5   5  10       1716.39       1625.42       121.56 o
   6   5  10         65.73         72.53         4.84 o
   7   5  10        571.85        491.55        88.95 o
   8   5  10         41.37         36.59         4.10 o
   9   5  10        225.76        232.82        27.32 o
  10   5  10          1.91          2.14         2.71 o
  11   5  10        127.68        169.68        26.65 o
 -12   6  10        322.91        299.13        53.96 o
 -11   6  10         13.99         17.86         2.99 o
 -10   6  10        241.20        229.15        40.30 o
  -9   6  10        279.37        237.49        49.18 o
  -8   6  10         89.48         85.17        17.91 o
  -7   6  10        412.47        381.28        55.49 o
  -6   6  10         66.89         67.46         8.37 o
  -5   6  10         68.46         55.99         4.24 o
  -4   6  10        153.15        154.11         4.95 o
  -3   6  10        326.47        253.83         6.01 o
  -2   6  10         66.03         64.30         2.57 o
  -1   6  10        209.00        230.25         4.74 o
   0   6  10        167.89        188.73         6.12 o
   1   6  10       2201.79       2225.54        37.40 o
   2   6  10       3950.75       3863.75       118.48 o
   3   6  10        628.21        602.83        28.33 o
   4   6  10       1926.70       1930.39       135.72 o
   5   6  10        913.18        888.55       101.06 o
   6   6  10       5585.00       4824.71       808.68 o
   7   6  10        346.44        333.75        56.01 o
   8   6  10       2861.94       2783.63       589.19 o
   9   6  10         16.16         23.81         3.23 o
  10   6  10        940.40        929.20       137.42 o
 -12   7  10        323.59        306.38        77.66 o
 -11   7  10        392.73        303.91        73.76 o
 -10   7  10          4.81          9.33         2.40 o
  -9   7  10       1485.02       1293.77       286.97 o
  -8   7  10        340.06        325.71        58.04 o
  -7   7  10       5024.79       4298.78       737.48 o
  -6   7  10        295.04        296.87        37.72 o
  -5   7  10       8501.93       8072.95       702.86 o
  -4   7  10         95.69         95.66         7.16 o
  -3   7  10       6839.64       6600.11       198.87 o
  -2   7  10       6274.07       5813.80       108.40 o
  -1   7  10       8315.31       8090.71       123.75 o
   0   7  10        700.31        678.44        10.51 o
   1   7  10       1826.74       1754.88        23.90 o
   2   7  10       4609.25       4258.88       156.71 o
   3   7  10        911.15        848.47        58.91 o
   4   7  10        149.30        145.90        13.99 o
   5   7  10        165.29        167.44        30.22 o
   6   7  10         13.39         11.24         2.07 o
   7   7  10         17.48         16.22         5.13 o
   8   7  10       1048.44        979.07       162.87 o
   9   7  10         89.22         89.70        16.22 o
  10   7  10         79.23         79.36        16.71 o
 -11   8  10         22.38         16.97         3.66 o
 -10   8  10          7.60          9.24         2.81 o
  -9   8  10          8.52          7.10         2.14 o
  -8   8  10         45.41         40.54         6.65 o
  -7   8  10          2.45         12.98         2.07 o
  -6   8  10         20.79         23.72         3.95 o
  -5   8  10         69.50         59.00         7.69 o
  -4   8  10        210.74        183.75        11.78 o
  -3   8  10         30.23         47.29         2.50 o
  -2   8  10        128.62        128.45         3.61 o
  -1   8  10        632.79        567.45         9.78 o
   0   8  10       1550.38       1372.42        19.42 o
   1   8  10        724.32        664.45        14.66 o
   2   8  10          1.39         11.07         1.87 o
   3   8  10         24.77         16.92         2.15 o
   4   8  10        516.63        489.90        68.97 o
   5   8  10          0.01          1.33         2.52 o
   6   8  10       1212.11       1188.00       183.54 o
   7   8  10          3.11          4.39         2.25 o
   8   8  10        871.81        822.60       167.13 o
   9   8  10         15.86         13.63         2.47 o
  10   8  10        999.60        893.50       192.91 o
 -11   9  10        438.70        345.87       120.59 o
 -10   9  10          7.15         13.35         4.60 o
  -9   9  10        157.02        132.37        27.14 o
  -8   9  10         22.53         18.75         3.24 o
  -7   9  10       1902.56       1690.53       282.36 o
  -6   9  10         69.03         62.87         9.75 o
  -5   9  10       1218.53       1108.33       137.93 o
  -4   9  10         21.79         18.41         1.72 o
  -3   9  10       3262.14       2802.50       191.87 o
  -2   9  10         16.35         18.97         2.00 o
  -1   9  10       3679.76       3316.96        43.11 o
   0   9  10        369.70        305.28         5.57 o
   1   9  10       6088.06       5189.15       137.08 o
   2   9  10         33.25         26.58         2.25 o
   3   9  10        934.75        871.02        75.44 o
   4   9  10         39.19         34.53         2.88 o
   5   9  10       3448.51       3483.45       456.84 o
   6   9  10         14.87         18.84         2.74 o
   7   9  10         39.80         38.49         7.85 o
   8   9  10          3.22          3.77         2.47 o
   9   9  10        231.84        165.62        39.61 o
 -10  10  10        164.70        140.11        43.20 o
  -9  10  10        158.80        134.59        34.31 o
  -8  10  10        100.62        103.71        20.16 o
  -7  10  10        120.19        111.15        17.42 o
  -6  10  10        328.32        320.40        48.49 o
  -5  10  10        360.46        309.23        36.36 o
  -4  10  10        184.64        156.79         9.90 o
  -3  10  10          1.86          2.09         1.62 o
  -2  10  10        239.18        211.59        10.40 o
  -1  10  10        327.41        301.44         8.21 o
   0  10  10        411.23        314.54         5.74 o
   1  10  10        720.39        611.36        41.31 o
   2  10  10          8.37         10.86         2.25 o
   3  10  10        981.96        846.38        89.62 o
   4  10  10          4.73          4.30         2.25 o
   5  10  10        412.99        375.89        64.01 o
   6  10  10        238.62        243.92        38.92 o
   7  10  10        392.63        334.30        75.79 o
   8  10  10        129.64        106.78        27.81 o
   9  10  10         19.71         25.05         3.77 o
  -9  11  10         77.28         50.60        17.60 o
  -8  11  10       1077.37        998.79       237.30 o
  -7  11  10        425.99        417.87        79.72 o
  -6  11  10          0.48         -1.35         1.74 o
  -5  11  10        225.63        218.37        26.10 o
  -4  11  10        234.81        250.63        24.76 o
  -3  11  10       1216.22       1076.59        72.22 o
  -2  11  10       2425.24       1964.25        46.79 o
  -1  11  10        546.65        408.74         9.37 o
   0  11  10       2211.16       1596.47        42.85 o
   1  11  10       1208.60        954.31        19.96 o
   2  11  10       3415.73       2972.19       156.20 o
   3  11  10         53.23         46.34         2.74 o
   4  11  10        577.45        559.77        75.12 o
   5  11  10        483.43        428.31        70.33 o
   6  11  10        137.40        108.60        18.78 o
   7  11  10        392.93        356.76        83.15 o
   8  11  10        405.40        345.36        90.82 o
  -9  12  10        116.77         99.42        32.08 o
  -8  12  10        270.18        212.89        63.50 o
  -7  12  10          1.10          2.39         2.05 o
  -6  12  10        207.94        171.63        29.51 o
  -5  12  10         16.93         15.67         2.90 o
  -4  12  10        119.21        103.07         6.77 o
  -3  12  10        390.82        345.17        12.11 o
  -2  12  10        111.60         82.38         2.88 o
  -1  12  10       1063.27        890.27        20.32 o
   0  12  10         91.20         68.67         3.01 o
   1  12  10       1309.47       1055.68        16.12 o
   2  12  10        378.59        301.08        11.41 o
   3  12  10       1339.53       1138.67        99.70 o
   4  12  10        314.47        275.29        38.41 o
   5  12  10        326.98        298.85        54.98 o
   6  12  10        794.87        677.83       150.74 o
   7  12  10        247.76        204.87        59.73 o
  -8  13  10        432.91        297.93       132.64 o
  -7  13  10        183.87        142.42        45.06 o
  -6  13  10          1.56          1.30         1.74 o
  -5  13  10        638.50        543.02        91.16 o
  -4  13  10          5.68         11.09         2.11 o
  -3  13  10        196.59        187.70        15.37 o
  -2  13  10        263.06        246.17        10.69 o
  -1  13  10        118.79         90.84         5.88 o
   0  13  10         57.55         49.05         2.25 o
   1  13  10          0.30          3.44         1.87 o
   2  13  10        767.26        674.98        53.96 o
   3  13  10          6.00          5.09         2.54 o
   4  13  10        152.54        140.39        22.53 o
   5  13  10         11.70         10.95         3.24 o
   6  13  10        510.85        360.29       105.50 o
  -6  14  10        512.54        454.76       107.71 o
  -5  14  10          5.33          4.98         2.01 o
  -4  14  10        524.18        424.37        72.54 o
  -3  14  10        250.25        239.09        24.42 o
  -2  14  10        481.47        416.25        24.25 o
  -1  14  10        179.29        156.17         4.08 o
   0  14  10        781.29        673.04        11.04 o
   1  14  10        108.18        110.13         3.72 o
   2  14  10        968.14        852.05        93.23 o
   3  14  10         41.90         35.88         4.95 o
   4  14  10        642.15        491.34       112.15 o
   5  14  10          8.38          4.00         2.34 o
  -5  15  10          9.41          8.69         1.70 o
  -4  15  10          8.59         13.94         1.74 o
  -3  15  10         38.11         35.83         5.13 o
  -2  15  10        387.92        344.25        29.86 o
  -1  15  10         54.86         55.36         2.77 o
   0  15  10        528.69        502.54        13.81 o
   1  15  10         21.85         26.49         3.29 o
   2  15  10         70.73         68.13         8.70 o
   3  15  10        464.88        381.30        65.73 o
  -1  16  10          0.01          2.10         2.17 o
   0  16  10        959.68        794.69        38.20 o
 -11   0  11         23.56         23.73         4.17 o
  -9   0  11        680.15        716.56        17.12 o
  -7   0  11        719.73        681.46        20.58 o
  -5   0  11          8.20         22.79         3.02 o
  -3   0  11          2.78         26.64         2.49 o
  -1   0  11       1074.84       1143.66        37.86 o
   1   0  11       1358.87       1399.71        37.24 o
   3   0  11       2521.91       2496.69        46.82 o
   5   0  11       1790.54       1797.40        37.86 o
   7   0  11       1302.42       1300.74        27.16 o
   9   0  11        132.93        149.33         7.06 o
  11   0  11        138.18        155.84         7.06 o
 -12   1  11        399.36        367.03        19.47 o
 -11   1  11         79.04         89.75         4.44 o
 -10   1  11       1756.75       1676.53        63.68 o
  -9   1  11          6.94          6.62         2.50 o
  -8   1  11        505.50        548.22         9.69 o
  -7   1  11         22.44         23.60         2.03 o
  -6   1  11       5407.31       5168.78       138.11 o
  -5   1  11        556.29        529.26         9.91 o
  -4   1  11        325.98        318.23         7.01 o
  -3   1  11        518.60        517.28        10.42 o
  -2   1  11         74.97         81.79         3.06 o
  -1   1  11          4.35          9.85         1.55 o
   0   1  11       3917.76       3851.32        54.10 o
   1   1  11       1274.62       1281.06        21.70 o
   2   1  11       5235.03       5159.79        69.83 o
   3   1  11         15.17         13.71         1.87 o
   4   1  11      11184.82      10846.94       357.17 o
   5   1  11        188.58        192.41         5.64 o
   6   1  11       2797.37       2926.19        60.25 o
   7   1  11        814.53        884.23        19.96 o
   8   1  11       1185.06       1293.34        36.87 o
   9   1  11        103.68        122.40         4.59 o
  10   1  11         22.60         24.13         3.49 o
  11   1  11        159.99        169.76         5.32 o
 -12   2  11         23.72         31.85         4.25 o
 -11   2  11        202.60        202.34        21.66 o
 -10   2  11         65.56        104.05         9.88 o
  -9   2  11        329.09        323.43        18.76 o
  -8   2  11       1224.84       1199.74        48.83 o
  -7   2  11         73.14         87.90         7.49 o
  -6   2  11        369.97        341.18        11.96 o
  -5   2  11         98.91        122.60         3.55 o
  -4   2  11       4012.92       3858.54        70.84 o
  -3   2  11          0.05          5.44         2.23 o
  -2   2  11       3097.57       3009.66        43.38 o
  -1   2  11        654.31        660.39        10.81 o
   0   2  11        969.96        892.29        13.72 o
   1   2  11        944.85        995.40        19.00 o
   2   2  11       1578.51       1611.32        27.62 o
   3   2  11        215.92        216.20         6.31 o
   4   2  11         62.68         64.28         2.77 o
   5   2  11        994.19        963.54        25.43 o
   6   2  11        129.09        166.51         5.27 o
   7   2  11        279.20        277.59         8.54 o
   8   2  11         17.93         28.31         3.91 o
   9   2  11        151.65        185.18        12.13 o
  10   2  11         60.99         59.76         4.60 o
  11   2  11          0.76          0.03         3.40 o
 -12   3  11        146.50        135.19         9.72 o
 -11   3  11        217.80        247.27        20.14 o
 -10   3  11        292.79        287.91        22.21 o
  -9   3  11        401.53        397.88        39.26 o
  -8   3  11         27.66         28.06         2.72 o
  -7   3  11        168.70        167.43        11.78 o
  -6   3  11        360.69        358.55        16.73 o
  -5   3  11       4272.29       4128.44       119.49 o
  -4   3  11         43.98         62.11         2.95 o
  -3   3  11        124.84        129.88         3.70 o
  -2   3  11        147.68        159.56         3.98 o
  -1   3  11       3320.03       3402.15        55.14 o
   0   3  11       1173.67       1113.67        16.55 o
   1   3  11        653.30        647.48        10.05 o
   2   3  11          3.14          9.83         1.76 o
   3   3  11         78.56         75.85         3.59 o
   4   3  11       1524.77       1354.35        62.85 o
   5   3  11         55.89         58.00         2.77 o
   6   3  11         70.83         61.41         2.62 o
   7   3  11        612.16        642.00        49.50 o
   8   3  11         93.88         94.29         8.54 o
   9   3  11          2.80          2.45         2.62 o
  10   3  11         32.18         30.69         3.93 o
  11   3  11         37.07         48.81         3.49 o
 -12   4  11          8.73          6.04         3.22 o
 -11   4  11        519.83        505.02        63.15 o
 -10   4  11         56.02         80.22        11.78 o
  -9   4  11        224.99        207.57        28.19 o
  -8   4  11        833.53        764.22        76.66 o
  -7   4  11        383.95        390.37        46.95 o
  -6   4  11       1411.29       1287.16       100.06 o
  -5   4  11        568.51        531.57        28.33 o
  -4   4  11       3611.63       3517.78       108.42 o
  -3   4  11         28.87         28.74         1.87 o
  -2   4  11       3560.61       3450.84        71.87 o
  -1   4  11        136.44        120.86         3.22 o
   0   4  11       1508.82       1415.52        26.22 o
   1   4  11        170.35        161.96         4.79 o
   2   4  11       1853.36       1715.62        59.91 o
   3   4  11         21.62         26.25         2.17 o
   4   4  11          2.41          3.38         1.87 o
   5   4  11          8.50         11.01         2.11 o
   6   4  11        208.92        195.82        14.85 o
   7   4  11         74.44         70.73         7.87 o
   8   4  11        586.85        550.72        57.72 o
   9   4  11         40.00         40.84         3.49 o
  10   4  11        389.56        404.97        37.74 o
 -12   5  11         44.85         50.34         8.54 o
 -11   5  11         37.86         46.12         6.15 o
 -10   5  11        650.12        584.32        75.61 o
  -9   5  11        282.99        291.77        49.00 o
  -8   5  11         81.24         80.34        13.50 o
  -7   5  11       1527.46       1279.69       183.84 o
  -6   5  11        210.56        208.52        19.98 o
  -5   5  11       2420.68       2408.27       145.11 o
  -4   5  11        253.22        238.48         7.00 o
  -3   5  11       8378.64       7872.70       125.13 o
  -2   5  11        105.44        107.20         3.25 o
  -1   5  11       3879.44       3852.05        49.67 o
   0   5  11        914.16        884.88        13.37 o
   1   5  11       2607.44       2397.04        39.63 o
   2   5  11        655.85        582.84        20.16 o
   3   5  11        283.62        287.95        13.83 o
   4   5  11       5042.04       4829.75       454.95 o
   5   5  11        722.65        675.44        78.35 o
   6   5  11        507.61        446.97        65.22 o
   7   5  11        789.76        686.23       104.67 o
   8   5  11        685.54        671.76        85.02 o
   9   5  11       1314.93       1321.18       154.33 o
  10   5  11         76.19         89.16         8.19 o
 -12   6  11         13.88         10.85         3.06 o
 -11   6  11          4.72          4.24         2.77 o
 -10   6  11         26.67         43.23         6.31 o
  -9   6  11         69.96         72.29         9.92 o
  -8   6  11         67.03         59.39         9.57 o
  -7   6  11         47.11         43.47         7.00 o
  -6   6  11        372.19        344.17        46.44 o
  -5   6  11         11.18         24.51         1.70 o
  -4   6  11         80.19         74.38         5.11 o
  -3   6  11         37.60         28.70         3.24 o
  -2   6  11        138.00        153.53         3.98 o
  -1   6  11        251.06        235.74         4.80 o
   0   6  11        781.62        755.20        11.81 o
   1   6  11        331.71        323.21         6.19 o
   2   6  11          1.57          6.99         2.00 o
   3   6  11        760.91        749.34        51.73 o
   4   6  11         39.97         44.23         5.11 o
   5   6  11        312.97        284.89        43.20 o
   6   6  11         83.16         80.60        13.67 o
   7   6  11        202.24        173.02        31.90 o
   8   6  11        770.62        729.29       118.84 o
   9   6  11        394.60        375.57        54.63 o
  10   6  11        108.72        105.17        15.52 o
 -11   7  11        122.20        122.46        26.12 o
 -10   7  11         72.54         56.73         9.92 o
  -9   7  11          0.47          4.38         2.71 o
  -8   7  11         26.49         29.99         4.95 o
  -7   7  11        194.19        160.10        36.18 o
  -6   7  11         75.01         52.17        10.95 o
  -5   7  11       1003.29        895.91       102.44 o
  -4   7  11         55.31         74.31         5.66 o
  -3   7  11       1761.09       1613.26        81.79 o
  -2   7  11        143.06        126.79         3.68 o
  -1   7  11        118.00        109.12         3.49 o
   0   7  11        190.59        195.37         4.40 o
   1   7  11       2444.29       2258.90        57.98 o
   2   7  11         55.52         54.44         4.79 o
   3   7  11         83.48         82.77         4.62 o
   4   7  11        157.67        143.67        18.76 o
   5   7  11        148.54        132.75        30.38 o
   6   7  11         12.55         10.43         3.08 o
   7   7  11        704.72        699.13       126.16 o
   8   7  11         33.95         32.47         4.79 o
   9   7  11        516.83        512.89        92.70 o
  10   7  11          2.11          5.30         3.24 o
 -11   8  11        901.21        740.66       193.25 o
 -10   8  11          0.12          2.28         2.45 o
  -9   8  11       2202.47       2030.64       419.80 o
  -8   8  11        326.57        283.42        56.86 o
  -7   8  11       1583.75       1488.40       256.93 o
  -6   8  11         41.76         50.26         9.21 o
  -5   8  11       1019.98       1026.41       133.18 o
  -4   8  11        292.41        276.81        31.41 o
  -3   8  11         16.54         18.35         1.70 o
  -2   8  11        289.25        257.51         9.92 o
  -1   8  11       1333.98       1171.80        26.57 o
   0   8  11        220.72        158.95         3.83 o
   1   8  11       1455.53       1265.43        65.89 o
   2   8  11        851.39        724.04        57.88 o
   3   8  11       2930.27       2616.69       332.90 o
   4   8  11         11.24          8.75         2.81 o
   5   8  11        224.53        207.91        39.26 o
   6   8  11         21.31         14.22         4.10 o
   7   8  11        424.40        397.24        75.61 o
   8   8  11         37.73         45.15         8.19 o
   9   8  11        144.67        138.45        21.15 o
 -10   9  11        190.91        178.01        53.62 o
  -9   9  11         20.17         23.19         4.97 o
  -8   9  11       1092.19       1000.20       207.26 o
  -7   9  11        205.01        171.54        31.76 o
  -6   9  11          6.83          5.04         1.70 o
  -5   9  11       1478.71       1328.92       195.30 o
  -4   9  11        157.14        139.54        16.57 o
  -3   9  11       1050.20        900.03        87.57 o
  -2   9  11        881.23        762.55        43.52 o
  -1   9  11       1656.96       1417.06        37.74 o
   0   9  11        274.98        268.81         8.19 o
   1   9  11        288.01        247.86        18.27 o
   2   9  11        433.91        385.17        41.66 o
   3   9  11        174.43        144.65        22.21 o
   4   9  11          2.56          0.95         3.77 o
   5   9  11          3.91          2.32         2.11 o
   6   9  11         68.45         56.43         9.57 o
   7   9  11         99.63         95.00        16.55 o
   8   9  11         52.92         68.41        13.85 o
   9   9  11        236.51        222.23        43.72 o
 -10  10  11          1.30          5.68         2.40 o
  -9  10  11        453.54        355.62       104.65 o
  -8  10  11          0.71          3.00         2.34 o
  -7  10  11       1051.22        971.94       188.97 o
  -6  10  11          1.53          2.14         1.62 o
  -5  10  11        152.75        148.99        20.47 o
  -4  10  11         22.05         19.85         2.31 o
  -3  10  11          7.68          5.46         2.00 o
  -2  10  11          8.82          7.48         1.62 o
  -1  10  11         24.56         26.11         2.71 o
   0  10  11        164.21        128.31         4.10 o
   1  10  11        487.87        421.90        38.08 o
   2  10  11        224.11        177.94        20.47 o
   3  10  11        462.01        400.97        41.66 o
   4  10  11         30.23         34.45         5.13 o
   5  10  11        244.07        232.10        41.49 o
   6  10  11         16.63          9.18         2.14 o
   7  10  11         48.14         60.45        11.42 o
   8  10  11        169.24        120.95        26.63 o
  -9  11  11         25.73         23.32         6.47 o
  -8  11  11        647.59        631.76       164.23 o
  -7  11  11        113.52         91.53        17.42 o
  -6  11  11         87.26         79.88        13.14 o
  -5  11  11         41.63         55.82         6.62 o
  -4  11  11        548.46        485.55        45.39 o
  -3  11  11        638.56        561.17        34.82 o
  -2  11  11        234.28        205.75         9.90 o
  -1  11  11        405.97        303.08         7.78 o
   0  11  11          1.86          6.37         2.63 o
   1  11  11       1344.45       1096.16        64.89 o
   2  11  11        367.11        356.75        32.95 o
   3  11  11         65.84         59.19         7.69 o
   4  11  11        136.33        145.53        22.71 o
   5  11  11          0.07         -0.71         2.18 o
   6  11  11        597.77        592.22       121.72 o
   7  11  11        393.41        341.82        82.30 o
  -8  12  11          1.19          1.45         1.81 o
  -7  12  11        242.01        256.66        68.12 o
  -6  12  11        386.32        314.83        66.93 o
  -5  12  11        149.57        148.72        23.22 o
  -4  12  11        323.93        287.02        29.04 o
  -3  12  11         56.37         48.80         3.75 o
  -2  12  11         89.11         69.62         4.16 o
  -1  12  11        496.80        392.92         9.90 o
   0  12  11         38.58         31.85         2.71 o
   1  12  11         87.70         76.80         3.77 o
   2  12  11         14.34         17.73         2.25 o
   3  12  11         90.43         72.23         8.01 o
   4  12  11          1.86          4.66         2.07 o
   5  12  11         30.81         26.66         5.46 o
   6  12  11        199.30        166.15        39.95 o
  -7  13  11         92.54         82.85        23.71 o
  -6  13  11          3.39          5.92         2.64 o
  -5  13  11          4.77          5.28         2.21 o
  -4  13  11         16.11         18.82         2.23 o
  -3  13  11        104.80        106.63         5.98 o
  -2  13  11        233.35        207.30        14.85 o
  -1  13  11          4.27          6.21         2.00 o
   0  13  11          2.59          1.81         2.07 o
   1  13  11         90.36         97.61         5.62 o
   2  13  11        148.22        119.66        13.99 o
   3  13  11        245.04        239.18        26.81 o
   4  13  11         16.09         22.01         5.47 o
   5  13  11         11.55         12.96         4.76 o
  -6  14  11        466.89        402.55       111.28 o
  -5  14  11        112.08         99.32        20.30 o
  -4  14  11        977.42        969.01       148.50 o
  -3  14  11         70.38         63.83         6.31 o
  -2  14  11        330.27        318.68        15.21 o
  -1  14  11         21.67          9.35         2.07 o
   0  14  11         48.66         52.00         2.99 o
   1  14  11        205.76        182.22        10.93 o
   2  14  11          0.26          1.76         2.34 o
   3  14  11        144.89        112.66        15.70 o
   4  14  11         16.55         18.17         5.62 o
  -3  15  11         13.69          6.72         2.07 o
  -2  15  11         45.28         36.13         3.08 o
  -1  15  11        183.80        168.91         5.71 o
   0  15  11          1.89          1.72         2.34 o
   1  15  11         43.27         36.91         3.22 o
   2  15  11        199.33        166.35        28.01 o
 -12   0  12         20.39          8.29         4.55 o
 -10   0  12          1.32          5.97         3.37 o
  -8   0  12        244.12        291.83        10.51 o
  -6   0  12        278.13        277.36         8.35 o
  -4   0  12        273.58        249.11        10.67 o
  -2   0  12       2254.94       2302.51        57.33 o
   0   0  12       3196.77       3348.58       134.19 o
   2   0  12       5673.18       5692.08       112.06 o
   4   0  12        847.01        946.95        35.48 o
   6   0  12       2700.18       2721.27        51.86 o
   8   0  12       1259.86       1298.41        29.31 o
  10   0  12       1295.96       1320.17        30.10 o
 -12   1  12          7.24         16.17         3.22 o
 -11   1  12         14.70         11.16         3.31 o
 -10   1  12        893.26        932.74        15.45 o
  -9   1  12       2086.89       2090.07        52.59 o
  -8   1  12       1167.31       1243.87        27.48 o
  -7   1  12        909.14        990.17        21.52 o
  -6   1  12       2160.99       2240.73        37.21 o
  -5   1  12       4170.53       4214.93        56.12 o
  -4   1  12        471.51        491.84        10.57 o
  -3   1  12       1387.30       1387.48        21.98 o
  -2   1  12         41.97         43.53         2.25 o
  -1   1  12       6778.32       6750.64        89.76 o
   0   1  12       1199.80       1225.84        29.06 o
   1   1  12       2261.98       2238.44        34.61 o
   2   1  12       1902.80       1872.08        65.73 o
   3   1  12       2693.25       2713.40        40.48 o
   4   1  12       4178.48       4088.73        85.70 o
   5   1  12        496.85        504.80         8.70 o
   6   1  12        365.65        382.85         7.19 o
   7   1  12       2001.08       2060.10        30.74 o
   8   1  12        143.13        155.57         5.13 o
   9   1  12         17.09         20.58         3.56 o
  10   1  12        405.86        420.89        11.28 o
 -12   2  12        892.45        850.82        52.91 o
 -11   2  12        261.05        192.93        10.40 o
 -10   2  12        450.14        454.81        20.99 o
  -9   2  12        540.56        571.06        26.97 o
  -8   2  12        437.42        432.21        18.78 o
  -7   2  12       1217.24       1279.33        59.93 o
  -6   2  12          0.42         -0.80         2.00 o
  -5   2  12       5783.93       5842.07       136.90 o
  -4   2  12         12.19         17.11         2.17 o
  -3   2  12       2415.88       2329.48        47.28 o
  -2   2  12          1.14         11.23         4.60 o
  -1   2  12       2462.74       2291.58        30.87 o
   0   2  12        494.60        497.52        13.36 o
   1   2  12        552.31        548.17        10.75 o
   2   2  12        162.26        185.14         7.50 o
   3   2  12        479.24        569.24        10.86 o
   4   2  12        150.95        165.38         4.55 o
   5   2  12       1216.90       1308.59        37.23 o
   6   2  12       2278.33       2282.57       101.24 o
   7   2  12        775.13        871.86        42.85 o
   8   2  12       1078.63       1060.95        48.83 o
   9   2  12        291.44        320.29        25.09 o
  10   2  12        922.75        948.93        57.01 o
 -12   3  12         41.00         49.62         4.00 o
 -11   3  12        530.06        511.66        49.34 o
 -10   3  12       2017.78       2014.46       191.37 o
  -9   3  12        176.28        179.69        17.58 o
  -8   3  12       1395.21       1354.44        91.49 o
  -7   3  12       2404.32       2353.60       137.95 o
  -6   3  12       5333.41       5442.93       247.20 o
  -5   3  12       3626.18       3632.17       171.92 o
  -4   3  12        546.98        528.55        19.79 o
  -3   3  12       6001.41       5856.46       175.16 o
  -2   3  12        287.57        250.62         6.04 o
  -1   3  12       7392.87       7228.57       131.29 o
   0   3  12       2954.53       2966.82        48.47 o
   1   3  12       6447.65       6199.91       116.43 o
   2   3  12       1453.19       1509.55        32.10 o
   3   3  12        128.86        141.60         4.70 o
   4   3  12       6303.05       6215.78       270.58 o
   5   3  12        700.66        740.07        21.68 o
   6   3  12        702.93        713.22        39.61 o
   7   3  12         14.82         10.46         2.50 o
   8   3  12        748.09        766.97        62.65 o
   9   3  12          8.83         11.59         3.08 o
  10   3  12        287.85        264.81        23.71 o
 -12   4  12       1244.15       1256.17       149.20 o
 -11   4  12        243.21        181.10        18.09 o
 -10   4  12       1836.04       1839.83       189.83 o
  -9   4  12        710.30        663.99        80.39 o
  -8   4  12       3937.76       3881.72       404.78 o
  -7   4  12        247.53        255.25        24.42 o
  -6   4  12       4080.85       3854.11       314.63 o
  -5   4  12        751.11        785.62        52.60 o
  -4   4  12       1023.79       1029.51        50.01 o
  -3   4  12         17.86         25.15         2.00 o
  -2   4  12        287.45        278.79         5.94 o
  -1   4  12         81.42         71.21         3.22 o
   0   4  12          5.16          6.07         1.87 o
   1   4  12        819.80        898.64        19.45 o
   2   4  12        613.22        551.81        18.96 o
   3   4  12       1457.15       1546.71        78.53 o
   4   4  12         60.43         64.29         5.29 o
   5   4  12        358.79        427.75        31.41 o
   6   4  12        789.35        757.54        66.24 o
   7   4  12        593.48        595.32        54.62 o
   8   4  12        227.47        223.72        26.79 o
   9   4  12         98.29         99.99         9.90 o
  10   4  12         85.24         89.23        11.09 o
 -11   5  12       1649.26       1571.96       216.29 o
 -10   5  12        442.78        426.78        54.13 o
  -9   5  12          8.77          7.36         3.73 o
  -8   5  12         65.65         55.88         6.65 o
  -7   5  12       2848.63       2568.35       327.08 o
  -6   5  12         26.10         26.11         3.06 o
  -5   5  12        396.56        407.51        37.89 o
  -4   5  12          1.29          6.40         2.57 o
  -3   5  12        381.85        419.59        22.21 o
  -2   5  12         74.86         83.41         3.61 o
  -1   5  12        686.50        717.18        12.31 o
   0   5  12        172.61        132.12         4.14 o
   1   5  12       1089.15       1118.48        35.00 o
   2   5  12        201.09        188.61        12.29 o
   3   5  12        302.27        334.85        24.07 o
   4   5  12         19.56         14.88         2.17 o
   5   5  12       1560.80       1507.48       142.37 o
   6   5  12        517.72        492.76        62.14 o
   7   5  12         86.59         79.60        10.91 o
   8   5  12        303.48        316.15        32.79 o
   9   5  12        689.76        642.86        73.58 o
  10   5  12        302.81        293.34        30.54 o
 -11   6  12        404.61        400.98        65.22 o
 -10   6  12        264.35        269.88        43.36 o
  -9   6  12        147.04        118.72        14.16 o
  -8   6  12       1364.64       1290.43       201.63 o
  -7   6  12        118.87        110.67        20.83 o
  -6   6  12       3622.30       3417.43       479.04 o
  -5   6  12        585.02        551.81        60.42 o
  -4   6  12       4458.04       4198.56       308.47 o
  -3   6  12       1155.65       1160.69        62.63 o
  -2   6  12       2967.55       2777.99       104.63 o
  -1   6  12       2405.97       2268.57        75.46 o
   0   6  12       3625.81       3296.02        57.05 o
   1   6  12       1577.20       1503.99        62.65 o
   2   6  12       1429.93       1268.08        65.06 o
   3   6  12       1346.82       1226.01       124.46 o
   4   6  12       1025.32        970.12       107.22 o
   5   6  12         12.20         15.82         2.25 o
   6   6  12        550.74        531.63        77.66 o
   7   6  12        106.30         94.45        14.01 o
   8   6  12          7.58          6.36         3.22 o
   9   6  12         56.58         65.60         9.55 o
 -11   7  12        675.69        596.79       123.59 o
 -10   7  12         32.01         31.54         6.31 o
  -9   7  12        150.07        145.22        23.89 o
  -8   7  12        117.69        122.68        17.95 o
  -7   7  12        121.61        113.48        20.32 o
  -6   7  12        546.92        482.79        85.36 o
  -5   7  12         83.83         83.99        12.63 o
  -4   7  12        174.88        163.73        20.14 o
  -3   7  12        417.40        370.19        22.71 o
  -2   7  12        638.74        603.17        30.89 o
  -1   7  12        499.09        510.21         9.03 o
   0   7  12        212.56        187.37         5.48 o
   1   7  12        199.52        179.04         5.64 o
   2   7  12         47.57         40.49         3.43 o
   3   7  12        415.66        362.14        43.36 o
   4   7  12        376.06        350.59        59.76 o
   5   7  12       2417.38       2221.96       331.20 o
   6   7  12        354.03        328.04        59.58 o
   7   7  12       1842.84       1803.61       260.69 o
   8   7  12         14.69         14.41         3.15 o
   9   7  12       1795.69       1675.61       257.26 o
 -10   8  12         29.03         44.66        10.40 o
  -9   8  12         26.98         39.03         9.39 o
  -8   8  12         44.81         33.71         5.46 o
  -7   8  12         16.46         17.25         3.06 o
  -6   8  12         98.15         88.14        14.68 o
  -5   8  12         68.89         72.05        11.09 o
  -4   8  12       3649.65       3271.78       477.48 o
  -3   8  12        175.81        157.07        13.65 o
  -2   8  12       5966.91       5726.07       440.11 o
  -1   8  12        110.65        115.76         3.80 o
   0   8  12       7332.50       6710.35       134.87 o
   1   8  12          1.37          2.91         1.87 o
   2   8  12       5891.73       5312.80       665.78 o
   3   8  12        258.89        222.47        37.90 o
   4   8  12       1836.41       1767.95       250.12 o
   5   8  12         19.15         18.31         2.94 o
   6   8  12        723.74        713.74       128.03 o
   7   8  12         45.70         48.04         7.00 o
   8   8  12          6.49          1.17         2.71 o
   9   8  12          6.44          8.82         4.28 o
 -10   9  12        121.97        116.80        24.92 o
  -9   9  12        585.57        533.02       118.64 o
  -8   9  12          2.02          3.86         2.57 o
  -7   9  12          9.92         10.63         2.23 o
  -6   9  12         53.63         49.97         7.16 o
  -5   9  12         79.26         74.94        12.45 o
  -4   9  12         76.26         76.37        14.86 o
  -3   9  12         68.25         80.67        11.46 o
  -2   9  12          0.55          2.79         2.07 o
  -1   9  12         24.10         16.86         2.25 o
   0   9  12        407.46        313.94        15.53 o
   1   9  12         33.49         32.31         2.81 o
   2   9  12        301.13        259.01        30.73 o
   3   9  12        578.36        480.94        76.48 o
   4   9  12         33.49         30.30         4.77 o
   5   9  12        187.16        183.02        24.07 o
   6   9  12          1.05          0.59         2.31 o
   7   9  12        892.60        791.18       148.01 o
   8   9  12        260.95        227.64        46.79 o
  -9  10  12        619.88        501.86       131.96 o
  -8  10  12        236.43        171.65        35.17 o
  -7  10  12        256.52        236.85        50.01 o
  -6  10  12        528.56        452.86        80.23 o
  -5  10  12        121.17        121.95        18.44 o
  -4  10  12        915.28        822.52       111.30 o
  -3  10  12        142.94        137.50        15.72 o
  -2  10  12       2120.32       1778.07       134.54 o
  -1  10  12        804.91        651.65        22.86 o
   0  10  12       1294.87       1129.52        26.65 o
   1  10  12       1065.30        919.29        85.52 o
   2  10  12       1820.64       1609.99       156.73 o
   3  10  12        423.65        378.84        40.99 o
   4  10  12        332.92        307.38        44.56 o
   5  10  12        292.70        252.23        43.54 o
   6  10  12        339.96        313.89        67.36 o
   7  10  12         38.94         35.71         7.36 o
  -8  11  12        116.84         86.48        24.25 o
  -7  11  12         52.34         36.27         8.88 o
  -6  11  12        103.56         95.18        18.76 o
  -5  11  12        388.88        399.40        64.01 o
  -4  11  12         25.07         11.26         2.77 o
  -3  11  12        211.56        158.48        16.22 o
  -2  11  12        247.77        240.72         7.69 o
  -1  11  12        753.92        629.80        11.56 o
   0  11  12          3.08          6.39         2.17 o
   1  11  12        144.77        109.65         7.18 o
   2  11  12        342.84        279.10        25.27 o
   3  11  12        112.05         97.33        12.29 o
   4  11  12         24.96         20.19         3.06 o
   5  11  12          5.84          9.47         2.81 o
   6  11  12        450.41        362.17        79.56 o
   7  11  12        155.32        148.11        35.00 o
  -7  12  12        394.58        368.30        76.15 o
  -6  12  12       1130.34       1064.92       188.63 o
  -5  12  12         20.37         18.28         2.88 o
  -4  12  12        603.37        587.24        58.21 o
  -3  12  12        132.65        115.13         7.36 o
  -2  12  12        279.31        258.70        16.22 o
  -1  12  12        284.81        253.13         5.55 o
   0  12  12         44.36         43.10         2.71 o
   1  12  12        238.09        240.54         7.52 o
   2  12  12          2.82          3.99         2.34 o
   3  12  12        580.88        479.81        59.06 o
   4  12  12         20.96         12.91         2.11 o
   5  12  12        448.31        363.87        72.40 o
   6  12  12        188.77        140.63        32.27 o
  -6  13  12         35.49         38.35         9.55 o
  -5  13  12        325.76        251.33        43.18 o
  -4  13  12          2.90          3.49         2.07 o
  -3  13  12        623.01        574.05        50.38 o
  -2  13  12        133.95        147.17         6.15 o
  -1  13  12        426.60        385.22        12.63 o
   0  13  12        195.18        179.66         4.98 o
   1  13  12        742.08        645.90        46.77 o
   2  13  12        932.56        863.33        88.59 o
   3  13  12         85.25         80.35        10.75 o
   4  13  12        420.44        370.29        71.69 o
  -4  14  12          9.96         11.72         2.25 o
  -3  14  12        375.25        379.46        41.51 o
  -2  14  12          1.28          0.83         2.34 o
  -1  14  12         62.38         89.94         3.98 o
   0  14  12         29.72         27.81         3.20 o
   1  14  12         20.94         23.50         2.62 o
   2  14  12          0.17          2.50         2.26 o
   3  14  12          2.87          6.52         2.25 o
 -11   0  13         14.63         13.56         4.17 o
  -9   0  13       3379.60       3576.74        71.93 o
  -7   0  13       4788.73       4694.71       102.92 o
  -5   0  13       3247.93       3530.05        79.21 o
  -3   0  13       1023.56        944.58        34.91 o
  -1   0  13         97.78         87.31         5.28 o
   1   0  13       4007.50       3962.32        73.98 o
   3   0  13       3397.05       3467.14        63.13 o
   5   0  13       3854.65       3973.90       102.29 o
   7   0  13        790.90        840.37        18.38 o
   9   0  13        888.72        979.86        20.86 o
 -12   1  13         32.11         27.13         3.93 o
 -11   1  13         20.39         25.79         3.58 o
 -10   1  13        737.92        767.71        26.63 o
  -9   1  13        456.60        462.50        13.31 o
  -8   1  13        128.20        166.51         4.99 o
  -7   1  13         31.26         29.73         2.50 o
  -6   1  13       2487.74       2567.20        43.72 o
  -5   1  13         90.24         95.16         3.22 o
  -4   1  13        199.17        194.40         4.59 o
  -3   1  13        312.30        310.68         6.47 o
  -2   1  13         47.73         55.95         2.94 o
  -1   1  13         66.51         77.27         3.59 o
   0   1  13       3517.40       3519.93        67.78 o
   1   1  13        234.91        254.42        12.31 o
   2   1  13        657.11        694.09        12.11 o
   3   1  13       1024.42       1075.75        31.77 o
   4   1  13       2967.94       3068.10        46.43 o
   5   1  13        305.38        329.51         6.47 o
   6   1  13        220.78        226.06         6.78 o
   7   1  13        336.40        333.31        10.06 o
   8   1  13        136.46        132.50         4.99 o
   9   1  13          7.70         10.84         3.58 o
  10   1  13         28.08         38.21         3.93 o
 -12   2  13         24.50         21.31         3.93 o
 -11   2  13         30.66         27.20         3.39 o
 -10   2  13        134.98         83.41         4.08 o
  -9   2  13        553.69        595.25        34.31 o
  -8   2  13         43.25         43.91         3.08 o
  -7   2  13        342.06        354.11        14.68 o
  -6   2  13         11.25         25.01         4.28 o
  -5   2  13          3.95          4.90         2.07 o
  -4   2  13        209.70        233.72        11.44 o
  -3   2  13        277.21        291.33         7.46 o
  -2   2  13         32.76         38.27         2.74 o
  -1   2  13          3.67          9.57         1.87 o
   0   2  13        100.02        113.06         3.70 o
   1   2  13        559.98        576.16        10.02 o
   2   2  13         80.50         69.10         2.98 o
   3   2  13        740.07        783.58        24.42 o
   4   2  13        908.06        916.53        14.94 o
   5   2  13        353.09        382.91        13.65 o
   6   2  13         70.58         89.64         3.98 o
   7   2  13        268.86        282.05        15.37 o
   8   2  13         52.34         58.87         4.60 o
   9   2  13        116.73        109.55         7.16 o
  10   2  13          1.36          2.51         3.39 o
 -11   3  13        228.16        221.13        18.45 o
 -10   3  13         10.32         10.71         3.22 o
  -9   3  13         78.04         68.62         7.36 o
  -8   3  13         21.07         28.17         3.93 o
  -7   3  13         58.99         47.85         3.75 o
  -6   3  13          9.54         11.48         2.17 o
  -5   3  13        920.60        883.45        35.00 o
  -4   3  13        144.77        147.40         9.00 o
  -3   3  13         18.52         25.56         1.87 o
  -2   3  13        152.26        141.91         4.27 o
  -1   3  13       2815.39       2803.13        38.44 o
   0   3  13        627.40        604.96        10.59 o
   1   3  13        942.60        890.66        17.78 o
   2   3  13        323.29        321.41         7.17 o
   3   3  13       4723.94       4710.80       179.26 o
   4   3  13         13.26         16.63         2.98 o
   5   3  13        457.55        474.69        26.10 o
   6   3  13        103.87        110.22         4.60 o
   7   3  13        456.30        489.80        30.91 o
   8   3  13        179.79        178.71        15.37 o
   9   3  13        220.35        210.49        12.98 o
  10   3  13        271.06        281.62        25.27 o
 -11   4  13          2.55          6.98         2.88 o
 -10   4  13        162.00        182.56        14.85 o
  -9   4  13         89.57         94.93         9.03 o
  -8   4  13          6.15         10.45         2.17 o
  -7   4  13        309.84        272.55        19.47 o
  -6   4  13         39.34         43.34         3.29 o
  -5   4  13       1950.46       1873.83       102.24 o
  -4   4  13       3698.83       3659.81       174.98 o
  -3   4  13         72.35         75.90         2.77 o
  -2   4  13       1658.56       1641.02        45.75 o
  -1   4  13         15.04         15.48         2.00 o
   0   4  13       4079.15       4072.20        51.54 o
   1   4  13        477.86        475.56         9.57 o
   2   4  13        741.00        797.17        24.58 o
   3   4  13        665.35        674.68        29.89 o
   4   4  13        507.51        534.14        32.45 o
   5   4  13        806.01        755.93        55.47 o
   6   4  13         25.64         32.08         4.60 o
   7   4  13         11.48         13.17         2.88 o
   8   4  13         57.31         57.36         8.54 o
   9   4  13         41.15         48.19         3.56 o
 -11   5  13        284.35        272.51        37.92 o
 -10   5  13        190.99        189.66        22.70 o
  -9   5  13        254.75        234.64        26.45 o
  -8   5  13          0.69          2.88         2.40 o
  -7   5  13         18.13         20.18         2.77 o
  -6   5  13        781.05        795.36        83.77 o
  -5   5  13        357.20        362.50        22.71 o
  -4   5  13       1095.89       1073.67        56.52 o
  -3   5  13       1470.04       1438.99        72.06 o
  -2   5  13          3.27          4.36         1.70 o
  -1   5  13       4010.27       3965.85        65.40 o
   0   5  13       3167.38       3123.00        43.18 o
   1   5  13       1295.18       1290.81        36.18 o
   2   5  13        287.04        299.78        11.28 o
   3   5  13        148.42        156.16         8.54 o
   4   5  13         84.37         90.73         8.54 o
   5   5  13          9.12          9.75         2.71 o
   6   5  13         14.71         12.93         3.04 o
   7   5  13        438.16        402.65        37.72 o
   8   5  13          0.62         -0.33         2.76 o
   9   5  13         65.65         62.55         5.80 o
 -11   6  13         77.84         67.17        10.42 o
 -10   6  13         82.93         61.76        10.24 o
  -9   6  13         74.91         72.92        12.29 o
  -8   6  13        269.97        266.59        37.90 o
  -7   6  13          6.65         11.65         2.34 o
  -6   6  13        470.83        480.05        66.58 o
  -5   6  13        122.63        122.58        12.98 o
  -4   6  13       1434.28       1380.16       117.46 o
  -3   6  13        108.41        102.87         5.96 o
  -2   6  13       2579.23       2550.38        81.43 o
  -1   6  13          4.40         10.08         2.34 o
   0   6  13        895.99        924.08        14.25 o
   1   6  13        270.90        265.06         7.18 o
   2   6  13       1537.00       1455.78        83.82 o
   3   6  13        361.31        349.03        29.89 o
   4   6  13         15.03         10.77         2.62 o
   5   6  13        501.53        457.39        57.03 o
   6   6  13         15.58         17.21         3.77 o
   7   6  13         65.19         54.62         7.52 o
   8   6  13        288.38        247.06        34.13 o
   9   6  13         16.55         10.40         3.91 o
 -10   7  13        148.53        142.06        23.55 o
  -9   7  13         46.80         37.55         4.80 o
  -8   7  13        457.60        437.93        64.02 o
  -7   7  13        244.92        253.38        39.61 o
  -6   7  13        298.53        337.14        48.33 o
  -5   7  13          1.23          6.65         2.17 o
  -4   7  13          2.10          5.54         2.00 o
  -3   7  13        988.52        993.47        82.79 o
  -2   7  13        188.43        204.73         7.00 o
  -1   7  13          7.64          5.78         1.87 o
   0   7  13         79.49         75.60         3.24 o
   1   7  13         11.43         17.29         2.25 o
   2   7  13         67.95         72.01         6.65 o
   3   7  13       2088.37       1910.07       194.61 o
   4   7  13        232.36        229.87        31.92 o
   5   7  13          6.73          5.61         2.50 o
   6   7  13        533.16        474.25        64.88 o
   7   7  13        830.21        817.20       110.28 o
   8   7  13        525.76        485.90        67.76 o
 -10   8  13        285.01        337.18        59.58 o
  -9   8  13        171.56        179.90        34.48 o
  -8   8  13         15.83         22.32         4.26 o
  -7   8  13         13.16         21.30         2.90 o
  -6   8  13          0.07         -0.39         2.07 o
  -5   8  13          2.26          4.13         2.40 o
  -4   8  13        274.60        238.37        30.91 o
  -3   8  13         34.70         40.83         4.28 o
  -2   8  13        225.86        194.99        11.76 o
  -1   8  13          0.42          8.61         2.25 o
   0   8  13        417.43        399.59        13.65 o
   1   8  13          5.27         13.16         2.36 o
   2   8  13          0.46          3.68         3.24 o
   3   8  13         11.97          9.15         2.25 o
   4   8  13        358.08        325.90        50.36 o
   5   8  13        153.08        149.15        15.90 o
   6   8  13         77.55         91.80        13.16 o
   7   8  13        342.53        292.65        45.23 o
   8   8  13         59.38         56.20        12.63 o
  -9   9  13         15.46          9.97         2.88 o
  -8   9  13       1261.64       1261.19       236.09 o
  -7   9  13         42.75         48.49         7.50 o
  -6   9  13        700.37        720.21       104.30 o
  -5   9  13         19.37         13.00         2.31 o
  -4   9  13       1565.16       1541.27       173.11 o
  -3   9  13         80.74         67.77         7.02 o
  -2   9  13        266.24        239.02        17.08 o
  -1   9  13        631.62        568.19        16.91 o
   0   9  13        573.59        538.80        11.42 o
   1   9  13        337.54        290.90        18.27 o
   2   9  13        246.67        212.24        22.71 o
   3   9  13        167.31        162.17        23.38 o
   4   9  13        191.23        188.13        26.81 o
   5   9  13         28.81         23.18         2.61 o
   6   9  13       1282.82       1220.03       191.02 o
   7   9  13          5.28          3.44         3.08 o
  -8  10  13         90.74        105.23        20.32 o
  -7  10  13        602.27        574.28       111.97 o
  -6  10  13        121.86         96.04        13.31 o
  -5  10  13        280.08        282.52        38.07 o
  -4  10  13        251.37        236.33        26.28 o
  -3  10  13        625.18        565.99        45.77 o
  -2  10  13       1511.06       1310.83        88.42 o
  -1  10  13          8.15         10.50         2.40 o
   0  10  13        692.17        650.98        24.25 o
   1  10  13          5.69          5.08         2.07 o
   2  10  13        477.47        435.19        38.59 o
   3  10  13        191.16        184.00        19.98 o
   4  10  13         18.36         27.08         5.29 o
   5  10  13         73.95         91.12        12.49 o
   6  10  13          5.72          7.42         2.44 o
   7  10  13        220.60        224.93        42.00 o
  -8  11  13         66.90         58.11        14.52 o
  -7  11  13        352.62        324.54        75.14 o
  -6  11  13         25.41         18.48         3.43 o
  -5  11  13        276.86        292.19        41.98 o
  -4  11  13        187.03        184.51        18.44 o
  -3  11  13        777.39        671.45        37.72 o
  -2  11  13          0.03          2.14         2.25 o
  -1  11  13         59.34         58.89         2.71 o
   0  11  13         36.28         35.91         2.62 o
   1  11  13         44.59         26.54         3.29 o
   2  11  13        190.59        192.13        14.01 o
   3  11  13        214.13        194.83        22.37 o
   4  11  13          2.21          0.66         2.86 o
   5  11  13         72.14         76.93        10.40 o
   6  11  13         53.04         69.46        14.56 o
  -6  12  13         74.50         49.30         9.06 o
  -5  12  13        181.94        156.25        24.42 o
  -4  12  13         24.01         24.86         2.52 o
  -3  12  13         60.66         59.86         4.26 o
  -2  12  13        307.67        269.42         9.55 o
  -1  12  13          0.63         -1.88         2.45 o
   0  12  13          4.54          4.52         2.62 o
   1  12  13         10.68         12.51         2.50 o
   2  12  13         73.95         63.95         4.42 o
   3  12  13         15.85         26.62         4.89 o
   4  12  13          1.35          0.60         2.54 o
   5  12  13         11.90          9.92         3.06 o
  -5  13  13        190.34        170.62        29.69 o
  -4  13  13        577.55        509.40        70.68 o
  -3  13  13        434.45        412.53        39.44 o
  -2  13  13        203.72        229.86        16.22 o
  -1  13  13         92.94         93.49         3.68 o
   0  13  13        135.63        143.41         4.85 o
   1  13  13        429.93        403.43        23.91 o
   2  13  13          1.18          0.40         2.40 o
   3  13  13          4.94          5.02         3.06 o
  -3  14  13        128.30        115.50        12.80 o
  -2  14  13         77.81         91.21         8.54 o
  -1  14  13         55.58         50.83         3.15 o
   0  14  13         16.49         20.67         2.94 o
   1  14  13          5.03          3.76         2.31 o
 -10   0  14        241.21        229.39         9.62 o
  -8   0  14       2443.14       2587.76        52.26 o
  -6   0  14          5.61          8.41         2.95 o
  -4   0  14       1729.89       1906.36        67.44 o
  -2   0  14       1368.51       1550.77        32.96 o
   0   0  14       4012.91       4237.14        88.64 o
   2   0  14       3912.46       4184.95       104.11 o
   4   0  14       2067.74       2225.24        89.29 o
   6   0  14        100.85         91.24         5.70 o
   8   0  14          7.69         16.06         6.22 o
 -11   1  14       1224.36       1169.12        39.28 o
 -10   1  14        215.26        195.96         5.90 o
  -9   1  14        397.67        409.31        11.42 o
  -8   1  14          4.59          7.13         2.77 o
  -7   1  14        430.68        467.99         8.93 o
  -6   1  14       1083.47       1099.83        17.91 o
  -5   1  14        109.59        116.45         3.70 o
  -4   1  14         12.77         15.60         2.25 o
  -3   1  14        217.11        226.88         5.60 o
  -2   1  14        365.25        385.57         8.42 o
  -1   1  14        282.88        288.52         5.74 o
   0   1  14         57.91         61.78         3.04 o
   1   1  14         65.69        106.20        23.57 o
   2   1  14         96.25         80.87         3.15 o
   3   1  14         34.34         28.55         2.57 o
   4   1  14          0.71          2.71         2.71 o
   5   1  14        837.33        870.58        14.31 o
   6   1  14        131.38        125.04         4.40 o
   7   1  14        372.99        351.20         8.70 o
   8   1  14          0.71          3.08         2.88 o
   9   1  14       1220.99       1202.25        35.35 o
 -11   2  14         15.87         20.01         3.39 o
 -10   2  14         51.93         50.09         3.83 o
  -9   2  14       3201.56       3474.67       164.58 o
  -8   2  14        574.43        581.89        25.27 o
  -7   2  14       2897.83       2944.58        71.86 o
  -6   2  14        508.03        553.65        13.83 o
  -5   2  14       3632.00       3758.37        78.02 o
  -4   2  14       2371.60       2504.04        47.51 o
  -3   2  14       1466.77       1508.92        24.44 o
  -2   2  14       4795.00       5042.35        70.04 o
  -1   2  14        192.24        198.21         5.98 o
   0   2  14       3930.27       4126.55        53.06 o
   1   2  14        116.92        139.69         4.40 o
   2   2  14       2551.24       2680.82        37.75 o
   3   2  14        122.76        156.10         5.50 o
   4   2  14       1641.70       1739.89        25.78 o
   5   2  14        831.83        884.54        25.11 o
   6   2  14        846.19        900.25        34.30 o
   7   2  14        317.10        347.24        13.99 o
   8   2  14         44.77         52.28         3.68 o
   9   2  14        700.62        763.38        40.97 o
 -11   3  14       1051.19       1088.31        94.08 o
 -10   3  14        666.99        608.40        49.00 o
  -9   3  14       1371.99       1337.15        95.60 o
  -8   3  14        319.52        312.92        17.58 o
  -7   3  14       1048.31       1142.95        53.60 o
  -6   3  14       1273.08       1310.23        50.36 o
  -5   3  14       1288.98       1338.78        53.28 o
  -4   3  14         30.22         41.46         2.40 o
  -3   3  14         58.74         71.49         2.77 o
  -2   3  14        304.82        319.70         6.80 o
  -1   3  14       1185.58       1184.39        19.61 o
   0   3  14        174.60        207.72         5.27 o
   1   3  14         27.67         31.38         2.92 o
   2   3  14        107.73        103.36         4.09 o
   3   3  14        184.31        195.32         6.47 o
   4   3  14        263.21        300.54         9.25 o
   5   3  14        612.43        641.87        37.72 o
   6   3  14         61.15         56.83         4.62 o
   7   3  14        103.94        104.67         6.67 o
   8   3  14        140.15        130.62        10.24 o
   9   3  14        129.05        128.48         7.85 o
 -11   4  14         94.21         88.54        11.09 o
 -10   4  14        104.96        111.44         8.86 o
  -9   4  14        857.87        874.95        81.61 o
  -8   4  14        114.89        112.67        10.08 o
  -7   4  14        431.10        422.51        35.00 o
  -6   4  14       2900.28       2993.71       177.55 o
  -5   4  14        903.18        946.59        47.28 o
  -4   4  14       1627.29       1618.29        82.30 o
  -3   4  14        175.10        157.51         5.98 o
  -2   4  14       2949.57       3093.44        67.96 o
  -1   4  14        144.14        131.86         4.67 o
   0   4  14       1382.55       1527.48        21.86 o
   1   4  14        150.28        197.56         4.85 o
   2   4  14        248.58        299.92         7.67 o
   3   4  14         32.12         45.08         3.08 o
   4   4  14        927.70       1000.25        56.36 o
   5   4  14        724.51        758.50        45.41 o
   6   4  14       1872.94       1917.39       124.99 o
   7   4  14         73.85         71.79         8.19 o
   8   4  14        239.32        244.26        19.63 o
   9   4  14        453.42        479.60        41.31 o
 -10   5  14        111.38        114.32        13.65 o
  -9   5  14        401.32        398.66        51.92 o
  -8   5  14        584.39        553.99        67.11 o
  -7   5  14        390.69        411.65        52.75 o
  -6   5  14        318.63        351.93        37.89 o
  -5   5  14       2881.86       2944.58       213.57 o
  -4   5  14        343.15        327.90        18.62 o
  -3   5  14        270.34        262.59        15.53 o
  -2   5  14         72.48         68.69         3.22 o
  -1   5  14       5665.57       5766.93        74.69 o
   0   5  14        118.80        147.76         4.40 o
   1   5  14        683.98        656.83        23.04 o
   2   5  14        441.04        450.45        18.96 o
   3   5  14       2466.51       2460.60       129.59 o
   4   5  14        675.08        704.27        45.41 o
   5   5  14        922.27        898.76        71.69 o
   6   5  14       1171.61       1021.43       115.58 o
   7   5  14         59.09         54.26         4.27 o
   8   5  14        543.82        585.63        50.70 o
 -10   6  14       1164.50       1135.26       170.54 o
  -9   6  14          5.50         17.81         3.74 o
  -8   6  14        570.04        577.13        87.25 o
  -7   6  14          2.80          6.37         2.62 o
  -6   6  14        847.91        884.48        97.98 o
  -5   6  14        274.79        281.14        25.43 o
  -4   6  14         47.43         50.24         4.26 o
  -3   6  14         13.54         15.50         2.57 o
  -2   6  14          4.83          4.45         2.00 o
  -1   6  14         74.73         83.01         3.39 o
   0   6  14         28.23         22.90         2.62 o
   1   6  14        140.56        116.10         8.19 o
   2   6  14         50.54         53.12         3.22 o
   3   6  14        531.77        477.88        34.82 o
   4   6  14         42.82         44.56         3.06 o
   5   6  14        105.54         99.02        13.32 o
   6   6  14        780.84        725.11        78.35 o
   7   6  14         44.21         34.10         3.45 o
   8   6  14        239.36        235.81        26.28 o
 -10   7  14         84.67         59.68        10.42 o
  -9   7  14          4.58          5.84         3.68 o
  -8   7  14        152.30        168.55        26.99 o
  -7   7  14        159.21        145.36        22.01 o
  -6   7  14        152.86        160.92        19.99 o
  -5   7  14        767.91        789.68       108.93 o
  -4   7  14        611.01        569.20        54.96 o
  -3   7  14       2047.58       1964.91       125.48 o
  -2   7  14        182.19        167.78         6.65 o
  -1   7  14       3686.46       3711.02        52.39 o
   0   7  14         50.79         57.29         2.62 o
   1   7  14       2166.34       2189.95        69.32 o
   2   7  14        728.09        715.97        45.75 o
   3   7  14       1971.43       1915.90       188.14 o
   4   7  14        213.86        200.02        26.61 o
   5   7  14        723.16        691.21        87.59 o
   6   7  14       2109.86       2154.25       246.35 o
   7   7  14        470.49        484.40        60.27 o
   8   7  14        219.14        204.29        29.04 o
  -9   8  14         52.36         58.84         9.92 o
  -8   8  14        736.25        737.25       109.78 o
  -7   8  14         31.26         40.71         6.83 o
  -6   8  14         16.50         17.94         3.06 o
  -5   8  14          4.73          6.59         2.34 o
  -4   8  14          9.58         12.05         2.14 o
  -3   8  14        117.22        127.26        11.26 o
  -2   8  14        250.02        261.30        13.49 o
  -1   8  14         38.49         32.52         2.62 o
   0   8  14         25.82         40.00         2.71 o
   1   8  14          5.71          7.44         2.11 o
   2   8  14         41.36         38.58         3.06 o
   3   8  14        135.77        118.58        12.13 o
   4   8  14          2.06          2.23         2.90 o
   5   8  14          2.72          6.93         2.71 o
   6   8  14         53.11         56.20         6.65 o
   7   8  14          4.34          4.23         2.71 o
  -8   9  14         33.12         18.49         3.49 o
  -7   9  14       1183.97       1182.59       154.66 o
  -6   9  14        128.03        135.26        17.76 o
  -5   9  14        505.96        491.93        58.55 o
  -4   9  14        139.34        116.47         9.55 o
  -3   9  14       1965.35       1861.39       171.05 o
  -2   9  14         94.08         79.69         4.42 o
  -1   9  14        452.45        448.19         8.12 o
   0   9  14         30.34         46.91         3.49 o
   1   9  14       1474.05       1436.67       100.39 o
   2   9  14          4.07          6.13         2.31 o
   3   9  14        486.38        454.17        49.85 o
   4   9  14        240.38        234.02        28.35 o
   5   9  14        458.32        437.20        54.63 o
   6   9  14         96.49         89.37        12.45 o
  -8  10  14        612.52        604.19       127.85 o
  -7  10  14         33.66         24.81         5.11 o
  -6  10  14          1.27          5.68         2.40 o
  -5  10  14          2.36          5.79         2.81 o
  -4  10  14        159.38        144.80        15.55 o
  -3  10  14         11.16          4.86         2.31 o
  -2  10  14         21.17         17.90         2.51 o
  -1  10  14          5.92          7.81         2.71 o
   0  10  14        236.12        197.32         5.39 o
   1  10  14          7.75          2.25         2.76 o
   2  10  14        241.78        216.40        12.80 o
   3  10  14        255.98        210.37        19.63 o
   4  10  14        138.76        113.32        15.70 o
   5  10  14          5.27          4.84         3.41 o
   6  10  14         25.09         21.24         3.26 o
  -7  11  14        778.76        706.51       134.52 o
  -6  11  14        277.24        249.41        39.26 o
  -5  11  14        304.07        271.71        37.40 o
  -4  11  14       1879.35       1825.01       142.88 o
  -3  11  14        959.54        953.95        52.41 o
  -2  11  14        335.30        306.12        10.40 o
  -1  11  14        644.59        614.24        10.19 o
   0  11  14        150.32        132.62         5.11 o
   1  11  14       1063.01       1002.87        40.97 o
   2  11  14        191.98        164.33        10.42 o
   3  11  14        319.97        265.25        25.25 o
   4  11  14        788.70        769.87        98.15 o
   5  11  14        446.94        369.39        54.96 o
  -5  12  14        103.15         95.92        11.60 o
  -4  12  14        325.38        276.61        30.58 o
  -3  12  14         45.08         32.74         3.08 o
  -2  12  14        733.45        693.58        20.51 o
  -1  12  14         15.84         18.44         2.97 o
   0  12  14        265.09        251.48         6.67 o
   1  12  14         96.73        100.54         3.83 o
   2  12  14        135.84        119.65         6.19 o
   3  12  14        465.30        418.99        42.00 o
  -3  13  14         41.68         45.04         5.30 o
  -2  13  14         43.84         35.98         3.68 o
  -1  13  14        571.58        546.88        10.89 o
   0  13  14          0.38          3.59         2.71 o
   1  13  14        190.17        195.60         6.78 o
  -9   0  15        855.70        929.95        22.15 o
  -7   0  15        474.53        499.57        27.75 o
  -5   0  15       2552.80       2740.42        54.37 o
  -3   0  15        483.61        511.27        24.24 o
  -1   0  15        621.73        660.17        20.13 o
   1   0  15        876.27        863.10        19.66 o
   3   0  15        473.13        510.61        13.79 o
   5   0  15        958.99       1000.50        37.30 o
   7   0  15        246.62        246.61         9.24 o
 -10   1  15        182.74        173.24         5.46 o
  -9   1  15         51.96         41.93         3.78 o
  -8   1  15         49.26         38.86         3.22 o
  -7   1  15         24.90         27.52         2.62 o
  -6   1  15        170.04        168.58         5.80 o
  -5   1  15        849.46        958.43        16.38 o
  -4   1  15        463.57        481.95         8.98 o
  -3   1  15        921.14       1053.57        18.42 o
  -2   1  15       1310.76       1382.06        24.77 o
  -1   1  15       1248.53       1331.02        19.21 o
   0   1  15         92.17         99.06         4.30 o
   1   1  15        223.92        223.08         5.94 o
   2   1  15        783.09        812.34        13.27 o
   3   1  15        124.83        147.56         4.40 o
   4   1  15          6.43          9.60         2.88 o
   5   1  15        588.30        582.87        12.70 o
   6   1  15        279.40        246.73         7.50 o
   7   1  15         15.25         14.04         3.31 o
   8   1  15       1147.76       1105.76        18.15 o
 -10   2  15        399.68        425.53        28.17 o
  -9   2  15         57.84         70.12         4.98 o
  -8   2  15          0.62          0.52         2.88 o
  -7   2  15        284.87        314.43        11.09 o
  -6   2  15         97.89        117.99         4.93 o
  -5   2  15        554.06        609.10        13.14 o
  -4   2  15         36.62         57.95         4.10 o
  -3   2  15         19.09         23.07         2.77 o
  -2   2  15         31.33         50.12         3.49 o
  -1   2  15        143.27        161.76         4.27 o
   0   2  15       1459.89       1517.72        23.48 o
   1   2  15          0.03          2.21         2.00 o
   2   2  15        120.89        143.00         6.33 o
   3   2  15        280.31        273.99        12.63 o
   4   2  15       1272.31       1275.51        28.17 o
   5   2  15         77.89         72.42         4.00 o
   6   2  15         52.88         76.56         4.28 o
   7   2  15        121.70        125.78         6.15 o
   8   2  15         27.81         24.50         3.68 o
 -10   3  15        568.30        622.53        56.32 o
  -9   3  15          5.85         14.33         3.08 o
  -8   3  15        308.39        347.61        24.07 o
  -7   3  15        161.59        173.43         5.64 o
  -6   3  15        189.77        259.68         6.85 o
  -5   3  15        428.16        488.60        24.07 o
  -4   3  15         99.10        118.31         6.47 o
  -3   3  15       1953.70       2215.84        53.09 o
  -2   3  15         77.25         82.36         3.39 o
  -1   3  15       3006.59       3247.97        42.22 o
   0   3  15        794.87        821.34        13.54 o
   1   3  15       2730.48       2910.07        40.46 o
   2   3  15       1247.90       1280.72        36.53 o
   3   3  15       1028.46       1088.74        33.97 o
   4   3  15        164.45        187.18         8.54 o
   5   3  15        358.75        379.74        15.35 o
   6   3  15        521.87        562.40        23.22 o
   7   3  15         20.05         21.20         3.37 o
   8   3  15         37.98         32.72         4.32 o
 -10   4  15        519.50        533.77        51.55 o
  -9   4  15        524.40        544.55        49.69 o
  -8   4  15        179.10        187.93        21.86 o
  -7   4  15         20.56         28.88         3.04 o
  -6   4  15         15.56         25.11         5.20 o
  -5   4  15         24.84         28.17         2.88 o
  -4   4  15        365.87        427.20        15.88 o
  -3   4  15        400.18        446.74        11.09 o
  -2   4  15        927.98       1011.45        16.25 o
  -1   4  15        230.29        255.33         6.04 o
   0   4  15       1334.97       1472.12        21.68 o
   1   4  15        608.45        596.36        14.50 o
   2   4  15        620.83        627.31        18.45 o
   3   4  15         36.57         38.36         3.06 o
   4   4  15       1639.78       1661.36        80.92 o
   5   4  15        175.20        158.30         9.55 o
   6   4  15        108.06         99.33         7.18 o
   7   4  15          8.32          9.79         3.49 o
   8   4  15         34.14         38.62         4.20 o
 -10   5  15          4.74          6.83         3.39 o
  -9   5  15        616.83        607.12        58.19 o
  -8   5  15        276.70        313.41        39.25 o
  -7   5  15         88.16         99.81         7.67 o
  -6   5  15          0.82          4.12         2.56 o
  -5   5  15         34.03         34.65         2.48 o
  -4   5  15        192.00        213.96        17.26 o
  -3   5  15          3.17         13.02         5.99 o
  -2   5  15        122.13        133.64         4.14 o
  -1   5  15        180.34        197.01         4.99 o
   0   5  15        128.47        140.72         4.27 o
   1   5  15       1222.52       1249.01        25.94 o
   2   5  15        654.89        709.05        32.43 o
   3   5  15        814.10        813.42        37.21 o
   4   5  15         27.87         20.89         3.24 o
   5   5  15        831.18        779.57        66.07 o
   6   5  15        170.65        189.17        17.76 o
   7   5  15        401.42        417.74        33.46 o
   8   5  15        368.54        320.91        27.99 o
  -9   6  15        427.34        408.62        47.29 o
  -8   6  15         43.01         49.01         6.15 o
  -7   6  15          9.80          8.60         2.25 o
  -6   6  15         16.26         16.23         2.34 o
  -5   6  15         41.40         46.43         3.75 o
  -4   6  15        187.82        198.31        14.52 o
  -3   6  15         25.36         25.74         2.88 o
  -2   6  15       1202.50       1258.65        31.09 o
  -1   6  15          0.46          5.74         2.88 o
   0   6  15          2.69          1.73         2.07 o
   1   6  15        158.35        148.45         5.64 o
   2   6  15        706.06        696.31        34.68 o
   3   6  15         44.27         34.79         2.88 o
   4   6  15          3.95          4.51         2.40 o
   5   6  15        214.39        187.84        18.60 o
   6   6  15         28.29         16.02         3.15 o
   7   6  15         73.55         65.23         9.84 o
  -9   7  15         54.79         37.12         3.56 o
  -8   7  15        433.24        451.45        56.48 o
  -7   7  15        303.44        313.84        45.75 o
  -6   7  15        726.59        774.69        92.72 o
  -5   7  15         17.77         19.71         2.50 o
  -4   7  15        287.22        261.77        27.99 o
  -3   7  15        359.90        389.49        15.37 o
  -2   7  15        239.60        236.98         9.05 o
  -1   7  15        221.04        229.52         5.72 o
   0   7  15        203.43        251.46         6.01 o
   1   7  15         83.27         77.99         3.49 o
   2   7  15        491.74        429.87        32.10 o
   3   7  15         45.03         43.86         4.28 o
   4   7  15        886.15        812.22        87.06 o
   5   7  15        333.15        316.91        33.64 o
   6   7  15        203.18        167.66        16.04 o
   7   7  15         10.68         16.95         3.97 o
  -8   8  15         18.82         14.85         3.49 o
  -7   8  15        439.50        462.61        57.01 o
  -6   8  15         28.15         45.65         4.24 o
  -5   8  15        441.16        470.82        51.05 o
  -4   8  15         10.99          8.79         2.62 o
  -3   8  15       1982.28       1935.00       145.61 o
  -2   8  15         99.34         97.93         3.83 o
  -1   8  15        627.06        654.17        11.44 o
   0   8  15        368.70        376.36         7.23 o
   1   8  15         78.11         80.05         3.90 o
   2   8  15          3.75          5.69         2.71 o
   3   8  15        111.77         82.29         8.54 o
   4   8  15        198.64        182.37        14.18 o
   5   8  15        133.81        127.68        14.18 o
   6   8  15         35.39         31.98         3.78 o
  -8   9  15        562.71        595.91       100.90 o
  -7   9  15        318.43        350.79        49.85 o
  -6   9  15        911.17        976.09       117.10 o
  -5   9  15         63.15         56.14         5.11 o
  -4   9  15       1591.30       1643.64       130.61 o
  -3   9  15         17.16         25.83         2.88 o
  -2   9  15        124.10        137.95         6.33 o
  -1   9  15         59.10         65.87         3.08 o
   0   9  15         53.22         48.13         3.49 o
   1   9  15         61.46         54.05         3.70 o
   2   9  15        440.03        433.41        35.17 o
   3   9  15        390.74        373.90        41.66 o
   4   9  15        390.84        407.75        42.67 o
   5   9  15        191.30        170.19        20.16 o
  -7  10  15        632.00        656.80       115.92 o
  -6  10  15         85.52         85.88        14.68 o
  -5  10  15        167.38        160.14        15.35 o
  -4  10  15        448.86        437.53        32.95 o
  -3  10  15        884.63        902.08        50.85 o
  -2  10  15        127.16        116.34         3.93 o
  -1  10  15         25.51         27.41         3.49 o
   0  10  15         38.22         39.27         3.61 o
   1  10  15        155.40        131.78         4.71 o
   2  10  15        169.10        147.09        16.04 o
   3  10  15         92.12         92.47        11.95 o
   4  10  15          0.86         -0.28         2.94 o
   5  10  15         44.50         41.12         7.18 o
  -6  11  15         33.11         39.68         8.88 o
  -5  11  15          0.68          0.17         2.54 o
  -4  11  15        143.65        160.12        14.16 o
  -3  11  15          2.06          1.58         3.15 o
  -2  11  15        145.97        137.08         6.02 o
  -1  11  15          4.12         11.24         2.71 o
   0  11  15        208.49        209.78         5.69 o
   1  11  15         24.27         15.08         2.71 o
   2  11  15         73.19         64.42         3.93 o
   3  11  15         15.09         11.92         3.22 o
  -4  12  15        120.76        111.90         8.37 o
  -3  12  15        191.21        188.36        13.32 o
  -2  12  15        251.05        230.03         7.69 o
  -1  12  15        144.21        138.73         5.46 o
   0  12  15        141.41        137.82         8.71 o
   1  12  15         57.31         67.24         6.67 o
   2  12  15        198.59        158.19        10.93 o
 -10   0  16       1602.14       1726.21        34.66 o
  -8   0  16        787.52        780.41        19.66 o
  -6   0  16        749.76        790.53        20.07 o
  -4   0  16        849.13        936.59        39.62 o
  -2   0  16        130.75        121.83         7.36 o
   0   0  16       1146.53       1183.75        29.75 o
   2   0  16        472.20        556.19        15.08 o
   4   0  16         40.68         57.78         4.55 o
   6   0  16        473.66        525.39        14.63 o
   8   0  16         40.79         37.51         5.42 o
 -10   1  16          8.25         10.11         3.22 o
  -9   1  16        154.35        174.99         5.46 o
  -8   1  16         31.15         29.90         3.75 o
  -7   1  16        612.82        731.57        12.49 o
  -6   1  16        406.20        458.44        11.26 o
  -5   1  16       2660.41       2985.89        43.86 o
  -4   1  16        388.80        458.88         9.27 o
  -3   1  16       1396.73       1593.49        30.97 o
  -2   1  16       2242.63       2453.79        36.41 o
  -1   1  16       3680.93       4071.78        54.21 o
   0   1  16       1270.93       1335.20        22.14 o
   1   1  16       1135.40       1163.73        20.11 o
   2   1  16       1224.17       1264.31        22.53 o
   3   1  16       1242.04       1252.65        23.06 o
   4   1  16          8.28          9.03         2.99 o
   5   1  16        152.93        141.64         4.51 o
   6   1  16        257.85        264.70         6.70 o
   7   1  16         11.80         13.32         3.83 o
   8   1  16        642.85        638.28        12.19 o
 -10   2  16       1162.93       1213.88        79.20 o
  -9   2  16        194.67        194.81        12.63 o
  -8   2  16        867.74        901.91        32.61 o
  -7   2  16         28.61         45.21         4.00 o
  -6   2  16       1032.71       1130.06        24.42 o
  -5   2  16        260.81        294.69         7.96 o
  -4   2  16        171.14        169.59         5.17 o
  -3   2  16          7.16         12.47         2.88 o
  -2   2  16        285.66        319.46         7.06 o
  -1   2  16       1206.15       1296.63        21.20 o
   0   2  16          1.26          0.45         2.52 o
   1   2  16         92.96        101.17         4.17 o
   2   2  16         53.79         71.66         3.55 o
   3   2  16        128.38        117.06         6.67 o
   4   2  16         82.87        102.73         4.09 o
   5   2  16         72.95         70.68         4.09 o
   6   2  16         41.27         47.34         4.46 o
   7   2  16          1.19          5.26         3.37 o
  -9   3  16         41.93         45.24         3.68 o
  -8   3  16          4.07          6.95         2.71 o
  -7   3  16          6.05          4.21         2.77 o
  -6   3  16       1453.96       1558.68        64.02 o
  -5   3  16        100.71        115.23         5.15 o
  -4   3  16       1488.12       1662.36        57.70 o
  -3   3  16        231.50        270.09         6.66 o
  -2   3  16       3173.77       3503.93        48.87 o
  -1   3  16       1258.47       1416.98        20.65 o
   0   3  16       1105.96       1169.10        18.79 o
   1   3  16       1477.21       1638.51        24.77 o
   2   3  16        802.24        806.01        20.65 o
   3   3  16       3214.18       3373.12       102.60 o
   4   3  16          2.35          6.22         3.49 o
   5   3  16       2574.01       2587.84        99.19 o
   6   3  16        445.97        427.29        17.75 o
   7   3  16        639.78        607.26        29.71 o
  -9   4  16        640.86        624.39        59.76 o
  -8   4  16        836.07        911.79        84.83 o
  -7   4  16        462.11        432.59        32.95 o
  -6   4  16        325.29        377.03        29.69 o
  -5   4  16        526.87        576.49        17.08 o
  -4   4  16       4020.45       4204.86       108.74 o
  -3   4  16        113.15        123.03         3.93 o
  -2   4  16       1597.37       1705.48        26.79 o
  -1   4  16        524.64        545.58         9.75 o
   0   4  16       1742.21       1692.34        27.07 o
   1   4  16          8.87          8.45         2.62 o
   2   4  16        142.58        155.70         6.65 o
   3   4  16         36.61         36.00         3.40 o
   4   4  16        388.69        359.16        16.40 o
   5   4  16        344.16        359.79        16.21 o
   6   4  16          5.21          3.37         3.49 o
   7   4  16        206.74        210.73         8.70 o
  -9   5  16        203.47        192.23        17.93 o
  -8   5  16        496.27        469.05        49.00 o
  -7   5  16        534.01        506.71        49.34 o
  -6   5  16        449.97        456.07        36.87 o
  -5   5  16         13.78         11.28         2.62 o
  -4   5  16        267.58        255.26        13.67 o
  -3   5  16        783.48        809.44        23.38 o
  -2   5  16         88.05        102.51         5.11 o
  -1   5  16          3.95          4.86         2.56 o
   0   5  16        435.19        472.78         9.00 o
   1   5  16        563.03        652.35        14.66 o
   2   5  16        594.45        626.32        22.21 o
   3   5  16        413.72        471.35        17.93 o
   4   5  16        192.27        202.09        15.19 o
   5   5  16       1303.00       1319.05       109.78 o
   6   5  16          1.85          7.62         3.76 o
   7   5  16        248.83        251.71        21.68 o
  -8   6  16         97.13        113.94        10.75 o
  -7   6  16        902.62        941.86        89.28 o
  -6   6  16         18.51         19.37         2.88 o
  -5   6  16        638.20        646.95        49.18 o
  -4   6  16       1465.48       1581.89        94.57 o
  -3   6  16        820.06        833.04        30.89 o
  -2   6  16        916.09        974.42        18.78 o
  -1   6  16         21.61         25.59         2.71 o
   0   6  16       1937.40       2047.05        32.06 o
   1   6  16         13.48         21.65         2.99 o
   2   6  16        881.58        822.96        45.41 o
   3   6  16        369.13        353.43        27.48 o
   4   6  16        893.16        783.12        62.83 o
   5   6  16        140.85        152.12        13.31 o
   6   6  16        570.19        507.87        45.06 o
  -8   7  16        205.31        199.26        20.32 o
  -7   7  16        838.19        850.53       106.70 o
  -6   7  16          3.06          0.93         2.44 o
  -5   7  16        737.77        767.94        61.99 o
  -4   7  16        121.80        126.86        11.44 o
  -3   7  16        579.43        593.54        33.83 o
  -2   7  16        527.31        540.28        19.12 o
  -1   7  16        130.46        126.30         4.40 o
   0   7  16         90.06        113.68         4.09 o
   1   7  16        166.49        151.36        10.24 o
   2   7  16        439.92        427.44        27.84 o
   3   7  16        391.87        363.43        26.79 o
   4   7  16        110.94        104.16        12.13 o
   5   7  16        112.99        101.56         8.19 o
   6   7  16         24.01         22.86         3.93 o
  -7   8  16         33.79         57.13         8.18 o
  -6   8  16        210.45        206.43        23.40 o
  -5   8  16        187.27        183.14        15.01 o
  -4   8  16         51.08         63.65         6.31 o
  -3   8  16         65.79         76.01         3.49 o
  -2   8  16        485.25        483.26        26.63 o
  -1   8  16         48.55         50.76         3.31 o
   0   8  16        614.53        648.38        11.15 o
   1   8  16          3.09          4.39         2.98 o
   2   8  16       1206.00       1090.50        71.00 o
   3   8  16         11.60         16.14         2.71 o
   4   8  16       1103.27       1029.54        86.72 o
   5   8  16          6.00          9.43         3.11 o
  -6   9  16        139.89        120.71        15.37 o
  -5   9  16        521.69        521.64        43.70 o
  -4   9  16         70.57        113.21        11.76 o
  -3   9  16          1.39          2.62         2.71 o
  -2   9  16          6.67          3.74         2.62 o
  -1   9  16        121.29        105.18         4.51 o
   0   9  16        514.53        505.36         9.57 o
   1   9  16        164.66        163.06         5.07 o
   2   9  16         98.47         90.83         4.60 o
   3   9  16          0.51          5.41         2.94 o
   4   9  16         11.53         14.30         2.94 o
  -5  10  16       1006.65        989.39        93.21 o
  -4  10  16        204.34        180.33        11.26 o
  -3  10  16        576.68        514.10        28.01 o
  -2  10  16       1145.68       1138.86        28.01 o
  -1  10  16        303.18        294.54         8.72 o
   0  10  16        421.16        393.20        12.08 o
   1  10  16         67.75         53.31         3.97 o
   2  10  16       1398.44       1268.30        72.56 o
   3  10  16         66.57         55.18         4.55 o
  -4  11  16        126.20        116.77         7.50 o
  -3  11  16         41.94         31.33         3.47 o
  -2  11  16          2.37          4.13         2.76 o
  -1  11  16        137.79        128.17         5.51 o
   0  11  16         78.28         92.53         4.17 o
   1  11  16         88.36         70.94         7.00 o
  -9   0  17         24.11         18.67         4.71 o
  -7   0  17         95.62        122.08         6.22 o
  -5   0  17        348.78        368.33        10.78 o
  -3   0  17        870.21        950.61        21.30 o
  -1   0  17        945.94        967.37        28.92 o
   1   0  17        477.76        451.00        14.63 o
   3   0  17        555.56        550.83        15.30 o
   5   0  17       1136.32       1021.68        24.68 o
   7   0  17         74.83         41.83         6.22 o
  -9   1  17         10.02         15.20         3.60 o
  -8   1  17         53.65         62.74         4.23 o
  -7   1  17          0.10          6.44         2.88 o
  -6   1  17        579.02        655.08        16.73 o
  -5   1  17        380.72        401.55         9.73 o
  -4   1  17        497.17        602.42        10.33 o
  -3   1  17         17.81         24.03         3.43 o
  -2   1  17       1986.37       2088.87        33.11 o
  -1   1  17        234.96        265.27         6.47 o
   0   1  17        392.92        423.70        13.14 o
   1   1  17        101.40         99.53         4.17 o
   2   1  17          1.88          5.25         3.20 o
   3   1  17          2.27          1.93         3.06 o
   4   1  17        341.19        348.74         9.10 o
   5   1  17          0.29          0.59         3.40 o
   6   1  17        187.96        190.23         5.97 o
   7   1  17         15.96         14.78         3.60 o
  -9   2  17        348.03        378.12        13.81 o
  -8   2  17         76.20         82.36         4.11 o
  -7   2  17         58.47         57.41         3.49 o
  -6   2  17          3.77         13.76         2.94 o
  -5   2  17        414.69        487.78        14.52 o
  -4   2  17       1033.86       1151.73        41.49 o
  -3   2  17        207.43        234.69         9.07 o
  -2   2  17        314.37        359.99         9.03 o
  -1   2  17         31.07         47.16         3.06 o
   0   2  17       1054.20       1108.37        19.26 o
   1   2  17         18.24         21.94         2.99 o
   2   2  17        105.31        146.69         6.85 o
   3   2  17          1.43          5.42         3.90 o
   4   2  17        193.16        220.86         6.30 o
   5   2  17        436.65        428.16        12.98 o
   6   2  17         31.66         36.40         4.20 o
  -9   3  17        230.98        227.74        17.76 o
  -8   3  17        241.09        244.06        12.82 o
  -7   3  17        114.13         97.77         5.29 o
  -6   3  17         61.50         72.10         5.62 o
  -5   3  17        425.96        462.08        24.25 o
  -4   3  17          0.45          7.44         2.52 o
  -3   3  17         51.09         60.91         4.10 o
  -2   3  17          0.32         10.31         2.90 o
  -1   3  17        249.27        288.50         7.54 o
   0   3  17         65.91         77.66         3.68 o
   1   3  17         13.50         14.62         2.86 o
   2   3  17          9.40         13.26         3.40 o
   3   3  17        242.39        234.36         6.38 o
   4   3  17         43.26         38.94         4.41 o
   5   3  17        239.70        221.35        12.29 o
   6   3  17         71.37         72.28         4.63 o
  -8   4  17        174.37        173.76        10.59 o
  -7   4  17        734.02        826.73        53.44 o
  -6   4  17        460.63        494.71        35.67 o
  -5   4  17         58.62         82.54         4.30 o
  -4   4  17        104.66         98.80         4.96 o
  -3   4  17         72.50        101.64         4.09 o
  -2   4  17         42.23         55.09         3.37 o
  -1   4  17        978.08        975.98        16.32 o
   0   4  17       1030.58       1078.56        17.34 o
   1   4  17          0.13          3.68         3.06 o
   2   4  17        424.20        410.75        20.66 o
   3   4  17        252.07        237.83         9.90 o
   4   4  17        704.42        666.72        38.05 o
   5   4  17         25.10         13.31         3.49 o
   6   4  17        189.54        165.33         8.72 o
  -8   5  17          0.82          0.34         3.68 o
  -7   5  17        253.20        283.32        31.92 o
  -6   5  17        230.35        235.47        18.11 o
  -5   5  17        148.50        136.90         8.19 o
  -4   5  17        272.05        281.00        13.67 o
  -3   5  17          0.28         -0.90         2.34 o
  -2   5  17        355.15        408.04         7.94 o
  -1   5  17         18.23         28.38         2.99 o
   0   5  17         12.32         15.81         3.31 o
   1   5  17        902.14        915.36        14.45 o
   2   5  17          5.18         12.67         2.81 o
   3   5  17       1169.07       1113.73        56.36 o
   4   5  17        606.72        571.41        28.50 o
   5   5  17        367.75        319.39        19.79 o
   6   5  17        150.75        121.53         8.19 o
  -7   6  17        207.25        184.07        15.21 o
  -6   6  17         51.75         47.58         6.13 o
  -5   6  17        321.13        336.79        33.14 o
  -4   6  17        356.03        376.80        19.31 o
  -3   6  17         28.29         40.15         3.40 o
  -2   6  17         11.20          8.68         2.99 o
  -1   6  17        264.47        266.76         7.26 o
   0   6  17         56.13         54.46         3.60 o
   1   6  17        127.85        126.25         4.62 o
   2   6  17         77.55         70.60         4.17 o
   3   6  17          1.40          2.67         3.37 o
   4   6  17        157.34        145.77        17.24 o
   5   6  17        182.15        156.41         5.98 o
  -7   7  17         48.32         80.18         9.66 o
  -6   7  17        182.61        188.15        18.44 o
  -5   7  17        124.00        124.59         9.92 o
  -4   7  17        413.39        413.99        32.59 o
  -3   7  17        128.90        136.96         4.73 o
  -2   7  17        168.62        191.92         4.99 o
  -1   7  17         13.61         15.09         3.19 o
   0   7  17          5.70          4.20         2.71 o
   1   7  17        849.32        835.49        31.07 o
   2   7  17          4.83          4.94         2.99 o
   3   7  17        246.00        229.87        15.88 o
   4   7  17          3.40          2.72         3.06 o
  -6   8  17        474.83        512.11        44.72 o
  -5   8  17        530.35        597.14        43.18 o
  -4   8  17         39.19         34.82         3.49 o
  -3   8  17        377.57        402.82        28.01 o
  -2   8  17         87.02         77.40         4.17 o
  -1   8  17         32.46         41.46         3.74 o
   0   8  17          4.43          2.39         2.76 o
   1   8  17         58.62         45.24         3.93 o
   2   8  17         15.69         12.17         3.40 o
   3   8  17        121.88        118.41         9.55 o
   4   8  17        135.25        109.44         9.55 o
  -5   9  17          0.07          1.02         2.71 o
  -4   9  17        258.28        264.18        15.03 o
  -3   9  17         94.24        107.74         5.64 o
  -2   9  17         69.87         66.38         4.40 o
  -1   9  17         47.08         48.33         3.74 o
   0   9  17         88.92         85.33         4.30 o
   1   9  17         38.07         29.90         3.60 o
   2   9  17        103.58         90.62         4.30 o
   3   9  17        219.40        180.01        11.85 o
  -3  10  17        226.56        243.33        12.47 o
  -2  10  17         33.09         21.93         3.68 o
  -1  10  17        245.29        234.42         7.96 o
   0  10  17          9.87          6.00         3.40 o
   1  10  17        325.29        296.97        13.14 o
  -8   0  18        714.49        824.85        22.56 o
  -6   0  18        808.35        860.25        26.56 o
  -4   0  18       1204.21       1269.64        28.85 o
  -2   0  18        823.73        930.42        20.72 o
   0   0  18       1798.69       1859.78        43.28 o
   2   0  18        717.35        740.26        17.97 o
  -8   1  18         57.63         81.31         4.40 o
  -7   1  18       1227.79       1319.85        21.69 o
  -6   1  18         80.28         95.30         4.09 o
  -5   1  18        732.03        834.44        15.85 o
  -4   1  18        294.41        356.07         8.59 o
  -3   1  18        128.72        142.48         5.35 o
  -2   1  18        388.01        413.62         8.72 o
  -1   1  18        440.89        500.36        10.06 o
   0   1  18          6.70         10.14         2.93 o
   1   1  18         30.31         38.80         3.68 o
   2   1  18          0.58         -0.42         2.71 o
   3   1  18          1.60          2.59         2.99 o
   4   1  18        134.72        152.95         4.99 o
   5   1  18         91.41        108.30         5.10 o
  -8   2  18        134.75        160.40        11.28 o
  -7   2  18        225.89        238.80         8.68 o
  -6   2  18         11.00          9.94         4.13 o
  -5   2  18        861.99        977.70        21.68 o
  -4   2  18        209.93        243.82         6.54 o
  -3   2  18         90.52         91.59         4.59 o
  -2   2  18        432.02        462.45         8.98 o
  -1   2  18       2054.03       2074.23        29.38 o
   0   2  18       1037.08       1096.18        17.23 o
   1   2  18        348.09        345.55         7.64 o
   2   2  18        972.38        959.35        15.39 o
   3   2  18        442.30        397.68        15.03 o
   4   2  18       1199.57       1132.92        44.41 o
   5   2  18          1.16          0.32         3.68 o
  -8   3  18        390.09        428.38        27.84 o
  -7   3  18        376.04        422.28        23.57 o
  -6   3  18        493.17        510.80        19.98 o
  -5   3  18        769.43        784.12        31.41 o
  -4   3  18        927.74       1039.84        18.62 o
  -3   3  18        496.71        530.53         9.99 o
  -2   3  18       1026.94       1050.51        16.96 o
  -1   3  18        282.67        279.37         6.94 o
   0   3  18         39.05         37.50         3.40 o
   1   3  18        109.20        108.94         4.51 o
   2   3  18          4.86          2.25         2.81 o
   3   3  18        105.43         93.47         4.78 o
   4   3  18        234.60        239.27         6.99 o
   5   3  18         36.95         33.71         4.03 o
  -7   4  18        397.15        413.84        28.17 o
  -6   4  18          9.41          9.60         3.20 o
  -5   4  18        936.28       1033.68        41.33 o
  -4   4  18         20.86         27.54         3.06 o
  -3   4  18        318.70        328.52        11.78 o
  -2   4  18        580.88        601.23        13.61 o
  -1   4  18        336.31        355.45         8.02 o
   0   4  18         38.45         46.99         3.68 o
   1   4  18         43.42         33.88         3.49 o
   2   4  18       1347.99       1333.00        39.79 o
   3   4  18          9.70          5.45         3.31 o
   4   4  18          0.62          4.95         3.63 o
   5   4  18         48.63         58.69         4.63 o
  -7   5  18         90.07         99.17         5.82 o
  -6   5  18         81.46         90.55         7.50 o
  -5   5  18        162.15        168.11        13.12 o
  -4   5  18        339.24        341.40        14.68 o
  -3   5  18        355.44        359.40        10.93 o
  -2   5  18        344.66        378.50         8.56 o
  -1   5  18         70.61         64.69         3.78 o
   0   5  18        196.22        176.05         5.60 o
   1   5  18        206.06        169.98         5.94 o
   2   5  18        100.05         87.04         4.40 o
   3   5  18        720.80        646.34        16.04 o
   4   5  18         24.86         20.68         4.20 o
  -6   6  18        981.31       1008.18        77.51 o
  -5   6  18        143.14        158.32        12.82 o
  -4   6  18        822.51        808.78        47.29 o
  -3   6  18         91.11         85.05         6.15 o
  -2   6  18        990.12       1063.11        34.08 o
  -1   6  18          6.67          5.81         3.40 o
   0   6  18         16.59         22.62         3.92 o
   1   6  18         21.14         12.46         3.06 o
   2   6  18        237.55        257.76         9.39 o
   3   6  18         85.37         90.53         5.29 o
   4   6  18         74.17         59.14         4.51 o
  -5   7  18         72.78         82.61         5.23 o
  -4   7  18         61.93         65.28         6.47 o
  -3   7  18        255.05        252.61         8.73 o
  -2   7  18          2.69          3.08         2.81 o
  -1   7  18        774.76        775.26        14.45 o
   0   7  18         32.71         33.01         4.09 o
   1   7  18        768.00        709.72        26.97 o
   2   7  18        136.75        128.27         5.05 o
   3   7  18       1073.65        948.74        79.90 o
  -4   8  18        814.83        805.39        59.22 o
  -3   8  18         14.05         27.57         3.60 o
  -2   8  18         48.81         66.38         4.13 o
  -1   8  18          0.01         -1.03         3.40 o
   0   8  18         84.55         79.77         4.97 o
   1   8  18        117.51        125.40         4.89 o
   2   8  18         43.71         37.47         5.13 o
  -2   9  18         51.57         55.14         4.30 o
  -1   9  18       1206.51       1132.17        19.59 o
   0   9  18        183.38        136.41         5.57 o
  -7   0  19         21.22         38.03         5.70 o
  -5   0  19        593.33        616.58        15.90 o
  -3   0  19        352.19        336.19        10.78 o
  -1   0  19       1520.71       1496.85        34.29 o
   1   0  19         83.27         90.94         8.29 o
   3   0  19        259.50        252.69         9.35 o
  -7   1  19         92.17        110.95         5.73 o
  -6   1  19        227.65        242.39         6.57 o
  -5   1  19        231.29        293.27         9.05 o
  -4   1  19         32.43         31.62         3.37 o
  -3   1  19        117.17        130.61         5.51 o
  -2   1  19         22.59         30.13         3.80 o
  -1   1  19         19.18         31.55         3.60 o
   0   1  19          1.67          4.27         3.17 o
   1   1  19        148.24        155.05         7.69 o
   2   1  19         36.24         41.87         3.83 o
   3   1  19        612.70        605.73        11.91 o
   4   1  19          6.00         12.08         3.40 o
  -6   2  19        373.97        395.35         8.69 o
  -5   2  19        261.90        308.06         7.49 o
  -4   2  19        475.25        529.25        13.50 o
  -3   2  19         85.68         93.17         4.95 o
  -2   2  19         25.51         17.92         3.40 o
  -1   2  19        298.74        294.72         7.36 o
   0   2  19        452.20        489.29         9.44 o
   1   2  19          1.28          3.50         3.26 o
   2   2  19         57.16         72.73         5.64 o
   3   2  19         65.14         73.17         5.36 o
   4   2  19        183.70        186.72         6.48 o
  -6   3  19        107.29        128.47         5.57 o
  -5   3  19        454.29        527.05        11.39 o
  -4   3  19        602.16        675.24        14.09 o
  -3   3  19        603.42        625.01        11.84 o
  -2   3  19        421.68        465.69         9.57 o
  -1   3  19         29.81         39.43         3.68 o
   0   3  19        729.16        746.69        13.59 o
   1   3  19        231.36        242.38         6.30 o
   2   3  19        130.22        140.40         5.10 o
   3   3  19       1247.24       1203.39        23.30 o
  -6   4  19        464.14        469.60        32.95 o
  -5   4  19        201.98        185.18         5.82 o
  -4   4  19         27.65         28.15         3.14 o
  -3   4  19          0.27          0.25         2.81 o
  -2   4  19         33.04         36.34         3.78 o
  -1   4  19         51.07         46.23         3.47 o
   0   4  19         86.37         99.16         4.63 o
   1   4  19          0.44          7.23         3.87 o
   2   4  19        224.04        228.22         6.91 o
   3   4  19         13.01         21.70         4.11 o
  -5   5  19          2.51          3.90         3.74 o
  -4   5  19         46.76         67.27         4.46 o
  -3   5  19         24.32         30.33         3.83 o
  -2   5  19          5.82         14.54         3.14 o
  -1   5  19          7.77          8.23         3.60 o
   0   5  19        226.84        255.53         6.51 o
   1   5  19          5.69          6.13         3.40 o
   2   5  19        140.22        149.00         5.57 o
  -4   6  19        383.91        390.95        30.56 o
  -3   6  19         21.41         16.38         3.93 o
  -2   6  19          2.24         -0.32         3.26 o
  -1   6  19         66.56         66.01         4.44 o
   0   6  19         38.66         36.12         4.03 o
   1   6  19         18.98         14.96         3.49 o
   2   6  19        157.18        133.74        12.49 o
  -3   7  19        569.94        541.34        22.19 o
  -2   7  19       1238.09       1182.12        33.46 o
  -1   7  19         61.49         63.93         4.53 o
   0   7  19        410.15        374.91         8.49 o
  -4   0  20        978.72        960.60        25.04 o
  -2   0  20        745.44        738.76        20.03 o
   0   0  20        154.77        132.34         8.92 o
   2   0  20         18.30         17.28         5.42 o
  -5   1  20         68.50         65.66         4.00 o
  -4   1  20         88.08         91.65         4.71 o
  -3   1  20        166.91        182.09         6.06 o
  -2   1  20        120.02        134.01         5.36 o
  -1   1  20        751.12        785.36        15.32 o
   0   1  20         11.49         13.66         3.91 o
   1   1  20       1084.26       1058.95        20.48 o
   2   1  20         28.34         24.12         4.08 o
  -5   2  20        356.76        371.36        12.47 o
  -4   2  20        571.00        570.51        11.35 o
  -3   2  20         12.85         16.90         3.83 o
  -2   2  20        670.84        657.17        12.99 o
  -1   2  20        261.33        270.95         7.06 o
   0   2  20         47.22         41.27         3.83 o
   1   2  20          1.04          0.93         4.20 o
   2   2  20        186.68        162.99         5.76 o
  -4   3  20          2.73          2.49         3.83 o
  -3   3  20        155.46        151.93         5.82 o
  -2   3  20         57.82         45.70         4.40 o
  -1   3  20         57.47         55.26         4.09 o
   0   3  20        138.54        117.26         7.34 o
   1   3  20         30.98         33.13         4.63 o
  -3   4  20        253.00        240.11         8.88 o
  -2   4  20         89.52         91.37         4.89 o
  -1   4  20        315.98        294.64         8.24 o
   0   4  20        695.69        607.48        12.10 o
                                                
